# Supplementary material for: A Quantitative Serum Proteomic Analysis Helps to Explore the Comprehensive Mechanism and Identify Serum Biomarkers of Shengmai Injection’s Effect on Isoproterenol-Induced Myocardial Ischemia in Rats
Source: Front Pharmacol. 2021 Apr 28;12:666429. doi: 10.3389/fphar.2021.666429 (PMC8113823; doi:10.3389/fphar.2021.666429)
Supplement: Supplementary file 6 [file datasheet1.xlsx]

## Sheet: Mod：Con
NO	Accession	Description	Coverage	Unique Peptides	Peptides	PSMs	AAs	MW [kDa]	calc. pI	Mod 1/Con	Mod 2/Con	Mod 3/Con	average Mod/Con	t-test p value
1	A0A0H2UHI5	Uncharacterized protein OS=Rattus norvegicus GN=Serpina3n PE=1 SV=1 - [A0A0H2UHI5_RAT]	78.43	27	27	1295	408	45.4526	5.46533	2.36148	2.40284	2.39109	2.38514	7.88879e-05
2	A0A0G2K0T7	Zinc finger protein 35 OS=Rattus norvegicus GN=Zfp35 PE=4 SV=1 - [A0A0G2K0T7_RAT]	1.72	1	1	1	580	66.6087	8.55811	1.55872	1.54438	1.55965	1.55425	7.95007e-05
3	A0A0G2JZ84	Ectopic P-granules autophagy protein 5 homolog OS=Rattus norvegicus GN=Epg5 PE=1 SV=1 - [A0A0G2JZ84_RAT]	0.47	1	1	1	2575	291.163	6.22705	1.41056	1.42086	1.43329	1.42157	0.000242835
4	D4A204	Basic, immunoglobulin-like variable motif-containing OS=Rattus norvegicus GN=Bivm PE=4 SV=1 - [D4A204_RAT]	2.39	1	1	1	502	56.6392	8.96826	3.20338	3.14784	3.27129	3.2075	0.000261351
5	A0A0G2JTT7	Rho GTPase-activating protein 22 OS=Rattus norvegicus GN=Arhgap22 PE=1 SV=1 - [A0A0G2JTT7_RAT]	0.86	1	1	1	700	77.062	7.54736	1.24559	1.26503	1.2438	1.25147	0.000729953
6	F1M5A1	Calreticulin 4 OS=Rattus norvegicus GN=Calr4 PE=1 SV=2 - [F1M5A1_RAT]	4.75	1	1	1	421	49.8201	4.90674	2.35545	2.26705	2.44531	2.35594	0.00143711
7	Q3MID7	Lipopolysaccharide binding protein OS=Rattus norvegicus GN=Lbp PE=1 SV=1 - [Q3MID7_RAT]	19.54	9	9	15	481	53.4643	9.01221	1.9881	2.14874	2.11809	2.08498	0.00205339
8	Q63335	Uncharacterized protein (Fragment) OS=Rattus norvegicus PE=4 SV=1 - [Q63335_RAT]	44.05	1	8	92	227	25.6485	8.42627	1.649	1.68384	1.57863	1.63716	0.00235051
9	Q62930	Complement component C9 OS=Rattus norvegicus GN=C9 PE=1 SV=1 - [CO9_RAT]	61.55	33	33	263	554	62.2406	5.69385	1.23444	1.20897	1.25111	1.2315	0.00278961
10	D4A515	Similar to putative pheromone receptor (Go-VN5) OS=Rattus norvegicus GN=Vom2r7 PE=3 SV=3 - [D4A515_RAT]	1.05	1	1	3	854	97.4944	7.34229	3.60979	3.37714	3.16816	3.38503	0.00284772
11	P02764	Alpha-1-acid glycoprotein OS=Rattus norvegicus GN=Orm1 PE=2 SV=1 - [A1AG_RAT]	44.39	11	11	246	205	23.5601	5.90967	2.12697	2.35651	2.27851	2.254	0.0028753
12	A0A0G2K013	Alpha-actinin-4 OS=Rattus norvegicus GN=Actn4 PE=1 SV=1 - [A0A0G2K013_RAT]	12.56	2	10	11	892	102.908	5.50342	1.40326	1.48679	1.46233	1.4508	0.00301137
13	P01015	Angiotensinogen OS=Rattus norvegicus GN=Agt PE=1 SV=1 - [ANGT_RAT]	50.31	21	21	132	477	51.9489	5.56689	1.52944	1.6394	1.55457	1.57447	0.00333603
14	P30152	Neutrophil gelatinase-associated lipocalin OS=Rattus norvegicus GN=Lcn2 PE=1 SV=2 - [NGAL_RAT]	13.13	3	3	6	198	22.4614	7.82568	2.45754	2.77823	2.70047	2.64541	0.00342767
15	Q9QY99	Uromodulin (Fragment) OS=Rattus norvegicus GN=Umod PE=2 SV=1 - [Q9QY99_RAT]	7.26	1	1	1	124	14.0465	4.80518	1.45819	1.41929	1.36796	1.41515	0.00393883
16	Q02589	[Protein ADP-ribosylarginine] hydrolase OS=Rattus norvegicus GN=Adprh PE=1 SV=2 - [ADPRH_RAT]	1.93	1	1	1	362	39.9354	5.99854	2.09632	1.89053	2.09281	2.02655	0.00436178
17	F7FLB2	Pgm2 protein OS=Rattus norvegicus GN=Pgm2 PE=1 SV=2 - [F7FLB2_RAT]	2.74	2	2	2	620	69.0146	6.34131	1.43205	1.54546	1.50231	1.49327	0.00445894
18	Q6LDG8	Alpha-2-macroglobulin (Fragment) OS=Rattus norvegicus PE=2 SV=1 - [Q6LDG8_RAT]	38.1	2	3	26	42	4.37727	10.4478	2.52544	2.92911	2.63626	2.69693	0.00499748
19	P11980	Pyruvate kinase PKM OS=Rattus norvegicus GN=Pkm PE=1 SV=3 - [KPYM_RAT]	47.83	23	25	40	531	57.7809	7.06396	1.40447	1.51271	1.4968	1.47133	0.00508678
20	M0RBF0	Scaffold attachment factor B1 OS=Rattus norvegicus GN=Safb PE=1 SV=1 - [M0RBF0_RAT]	0.97	1	1	1	931	104.344	5.26221	1.3694	1.32879	1.28607	1.32809	0.00533381
21	F1M5A4	Katanin p60 ATPase-containing subunit A-like 2 OS=Rattus norvegicus GN=Katnal2 PE=3 SV=3 - [F1M5A4_RAT]	1.3	1	1	1	537	60.9975	7.34229	2.55954	2.20123	2.34651	2.3691	0.00572632
22	Q63514	C4b-binding protein alpha chain OS=Rattus norvegicus GN=C4bpa PE=2 SV=1 - [C4BPA_RAT]	34.41	21	21	69	558	62.225	7.21045	1.19909	1.25977	1.24311	1.23399	0.00593195
23	Q5D1M8	Alpha 2 macroglobulin cardiac isoform (Fragment) OS=Rattus norvegicus PE=2 SV=1 - [Q5D1M8_RAT]	67.7	1	16	321	356	39.2447	4.75439	4.87005	6.02743	5.17238	5.35662	0.00626901
24	P61980	Heterogeneous nuclear ribonucleoprotein K OS=Rattus norvegicus GN=Hnrnpk PE=1 SV=1 - [HNRPK_RAT]	2.38	1	1	1	463	50.9444	5.5415	1.59464	1.75332	1.78092	1.70963	0.00662333
25	A0A0G2JW51	Putative ATP-dependent RNA helicase DHX30 OS=Rattus norvegicus GN=Dhx30 PE=1 SV=1 - [A0A0G2JW51_RAT]	1.03	1	1	1	1169	130.973	8.66064	2.24957	2.57784	2.21548	2.34763	0.00726861
26	P62260	14-3-3 protein epsilon OS=Rattus norvegicus GN=Ywhae PE=1 SV=1 - [1433E_RAT]	29.02	4	7	13	255	29.1554	4.7417	1.20443	1.27579	1.25367	1.24463	0.00735177
27	A0A0G2JXH4	Unconventional myosin-IXa OS=Rattus norvegicus GN=Myo9a PE=1 SV=1 - [A0A0G2JXH4_RAT]	1	2	2	2	2608	299.266	8.92432	1.22233	1.2774	1.2101	1.23661	0.00756606
28	Q5M8C6	Fibrinogen-like protein 1 OS=Rattus norvegicus GN=Fgl1 PE=2 SV=1 - [FGL1_RAT]	15.92	6	6	10	314	36.4536	5.35107	1.3477	1.42106	1.47288	1.41388	0.00761103
29	P06238	Alpha-2-macroglobulin OS=Rattus norvegicus GN=A2m PE=2 SV=2 - [A2MG_RAT]	65.96	30	79	1669	1472	163.682	6.29053	3.46974	4.31239	3.73008	3.8374	0.00761945
30	A2VD06	Dentin matrix acidic phosphoprotein 1 OS=Rattus norvegicus GN=Dmp1 PE=2 SV=1 - [A2VD06_RAT]	3.27	1	1	1	489	53.0434	4.14502	1.26902	1.27677	1.35422	1.3	0.00812046
31	P05065	Fructose-bisphosphate aldolase A OS=Rattus norvegicus GN=Aldoa PE=1 SV=2 - [ALDOA_RAT]	48.35	17	17	40	364	39.3273	8.08936	1.38	1.30669	1.42225	1.36965	0.0082373
32	Q4KM73	UMP-CMP kinase OS=Rattus norvegicus GN=Cmpk1 PE=1 SV=2 - [KCY_RAT]	6.63	1	1	1	196	22.1552	5.8335	1.42178	1.4508	1.3286	1.40039	0.00836867
33	Q5M8A0	Kng2 protein OS=Rattus norvegicus GN=Kng2l1 PE=2 SV=1 - [Q5M8A0_RAT]	58.89	1	21	478	433	47.8606	6.39209	1.83876	1.89165	2.12445	1.95162	0.00839635
34	A0A0G2KAW4	Thimet oligopeptidase OS=Rattus norvegicus GN=Thop1 PE=1 SV=1 - [A0A0G2KAW4_RAT]	1.09	1	1	1	644	72.9541	6.84424	1.64479	1.48127	1.50379	1.54329	0.00875419
35	D3Z819	Olfactory receptor OS=Rattus norvegicus GN=Olr1186 PE=3 SV=1 - [D3Z819_RAT]	2.41	1	1	2	332	37.5861	8.30908	1.97251	2.24851	2.36913	2.19672	0.009485
36	Q5PQU1	Kininogen 1 OS=Rattus norvegicus GN=Kng2 PE=2 SV=1 - [Q5PQU1_RAT]	62.79	10	25	1224	430	47.7336	6.7417	1.97401	2.32857	2.33675	2.21311	0.00957614
37	F1LRA5	Proteoglycan 4 OS=Rattus norvegicus GN=Prg4 PE=1 SV=2 - [F1LRA5_RAT]	28.21	29	29	63	1060	115.743	8.96826	1.92643	2.31484	2.177	2.13942	0.00980939
38	P22355	Pulmonary surfactant-associated protein B OS=Rattus norvegicus GN=Sftpb PE=2 SV=1 - [PSPB_RAT]	2.39	1	1	1	376	41.5623	6.62451	1.95183	2.28944	1.97992	2.07373	0.00999514
39	Q6XDA0	Spectrin beta chain OS=Rattus norvegicus GN=Sptb PE=1 SV=1 - [Q6XDA0_RAT]	0.47	1	1	1	2137	246.176	5.31299	2.13666	2.21991	1.86019	2.07225	0.010125
40	B2GV73	Actin-related protein 2/3 complex subunit 3 OS=Rattus norvegicus GN=Arpc3 PE=1 SV=1 - [B2GV73_RAT]	6.18	1	1	1	178	20.5223	8.60205	1.28929	1.19951	1.26044	1.24975	0.011043
41	D4A5L9	Uncharacterized protein OS=Rattus norvegicus GN=LOC679794 PE=3 SV=1 - [D4A5L9_RAT]	23.81	2	2	2	105	11.628	9.5835	1.53013	1.76097	1.61287	1.63466	0.0111308
42	P20059	Hemopexin OS=Rattus norvegicus GN=Hpx PE=1 SV=3 - [HEMO_RAT]	71.52	33	33	1116	460	51.3183	7.6499	1.24311	1.28689	1.35073	1.29358	0.0111391
43	O35567	Bifunctional purine biosynthesis protein PURH OS=Rattus norvegicus GN=Atic PE=1 SV=2 - [PUR9_RAT]	8.28	3	3	6	592	64.1682	7.13721	1.16204	1.23534	1.22411	1.20716	0.0118896
44	P15650	Long-chain specific acyl-CoA dehydrogenase, mitochondrial OS=Rattus norvegicus GN=Acadl PE=1 SV=1 - [ACADL_RAT]	5.81	2	2	4	430	47.8424	7.73779	1.62921	1.90582	1.68477	1.73993	0.0127858
45	Q6NYB7	Ras-related protein Rab-1A OS=Rattus norvegicus GN=Rab1A PE=1 SV=3 - [RAB1A_RAT]	9.76	1	2	2	205	22.6634	6.21436	1.54459	1.35484	1.48247	1.46063	0.0143859
46	D3ZUQ1	Lipase OS=Rattus norvegicus GN=Lipo1 PE=3 SV=1 - [D3ZUQ1_RAT]	30.73	10	10	17	397	44.4126	6.03662	1.86217	2.30685	2.24314	2.13739	0.0145742
47	M0R5J4	Uncharacterized protein OS=Rattus norvegicus PE=3 SV=1 - [M0R5J4_RAT]	37.56	10	14	28	434	47.0452	6.3667	1.30793	1.2759	1.20013	1.26132	0.01463
48	D4A1D9	Six6 opposite strand transcript 1 OS=Rattus norvegicus GN=Six6os1 PE=4 SV=2 - [D4A1D9_RAT]	1.04	1	1	1	576	66.8256	5.61768	1.51335	1.76547	1.56947	1.6161	0.0150414
49	P06761	78 kDa glucose-regulated protein OS=Rattus norvegicus GN=Hspa5 PE=1 SV=1 - [GRP78_RAT]	51.53	28	31	60	654	72.3024	5.16064	1.33981	1.47217	1.3235	1.37849	0.0151186
50	A0A0G2K2R2	Enoyl-CoA delta isomerase 1, mitochondrial OS=Rattus norvegicus GN=Eci1 PE=1 SV=1 - [A0A0G2K2R2_RAT]	2.88	1	1	1	278	30.7684	9.99365	1.37727	1.35818	1.52394	1.4198	0.0152049
51	Q9QUH3	Apolipoprotein A-V OS=Rattus norvegicus GN=Apoa5 PE=1 SV=1 - [APOA5_RAT]	17.71	6	6	10	367	41.401	6.48096	1.26912	1.37836	1.4197	1.35573	0.0155721
52	Q6LE95	Kininogen OS=Rattus norvegicus GN=Kng1 PE=4 SV=1 - [Q6LE95_RAT]	80.36	1	4	56	56	6.01006	8.98291	1.39632	1.37804	1.5575	1.44395	0.0160982
53	Q6P136	Hyou1 protein OS=Rattus norvegicus GN=Hyou1 PE=1 SV=1 - [Q6P136_RAT]	6.21	5	5	5	998	111.151	5.18604	1.2811	1.42037	1.30295	1.33481	0.0162764
54	D3ZGE2	Myeloperoxidase OS=Rattus norvegicus GN=Mpo PE=1 SV=1 - [D3ZGE2_RAT]	2.84	1	1	1	458	51.8501	9.93506	1.24239	1.21649	1.14948	1.20279	0.0181279
55	A0A0G2JZ38	Formin homology 2 domain-containing 1 OS=Rattus norvegicus GN=Fhod1 PE=1 SV=1 - [A0A0G2JZ38_RAT]	2.16	1	1	1	1158	126.388	6.1001	1.66319	1.86817	2.08266	1.87134	0.0187741
56	P57756	Ficolin-2 OS=Rattus norvegicus GN=Fcn2 PE=2 SV=1 - [FCN2_RAT]	4.39	1	1	1	319	34.6619	6.63916	1.43412	1.66959	1.47128	1.52499	0.0188359
57	Q6P734	Plasma protease C1 inhibitor OS=Rattus norvegicus GN=Serping1 PE=2 SV=1 - [IC1_RAT]	43.45	20	20	112	504	55.5762	5.8335	1.34252	1.33144	1.50076	1.39157	0.0189522
58	P35446	Spondin-1 OS=Rattus norvegicus GN=Spon1 PE=1 SV=1 - [SPON1_RAT]	2.11	1	1	1	807	90.7134	6.11279	1.62448	1.3944	1.44222	1.48703	0.0200922
59	Q9Z1X1	Extended synaptotagmin-1 OS=Rattus norvegicus GN=Esyt1 PE=1 SV=1 - [ESYT1_RAT]	1.38	1	1	1	1088	121.084	5.69385	1.22366	1.21984	1.33468	1.25939	0.0204358
60	P09811	Glycogen phosphorylase, liver form OS=Rattus norvegicus GN=Pygl PE=1 SV=5 - [PYGL_RAT]	8.59	6	8	11	850	97.421	7.1958	1.24682	1.40025	1.29224	1.3131	0.0204738
61	F1M0Q9	Peptidase M20 domain-containing 1 OS=Rattus norvegicus GN=Pm20d1 PE=1 SV=3 - [F1M0Q9_RAT]	2.97	1	1	1	472	52.4694	7.07861	1.45371	1.68256	1.44836	1.52821	0.0206953
62	Q7TPA5	Serpin A11 OS=Rattus norvegicus GN=Serpina11 PE=2 SV=2 - [SPA11_RAT]	20.38	7	7	16	422	46.9946	7.2251	1.21748	1.34739	1.24349	1.26945	0.0210108
63	M0R590	Glyceraldehyde-3-phosphate dehydrogenase OS=Rattus norvegicus GN=LOC108351137 PE=3 SV=1 - [M0R590_RAT]	25.83	5	9	12	333	35.7912	8.03076	1.34885	1.24662	1.21716	1.27088	0.0210195
64	Q6IN22	Cathepsin B OS=Rattus norvegicus GN=Ctsb PE=1 SV=1 - [Q6IN22_RAT]	34.51	10	10	21	339	37.5197	5.75732	1.3155	1.21022	1.35638	1.29403	0.0212291
65	P14604	Enoyl-CoA hydratase, mitochondrial OS=Rattus norvegicus GN=Echs1 PE=1 SV=1 - [ECHM_RAT]	2.07	1	1	1	290	31.4962	8.1333	1.71564	2.11423	1.74768	1.85918	0.021436
66	B1WBU9	Alpha-1,4 glucan phosphorylase OS=Rattus norvegicus GN=Pygm PE=2 SV=1 - [B1WBU9_RAT]	8.79	6	8	11	842	97.2607	7.10791	1.35521	1.59621	1.59489	1.51543	0.0233176
67	D3ZQ77	Similar to HTGN29 protein; keratinocytes associated transmembrane protein 2, isoform CRA_a OS=Rattus norvegicus GN=RGD1310352 PE=1 SV=1 - [D3ZQ77_RAT]	5.45	1	1	1	257	28.246	5.07178	1.1817	1.19022	1.28909	1.22034	0.023604
68	D4A4S3	Heat shock cognate 71 kDa protein OS=Rattus norvegicus GN=Hspa8 PE=3 SV=3 - [D4A4S3_RAT]	38.45	21	24	39	645	70.6831	5.51611	1.34985	1.19555	1.27936	1.27492	0.0253209
69	Q68FR6	Elongation factor 1-gamma OS=Rattus norvegicus GN=Eef1g PE=2 SV=3 - [EF1G_RAT]	4.12	3	3	3	437	50.0292	6.7417	1.27107	1.1683	1.1668	1.20206	0.0279505
70	Q9EPT7	Prothrombinase FGL2 OS=Rattus norvegicus GN=Fgl2 PE=2 SV=1 - [Q9EPT7_RAT]	21.01	8	8	15	357	40.94	7.43018	1.32517	1.51658	1.61203	1.48459	0.0289806
71	P50137	Transketolase OS=Rattus norvegicus GN=Tkt PE=1 SV=1 - [TKT_RAT]	19.26	11	11	18	623	67.6006	7.48877	1.56877	1.80953	1.44229	1.60686	0.0300867
72	P04642	L-lactate dehydrogenase A chain OS=Rattus norvegicus GN=Ldha PE=1 SV=1 - [LDHA_RAT]	40.06	11	13	31	332	36.4273	8.26514	1.4009	1.20518	1.30236	1.30281	0.0330937
73	A0A0G2K3K9	Disintegrin and metalloproteinase domain-containing protein 5 OS=Rattus norvegicus GN=Adam5 PE=4 SV=1 - [A0A0G2K3K9_RAT]	0.99	1	1	1	709	79.8817	7.82568	2.39861	3.7839	3.72977	3.30409	0.0365502
74	Q6P6S4	Nucleotide exchange factor SIL1 OS=Rattus norvegicus GN=Sil1 PE=2 SV=1 - [SIL1_RAT]	2.58	1	1	1	465	52.317	5.13525	1.55759	2.02699	1.62873	1.73777	0.0370314
75	P02600	Myosin light chain 1/3, skeletal muscle isoform OS=Rattus norvegicus GN=Myl1 PE=1 SV=2 - [MYL1_RAT]	6.88	1	1	1	189	20.6665	5.03369	1.92603	2.91985	2.75902	2.53496	0.0379806
76	P30349	Leukotriene A-4 hydrolase OS=Rattus norvegicus GN=Lta4h PE=2 SV=2 - [LKHA4_RAT]	8.2	4	4	4	610	69.1321	6.03662	1.31016	1.47055	1.23926	1.33999	0.0381855
77	F1LPB8	Ectonucleoside triphosphate diphosphohydrolase 5 OS=Rattus norvegicus GN=Entpd5 PE=1 SV=2 - [F1LPB8_RAT]	3.04	1	1	1	427	47.3608	5.16064	1.13714	1.23993	1.29038	1.22248	0.0387036
78	P35577	Thyroxine-binding globulin OS=Rattus norvegicus GN=Serpina7 PE=1 SV=2 - [THBG_RAT]	14.59	5	5	6	418	46.908	6.46826	1.25472	1.46795	1.27093	1.3312	0.0402527
79	A0A0G2JTU0	Rho guanine nucleotide exchange factor 15 OS=Rattus norvegicus GN=Arhgef15 PE=1 SV=1 - [A0A0G2JTU0_RAT]	1.65	1	1	1	850	92.9318	8.104	3.32871	2.2878	2.31633	2.64428	0.0407125
80	Q5U367	Procollagen-lysine,2-oxoglutarate 5-dioxygenase 3 OS=Rattus norvegicus GN=Plod3 PE=2 SV=1 - [PLOD3_RAT]	1.21	1	1	1	741	85.0067	6.23975	1.13831	1.30369	1.23111	1.22437	0.0426164
81	Q05982	Nucleoside diphosphate kinase A OS=Rattus norvegicus GN=Nme1 PE=1 SV=1 - [NDKA_RAT]	40.13	1	5	6	152	17.1818	6.32861	1.3262	1.63674	1.38088	1.44794	0.0427497
82	B1WBY1	Cul1 protein OS=Rattus norvegicus GN=Cul1 PE=1 SV=1 - [B1WBY1_RAT]	1.55	1	1	1	776	89.635	8.00146	1.50022	1.22691	1.37105	1.36606	0.0434885
83	F1LV44	Teneurin transmembrane protein 3 OS=Rattus norvegicus GN=Tenm3 PE=4 SV=3 - [F1LV44_RAT]	0.67	1	1	1	2545	283.558	6.44287	1.47235	1.21066	1.34639	1.34313	0.0452307
84	P70623	Fatty acid-binding protein, adipocyte OS=Rattus norvegicus GN=Fabp4 PE=1 SV=3 - [FABP4_RAT]	15.15	2	2	2	132	14.6986	7.94287	1.65446	1.39554	1.9173	1.65577	0.0489165
85	P50399	Rab GDP dissociation inhibitor beta OS=Rattus norvegicus GN=Gdi2 PE=1 SV=2 - [GDIB_RAT]	13.26	3	4	5	445	50.5047	6.25244	1.17842	1.42843	1.33791	1.31492	0.0498578	85 of 227 DEPs were up-regulated
86	P02454	Collagen alpha-1(I) chain OS=Rattus norvegicus GN=Col1a1 PE=1 SV=5 - [CO1A1_RAT]	11.63	12	13	33	1453	137.869	5.92236	0.553601	0.539416	0.54328	0.545432	8.67443e-05
87	Q08420	Extracellular superoxide dismutase [Cu-Zn] OS=Rattus norvegicus GN=Sod3 PE=1 SV=2 - [SODE_RAT]	49.18	10	10	38	244	26.6031	6.59521	0.759336	0.753443	0.7642	0.758993	0.000166463
88	A0A0G2K8Q1	Apolipoprotein C-III OS=Rattus norvegicus GN=Apoc3 PE=1 SV=1 - [A0A0G2K8Q1_RAT]	61	3	3	227	100	11.0225	4.76709	0.814483	0.810022	0.818549	0.814351	0.000175892
89	P05544	Serine protease inhibitor A3L OS=Rattus norvegicus GN=Serpina3l PE=1 SV=3 - [SPA3L_RAT]	73.61	22	31	1235	413	46.2481	5.66846	0.613181	0.63018	0.614921	0.619427	0.000201247
90	B5DF55	RCG55706 OS=Rattus norvegicus GN=Stam PE=1 SV=1 - [B5DF55_RAT]	1.28	1	1	1	547	59.5544	4.85596	0.234668	0.25675	0.217505	0.236308	0.000221152
91	E9PTL5	Toll-like receptor OS=Rattus norvegicus GN=Tlr10 PE=3 SV=2 - [E9PTL5_RAT]	0.77	1	1	1	783	89.6281	7.40088	0.308665	0.27359	0.269931	0.284062	0.000297273
92	D3ZUL3	Collagen type VI alpha 1 chain OS=Rattus norvegicus GN=Col6a1 PE=1 SV=1 - [D3ZUL3_RAT]	3.51	4	4	6	1025	108.738	5.36377	0.573883	0.587907	0.559784	0.573858	0.000362738
93	B0BNM2	Mbd2 protein OS=Rattus norvegicus GN=Mbd2 PE=2 SV=1 - [B0BNM2_RAT]	1.46	1	1	1	412	43.5251	9.99365	0.730141	0.743931	0.746441	0.740171	0.000380098
94	D3ZPG2	Receptor-associated protein of the synapse OS=Rattus norvegicus GN=Rapsn PE=4 SV=1 - [D3ZPG2_RAT]	1.95	1	1	1	359	40.2082	8.00146	0.406186	0.3755	0.365563	0.382416	0.000391692
95	M0RBU0	Cartilage oligomeric matrix protein OS=Rattus norvegicus GN=Comp PE=4 SV=1 - [M0RBU0_RAT]	23.58	12	13	25	755	82.5006	4.67822	0.678884	0.691164	0.669102	0.679717	0.000396841
96	M0R5R0	Protein S (Alpha), isoform CRA_b OS=Rattus norvegicus GN=Pros1 PE=1 SV=1 - [M0R5R0_RAT]	14.81	13	13	30	675	74.5636	5.47803	0.642237	0.672332	0.651317	0.655295	0.000667836
97	Q5BK77	Retinoic acid receptor responder (Tazarotene induced) 2 OS=Rattus norvegicus GN=Rarres2 PE=1 SV=1 - [Q5BK77_RAT]	25.15	4	4	6	163	18.4926	8.71924	0.73626	0.762286	0.746323	0.74829	0.000904938
98	Q3B8R6	Alpha-2-glycoprotein 1, zinc OS=Rattus norvegicus GN=Azgp1 PE=1 SV=1 - [Q3B8R6_RAT]	51.69	17	17	159	296	34.012	6.23975	0.747371	0.762489	0.773648	0.761169	0.00101491
99	D3ZCS8	Olfactory receptor OS=Rattus norvegicus GN=Olr339 PE=3 SV=1 - [D3ZCS8_RAT]	2.51	1	1	1	319	35.27	8.01611	0.62251	0.608415	0.579053	0.603326	0.0010397
100	B1WC21	Fibulin-1 OS=Rattus norvegicus GN=Fbln1 PE=1 SV=1 - [B1WC21_RAT]	15.18	1	11	26	685	75.3301	5.23682	0.725722	0.746654	0.754903	0.742426	0.00113498
101	M0R7P3	Urinary protein 3-like OS=Rattus norvegicus GN=LOC100912026 PE=1 SV=2 - [M0R7P3_RAT]	11	1	1	1	100	10.9832	8.01611	0.720794	0.730229	0.696739	0.715921	0.00122947
102	P32038	Complement factor D OS=Rattus norvegicus GN=Cfd PE=1 SV=2 - [CFAD_RAT]	49.05	8	8	32	263	28.4242	7.06396	0.833468	0.83573	0.816043	0.828414	0.00131144
103	A0A0G2K808	ArfGAP with SH3 domain, ankyrin repeat and PH domain 2 OS=Rattus norvegicus GN=Asap2 PE=1 SV=1 - [A0A0G2K808_RAT]	0.95	1	1	2	844	94.2639	7.00537	0.673554	0.666799	0.705096	0.681816	0.00137298
104	Q5M7T5	Serine (Or cysteine) peptidase inhibitor, clade C (Antithrombin), member 1 OS=Rattus norvegicus GN=Serpinc1 PE=1 SV=1 - [Q5M7T5_RAT]	66.02	29	29	273	465	52.2008	6.56592	0.838331	0.829709	0.815795	0.827945	0.00145281
105	P30121	Metalloproteinase inhibitor 2 OS=Rattus norvegicus GN=Timp2 PE=1 SV=3 - [TIMP2_RAT]	17.27	4	4	7	220	24.3401	7.48877	0.796738	0.769861	0.773359	0.779986	0.00146714
106	D3ZQR3	CAMP-regulated phosphoprotein 21 OS=Rattus norvegicus GN=Arpp21 PE=1 SV=1 - [D3ZQR3_RAT]	0.74	1	1	1	808	88.8211	7.23975	0.65673	0.698601	0.667905	0.674412	0.00147477
107	Q6IG04	Keratin, type II cytoskeletal 72 OS=Rattus norvegicus GN=Krt72 PE=3 SV=2 - [K2C72_RAT]	2.31	1	1	1	520	56.8159	7.35693	0.507537	0.537845	0.472027	0.505803	0.00147792
108	F1M963	Hyaluronidase OS=Rattus norvegicus GN=Hyal1 PE=1 SV=2 - [F1M963_RAT]	6.46	3	3	4	449	50.6687	5.68115	0.643569	0.642705	0.683224	0.6565	0.00151035
109	F1LMS5	Thrombospondin-4 OS=Rattus norvegicus GN=Thbs4 PE=4 SV=1 - [F1LMS5_RAT]	23.77	16	17	28	959	105.769	4.69092	0.527372	0.574265	0.582384	0.56134	0.00152416
110	A0A0G2JST3	Keratin, type II cytoskeletal 1 OS=Rattus norvegicus GN=Krt1 PE=1 SV=1 - [A0A0G2JST3_RAT]	5.12	2	3	6	625	64.7171	7.92822	0.70694	0.683722	0.663649	0.68477	0.00157072
111	Q5FVP9	Cfh protein OS=Rattus norvegicus GN=LOC100361907 PE=2 SV=1 - [Q5FVP9_RAT]	33.33	4	11	39	393	45.2765	7.51807	0.747971	0.739206	0.712716	0.733298	0.00157513
112	G3V9R9	Afamin OS=Rattus norvegicus GN=Afm PE=1 SV=1 - [G3V9R9_RAT]	71.71	1	47	428	608	69.196	6.21436	0.6318	0.575728	0.601331	0.602953	0.00166205
113	Q63520	Synaptonemal complex protein 3 OS=Rattus norvegicus GN=Sycp3 PE=1 SV=1 - [SYCP3_RAT]	2.72	1	1	3	257	29.7142	8.73389	0.717537	0.680688	0.718611	0.705612	0.0017883
114	P02466	Collagen alpha-2(I) chain OS=Rattus norvegicus GN=Col1a2 PE=1 SV=3 - [CO1A2_RAT]	7	6	7	14	1372	129.486	9.33447	0.715063	0.701766	0.742149	0.719659	0.00179155
115	D4A2R6	Ubiquitin carboxyl-terminal hydrolase 40-like OS=Rattus norvegicus GN=LOC100911860 PE=3 SV=2 - [D4A2R6_RAT]	1.2	1	1	1	997	112.566	5.08447	0.726706	0.761917	0.755701	0.748108	0.00185043
116	Q9JJV7	Potassium voltage-gated channel subfamily E member 3 OS=Rattus norvegicus GN=Kcne3 PE=1 SV=1 - [KCNE3_RAT]	6.54	1	1	1	107	11.993	9.37842	0.76463	0.797455	0.777346	0.77981	0.0018779
117	P15473	Insulin-like growth factor-binding protein 3 OS=Rattus norvegicus GN=Igfbp3 PE=1 SV=2 - [IBP3_RAT]	44.52	13	13	28	292	31.6594	8.29443	0.677532	0.664211	0.627003	0.656248	0.00192909
118	Q8R2H2	Integrin beta OS=Rattus norvegicus GN=Itgb3 PE=2 SV=1 - [Q8R2H2_RAT]	2.67	2	2	2	787	86.8727	5.41455	0.602457	0.541877	0.591531	0.578622	0.00195126
119	A0A0G2JVW1	Insulin-like growth factor-binding protein 5 OS=Rattus norvegicus GN=Igfbp5 PE=4 SV=1 - [A0A0G2JVW1_RAT]	9.59	3	3	4	271	30.2868	8.17725	0.727579	0.68361	0.713081	0.70809	0.00195796
120	A0A0G2K896	Similar to RIKEN cDNA 1300017J02 OS=Rattus norvegicus GN=RGD1310507 PE=1 SV=1 - [A0A0G2K896_RAT]	80.43	49	50	301	700	76.6714	6.96143	0.75907	0.790553	0.756415	0.76868	0.00223888
121	P02651	Apolipoprotein A-IV OS=Rattus norvegicus GN=Apoa4 PE=1 SV=2 - [APOA4_RAT]	81.59	30	30	366	391	44.4287	5.22412	0.702939	0.663017	0.650039	0.671998	0.00234682
122	P13941	Collagen alpha-1(III) chain OS=Rattus norvegicus GN=Col3a1 PE=2 SV=3 - [CO3A1_RAT]	3.01	4	4	7	1463	138.851	6.52197	0.529059	0.47201	0.438607	0.479892	0.00256787
123	Q99J86	Attractin OS=Rattus norvegicus GN=Atrn PE=2 SV=1 - [ATRN_RAT]	14.87	23	23	47	1432	158.568	7.21045	0.658582	0.712763	0.696167	0.689171	0.00264815
124	P25031	Regenerating islet-derived protein 3-beta OS=Rattus norvegicus GN=Reg3b PE=1 SV=1 - [REG3B_RAT]	4	1	1	2	175	19.6045	7.63525	0.342879	0.386132	0.450586	0.393199	0.00264884
125	F1LMK4	Muscle, skeletal receptor tyrosine protein kinase OS=Rattus norvegicus GN=Musk PE=3 SV=3 - [F1LMK4_RAT]	0.69	1	1	1	868	96.6219	7.6792	0.473158	0.531953	0.438349	0.481153	0.00276012
126	Q01177	Plasminogen OS=Rattus norvegicus GN=Plg PE=2 SV=2 - [PLMN_RAT]	69.46	47	47	466	812	90.4769	7.07861	0.729782	0.7712	0.729042	0.743341	0.00293316
127	P31211	Corticosteroid-binding globulin OS=Rattus norvegicus GN=Serpina6 PE=1 SV=2 - [CBG_RAT]	39.9	15	15	122	396	44.6423	4.98291	0.741659	0.69333	0.693441	0.709477	0.00305366
128	Q5RK13	Igf1 protein OS=Rattus norvegicus GN=Igf1 PE=2 SV=2 - [Q5RK13_RAT]	26.77	3	3	4	127	14.097	9.30518	0.711879	0.696772	0.749352	0.719334	0.00308676
129	D4A901	BAI1-associated protein 2-like 2 OS=Rattus norvegicus GN=Baiap2l2 PE=1 SV=2 - [D4A901_RAT]	1.15	1	1	2	521	58.7329	10.0815	0.562317	0.53925	0.472357	0.524641	0.00320515
130	A0A0G2K509	Keratin, type II cytoskeletal 5 OS=Rattus norvegicus GN=Krt5 PE=1 SV=1 - [A0A0G2K509_RAT]	5.25	1	3	9	591	62.7527	6.82959	0.598343	0.512461	0.573973	0.561592	0.00338011
131	G3V8B1	Glycosylphosphatidylinositol specific phospholipase D1, isoform CRA_a OS=Rattus norvegicus GN=Gpld1 PE=1 SV=1 - [G3V8B1_RAT]	28.23	20	20	47	843	93.6074	6.69775	0.70552	0.754287	0.705561	0.721789	0.00339378
132	B0BNN4	Complement factor properdin OS=Rattus norvegicus GN=Cfp PE=1 SV=1 - [B0BNN4_RAT]	24.3	9	9	21	465	50.5386	7.89893	0.620296	0.6912	0.661853	0.657783	0.00359318
133	A0A0G2K7X7	Complement C7 OS=Rattus norvegicus GN=C7 PE=1 SV=1 - [A0A0G2K7X7_RAT]	52.25	39	39	168	846	93.6035	7.25439	0.771226	0.815491	0.799609	0.795442	0.00398204
134	Q6IRK9	Carboxypeptidase Q OS=Rattus norvegicus GN=Cpq PE=1 SV=1 - [CBPQ_RAT]	31.14	13	13	38	472	52.0086	6.41748	0.799975	0.749956	0.774019	0.77465	0.00408249
135	P14272	Plasma kallikrein OS=Rattus norvegicus GN=Klkb1 PE=1 SV=1 - [KLKB1_RAT]	46.71	26	27	117	638	71.227	8.07471	0.796765	0.837451	0.811671	0.815296	0.00411416
136	Q66HC6	A kinase (PRKA) anchor protein 3 OS=Rattus norvegicus GN=Akap3 PE=1 SV=1 - [Q66HC6_RAT]	1.17	1	1	1	858	94.691	6.17627	0.749404	0.785159	0.799517	0.778027	0.0044753
137	G3V6A9	Microfibril-associated glycoprotein 4-like OS=Rattus norvegicus GN=LOC102553715 PE=1 SV=2 - [G3V6A9_RAT]	7.42	3	3	4	256	28.7869	5.2876	0.715969	0.710298	0.649687	0.691984	0.00470923
138	Q5J3F6	Vomeronasal type-1 receptor 90 OS=Rattus norvegicus GN=Vom1r90 PE=2 SV=1 - [V1R90_RAT]	3.23	1	1	1	310	35.3006	9.5542	0.406067	0.529885	0.43224	0.456064	0.00476346
139	G3V8D4	Apolipoprotein C-II (Predicted) OS=Rattus norvegicus GN=Apoc2 PE=1 SV=1 - [G3V8D4_RAT]	40.21	3	3	23	97	10.6883	4.61475	0.666039	0.662562	0.58893	0.639177	0.00482071
140	D4A811	CREB3 regulatory factor OS=Rattus norvegicus GN=Crebrf PE=4 SV=1 - [D4A811_RAT]	1.56	1	1	5	640	72.4154	4.94482	0.64275	0.542592	0.567346	0.584229	0.00520722
141	A0A0G2KB00	Fras1-related extracellular matrix 1 OS=Rattus norvegicus GN=Frem1 PE=4 SV=1 - [A0A0G2KB00_RAT]	0.28	1	1	1	2139	239.301	6.06201	0.810752	0.76643	0.759469	0.778884	0.0052342
142	F1LZB6	Nik-related kinase OS=Rattus norvegicus GN=Nrk PE=4 SV=2 - [F1LZB6_RAT]	0.48	1	1	1	1454	164.855	6.7124	0.743748	0.738223	0.680304	0.720758	0.00523814
143	A0A0G2K0I6	Cadherin 5 OS=Rattus norvegicus GN=Cdh5 PE=1 SV=1 - [A0A0G2K0I6_RAT]	12.47	8	8	9	730	81.9934	5.46533	0.816091	0.849191	0.803837	0.82304	0.00580817
144	Q62780	Probable ATP-dependent RNA helicase DDX46 OS=Rattus norvegicus GN=Ddx46 PE=1 SV=1 - [DDX46_RAT]	0.78	1	1	1	1032	117.313	9.26123	0.714417	0.764333	0.692795	0.723849	0.00583256
145	P19939	Apolipoprotein C-I OS=Rattus norvegicus GN=Apoc1 PE=3 SV=1 - [APOC1_RAT]	38.64	5	5	36	88	9.85427	9.08545	0.543016	0.637502	0.528516	0.569678	0.00624611
146	Q6MGB2	Collagen type XI alpha 2 chain OS=Rattus norvegicus GN=Col11a2 PE=4 SV=1 - [Q6MGB2_RAT]	0.56	1	1	1	1617	158.859	7.6499	0.725573	0.792896	0.76183	0.7601	0.00651167
147	P04638	Apolipoprotein A-II OS=Rattus norvegicus GN=Apoa2 PE=2 SV=1 - [APOA2_RAT]	52.94	4	4	42	102	11.4319	6.65381	0.74988	0.684735	0.671206	0.70194	0.00657355
148	D3ZIC2	Urocanate hydratase 1 OS=Rattus norvegicus GN=Uroc1 PE=1 SV=2 - [D3ZIC2_RAT]	2.07	1	1	1	676	74.6445	7.02002	0.650584	0.722247	0.633365	0.668732	0.0066818
149	F1LZ11	Uncharacterized protein OS=Rattus norvegicus PE=1 SV=1 - [F1LZ11_RAT]	38.71	4	4	8	124	14.0578	8.90967	0.843978	0.791951	0.814091	0.816674	0.00669348
150	G3V9Z6	Septin 8 (Predicted) OS=Rattus norvegicus GN=Sept8 PE=1 SV=1 - [G3V9Z6_RAT]	3.26	1	2	2	429	49.8252	5.99854	0.647404	0.664914	0.565096	0.625804	0.00669495
151	Q5M8B4	Ficolin (Collagen/fibrinogen domain containing) 1 OS=Rattus norvegicus GN=Fcna PE=1 SV=1 - [Q5M8B4_RAT]	21.19	7	7	14	335	36.5777	7.62061	0.839536	0.842528	0.797822	0.826629	0.0068555
152	P42854	Regenerating islet-derived protein 3-gamma OS=Rattus norvegicus GN=Reg3g PE=1 SV=1 - [REG3G_RAT]	7.47	1	1	2	174	19.1312	7.69385	0.383017	0.450105	0.541965	0.458362	0.00715703
153	D4A183	Similar to Vanin-3 (Predicted) OS=Rattus norvegicus GN=Vnn3 PE=1 SV=1 - [D4A183_RAT]	25.8	10	10	19	500	56.385	5.64307	0.682025	0.678826	0.758327	0.706393	0.00774115
154	F1M171	Similar to RIKEN cDNA 2310057J18 OS=Rattus norvegicus GN=RGD1311933 PE=4 SV=3 - [F1M171_RAT]	5.36	1	1	1	336	38.458	4.86865	0.707227	0.784142	0.722777	0.738049	0.00793872
155	Q62894	Extracellular matrix protein 1 OS=Rattus norvegicus GN=Ecm1 PE=1 SV=2 - [ECM1_RAT]	39.5	19	19	39	562	63.208	6.87354	0.809203	0.856404	0.809408	0.825005	0.00795278
156	E7CXR8	Receptor protein-tyrosine kinase OS=Rattus norvegicus GN=Egfr PE=2 SV=1 - [E7CXR8_RAT]	22.42	27	27	60	1209	134.839	7.03467	0.758548	0.822991	0.775614	0.785717	0.007996
157	P33436	72 kDa type IV collagenase OS=Rattus norvegicus GN=Mmp2 PE=1 SV=2 - [MMP2_RAT]	13.6	8	8	10	662	74.1019	5.46533	0.745888	0.660849	0.733555	0.713431	0.00846248
158	F7FHP0	Angiopoietin-like 3 OS=Rattus norvegicus GN=Angptl3 PE=1 SV=1 - [F7FHP0_RAT]	19.34	8	8	11	455	52.5887	7.41553	0.767158	0.757927	0.687908	0.737664	0.0089744
159	F1LRM7	Collagen alpha-1(II) chain OS=Rattus norvegicus GN=Col2a1 PE=1 SV=1 - [F1LRM7_RAT]	1.76	2	2	2	1419	134.504	8.25049	0.81037	0.837113	0.773134	0.806872	0.0091015
160	P24090	Alpha-2-HS-glycoprotein OS=Rattus norvegicus GN=Ahsg PE=1 SV=2 - [FETUA_RAT]	66.76	19	19	526	352	37.9582	6.50732	0.734628	0.806696	0.78962	0.776981	0.00937169
161	Q4FZT7	Ccdc62 protein (Fragment) OS=Rattus norvegicus GN=Ccdc62 PE=2 SV=1 - [Q4FZT7_RAT]	1.3	1	1	1	460	52.6543	5.74463	0.708326	0.595756	0.604664	0.636249	0.00972229
162	F7EZQ4	Fc fragment of IgG-binding protein-like 1 OS=Rattus norvegicus GN=Fcgbpl1 PE=4 SV=1 - [F7EZQ4_RAT]	1.38	1	4	7	2537	275.559	6.45557	0.643793	0.748708	0.67574	0.689414	0.0098461
163	B2LYI9	Tenascin C OS=Rattus norvegicus GN=Tnc PE=2 SV=1 - [B2LYI9_RAT]	5	1	10	12	2019	221.611	4.90674	0.794656	0.855884	0.830995	0.827178	0.0104165
164	Q99MA2	Xaa-Pro aminopeptidase 2 OS=Rattus norvegicus GN=Xpnpep2 PE=1 SV=1 - [XPP2_RAT]	2.82	2	2	2	674	76.0319	5.74463	0.75269	0.696349	0.644974	0.698004	0.0104433
165	Q5M871	Fas apoptotic inhibitory molecule 3 OS=Rattus norvegicus GN=Fcmr PE=1 SV=1 - [FAIM3_RAT]	4.23	1	1	1	426	48.025	9.68604	0.790355	0.841903	0.846058	0.826105	0.0104478
166	Q5M890	Apolipoprotein N OS=Rattus norvegicus GN=Apon PE=1 SV=1 - [Q5M890_RAT]	24.31	5	5	32	255	28.2146	5.30029	0.658203	0.748755	0.645195	0.684051	0.0104598
167	B1WC91	C1q and tumor necrosis factor-related protein 3 OS=Rattus norvegicus GN=C1qtnf3 PE=2 SV=1 - [B1WC91_RAT]	2.19	1	1	1	319	35.021	7.38623	0.674347	0.738073	0.622237	0.678219	0.0106623
168	I6L9G5	Rcn3 protein OS=Rattus norvegicus GN=Rcn3 PE=1 SV=1 - [I6L9G5_RAT]	3.96	1	1	1	328	37.9182	4.86865	0.56021	0.697124	0.582341	0.613225	0.0118234
169	P85411	Keratinocyte differentiation-associated protein OS=Rattus norvegicus GN=Krtdap PE=2 SV=1 - [KTDAP_RAT]	15.31	1	1	1	98	10.8196	6.52197	0.792235	0.80455	0.724515	0.773767	0.0118806
170	D4A0Q1	Lin-28 homolog B OS=Rattus norvegicus GN=Lin28b PE=4 SV=3 - [D4A0Q1_RAT]	4.05	1	1	20	247	26.9164	8.57275	0.639263	0.738006	0.613408	0.663559	0.012495
171	Q63394	Olfactory receptor OS=Rattus norvegicus GN=Olr1654 PE=3 SV=1 - [Q63394_RAT]	1.92	1	1	1	313	35.4107	8.67529	0.859303	0.832704	0.792338	0.828115	0.012585
172	A0A096MJ09	Myocyte enhancer factor 2C OS=Rattus norvegicus GN=Mef2c PE=1 SV=1 - [A0A096MJ09_RAT]	2.32	1	1	1	431	46.8433	9.0708	0.741171	0.754068	0.648878	0.714705	0.0132134
173	Q3SWT0	Platelet endothelial cell adhesion molecule OS=Rattus norvegicus GN=Pecam1 PE=1 SV=1 - [PECA1_RAT]	0.88	1	1	1	678	76.1409	6.75635	0.516809	0.662301	0.501645	0.560252	0.0132927
174	F1LUV9	Neural cell adhesion molecule 1 OS=Rattus norvegicus GN=Ncam1 PE=1 SV=3 - [F1LUV9_RAT]	13.57	11	11	16	833	91.5787	4.90674	0.795745	0.858265	0.78896	0.814323	0.0138208
175	D4A0J7	Olfactomedin-like 2B OS=Rattus norvegicus GN=Olfml2b PE=4 SV=1 - [D4A0J7_RAT]	1.74	1	1	1	746	83.3962	4.97021	0.631058	0.729771	0.589331	0.650053	0.0138643
176	D3ZTE0	Coagulation factor XII OS=Rattus norvegicus GN=F12 PE=2 SV=1 - [FA12_RAT]	38.99	21	21	69	595	65.8007	7.45947	0.805792	0.866151	0.80137	0.824438	0.0138719
177	P16975	SPARC OS=Rattus norvegicus GN=Sparc PE=1 SV=4 - [SPRC_RAT]	8.64	2	2	2	301	34.2735	4.89404	0.747116	0.823761	0.735932	0.768936	0.0139712
178	G3V8X6	RCG39455, isoform CRA_a OS=Rattus norvegicus GN=Tsku PE=4 SV=1 - [G3V8X6_RAT]	1.98	1	1	1	353	38.054	6.68311	0.515533	0.667779	0.506847	0.563387	0.0140241
179	P36953	Afamin OS=Rattus norvegicus GN=Afm PE=3 SV=1 - [AFAM_RAT]	76.32	1	47	424	608	69.29	6.21436	0.662479	0.778752	0.724729	0.721987	0.0142883
180	B4F793	Tnxb protein (Fragment) OS=Rattus norvegicus GN=Tnxb PE=2 SV=1 - [B4F793_RAT]	4.32	2	2	2	1460	158.839	5.13525	0.622291	0.748225	0.710777	0.693764	0.0145408
181	Q9JHL7	Carcinoembryonic antigen-related cell adhesion molecule 1 OS=Rattus norvegicus GN=Ceacam1 PE=1 SV=1 - [Q9JHL7_RAT]	3.79	1	1	1	448	50.4092	5.59229	0.687426	0.706478	0.797344	0.730416	0.015459
182	P04916	Retinol-binding protein 4 OS=Rattus norvegicus GN=Rbp4 PE=1 SV=1 - [RET4_RAT]	69.15	12	12	124	201	23.2053	5.98584	0.748992	0.834042	0.811248	0.798094	0.0154807
183	Q6IE52	Murinoglobulin-2 OS=Rattus norvegicus GN=Mug2 PE=1 SV=1 - [MUG2_RAT]	56.01	5	64	1897	1448	161.487	6.59521	0.717904	0.789335	0.669199	0.725479	0.0157686
184	A0A0G2JU82	Microtubule-actin cross-linking factor 1 OS=Rattus norvegicus GN=Macf1 PE=1 SV=1 - [A0A0G2JU82_RAT]	0.11	1	1	1	5358	611.061	5.38916	0.734138	0.71984	0.607185	0.687054	0.0160625
185	G3V723	Phosphate regulating gene with homologies to endopeptidases on the X chromosome (Hypophosphatemia, vitamin D resistant rickets), isoform CRA_a OS=Rattus norvegicus GN=Phex PE=4 SV=3 - [G3V723_RAT]	1.47	1	1	1	749	86.2789	8.77783	0.762934	0.839755	0.749636	0.784109	0.0165074
186	D3ZPU4	ERCC excision repair 6-like 2 OS=Rattus norvegicus GN=Ercc6l2 PE=4 SV=2 - [D3ZPU4_RAT]	0.59	1	1	1	1532	172.927	8.06006	0.735512	0.826526	0.80511	0.78905	0.0165418
187	A0A0G2K845	Adiponectin, C1Q and collagen domain-containing OS=Rattus norvegicus GN=Adipoq PE=1 SV=1 - [A0A0G2K845_RAT]	12.39	2	2	12	218	23.4516	6.72705	0.715139	0.818447	0.731692	0.755093	0.0166834
188	D4AA05	Carboxylic ester hydrolase OS=Rattus norvegicus GN=Ces1a PE=1 SV=1 - [D4AA05_RAT]	3.2	1	1	5	563	62.3224	5.22412	0.510967	0.693324	0.583371	0.595887	0.0167771
189	Q5FWS5	Lysyl oxidase-like 1 OS=Rattus norvegicus GN=Loxl1 PE=2 SV=1 - [Q5FWS5_RAT]	2.47	2	2	2	608	66.5481	7.03467	0.812998	0.876535	0.80773	0.832421	0.0169648
190	M0RDJ4	Glia maturation factor beta OS=Rattus norvegicus GN=Gmfb PE=1 SV=2 - [M0RDJ4_RAT]	11.43	1	1	1	140	16.4424	5.43994	0.742984	0.750492	0.835515	0.77633	0.0171469
191	D3ZJW6	RCG21066 OS=Rattus norvegicus GN=rCG_21066 PE=1 SV=1 - [D3ZJW6_RAT]	9.4	1	1	1	117	13.0546	8.93896	0.561221	0.477849	0.67463	0.571233	0.017233
192	D3ZC34	Ankyrin repeat and MYND domain containing 2 (Predicted) OS=Rattus norvegicus GN=Ankmy2 PE=1 SV=1 - [D3ZC34_RAT]	1.53	1	1	1	393	43.8711	6.41748	0.739386	0.581273	0.636396	0.652352	0.0173043
193	D4A7F6	Collectin sub-family member 10 (C-type lectin) (Predicted) OS=Rattus norvegicus GN=Colec10 PE=1 SV=1 - [D4A7F6_RAT]	5.05	1	1	1	277	30.6084	7.62061	0.767089	0.80728	0.696007	0.756792	0.0174259
194	A0A0G2K0D3	Leiomodin-1 OS=Rattus norvegicus GN=Lmod1 PE=1 SV=1 - [LMOD1_RAT]	1.34	1	1	1	595	66.1756	9.34912	0.799035	0.706245	0.677471	0.727584	0.0176498
195	Q63002	Mannose 6-phosphate/insulin-like growth factor II receptor OS=Rattus norvegicus GN=Igf2r PE=2 SV=1 - [Q63002_RAT]	0.28	1	1	1	2479	273.222	5.68115	0.683744	0.685461	0.535603	0.634936	0.0180126
196	P81827	Urinary protein 1 OS=Rattus norvegicus PE=1 SV=1 - [UP1_RAT]	10.89	1	1	1	101	10.9523	7.04932	0.645993	0.623412	0.765408	0.678271	0.0182378
197	F8QYX1	Chromogranin A OS=Rattus norvegicus GN=Chga PE=4 SV=1 - [F8QYX1_RAT]	19.47	7	7	14	457	50.8395	4.7417	0.651432	0.73341	0.782777	0.72254	0.0185301
198	A0A0G2JW10	Vascular endothelial growth factor receptor 2 OS=Rattus norvegicus GN=Kdr PE=1 SV=1 - [A0A0G2JW10_RAT]	4.44	3	3	3	991	110.577	7.38623	0.824294	0.867677	0.780719	0.82423	0.0197924
199	F1LMH7	Fibroblast activation protein, alpha OS=Rattus norvegicus GN=Fap PE=4 SV=3 - [F1LMH7_RAT]	3.82	3	3	5	760	87.6596	6.58057	0.730687	0.799763	0.835716	0.788722	0.0206205
200	G3V9J1	Alpha-1-inhibitor III OS=Rattus norvegicus GN=LOC297568 PE=1 SV=3 - [G3V9J1_RAT]	45.53	12	35	670	872	97.278	7.97217	0.784762	0.868922	0.789701	0.814461	0.0209232
201	D4A871	Leiomodin 3 OS=Rattus norvegicus GN=Lmod3 PE=4 SV=3 - [D4A871_RAT]	1.21	1	1	1	578	66.0491	5.35107	0.714642	0.832739	0.75296	0.766781	0.0215301
202	P06765	Platelet factor 4 OS=Rattus norvegicus GN=Pf4 PE=1 SV=1 - [PLF4_RAT]	42.86	4	4	30	105	11.2793	9.49561	0.842731	0.740341	0.744313	0.775795	0.0215891
203	P16970	ATP-binding cassette sub-family D member 3 OS=Rattus norvegicus GN=Abcd3 PE=1 SV=3 - [ABCD3_RAT]	1.37	1	1	1	659	75.2672	9.24658	0.777452	0.860287	0.764833	0.800857	0.0218611
204	F1M9D0	Mitogen-activated protein kinase kinase kinase 2 OS=Rattus norvegicus GN=Map3k2 PE=1 SV=2 - [F1M9D0_RAT]	1.13	1	1	3	619	69.5622	8.26514	0.778163	0.855641	0.856297	0.830034	0.0225018
205	A0A097BW25	Periostin OS=Rattus norvegicus GN=Postn PE=1 SV=1 - [A0A097BW25_RAT]	36.02	21	21	39	783	87.0984	7.25439	0.714174	0.825215	0.697657	0.745682	0.0239156
206	P54921	Alpha-soluble NSF attachment protein OS=Rattus norvegicus GN=Napa PE=1 SV=2 - [SNAA_RAT]	2.37	1	1	1	295	33.1712	5.45264	0.782236	0.616948	0.69641	0.698531	0.0241583
207	D3ZJF8	Fc fragment of IgG-binding protein OS=Rattus norvegicus GN=Fcgbp PE=1 SV=3 - [D3ZJF8_RAT]	10.53	17	20	25	2584	274.98	5.08447	0.78303	0.875482	0.79535	0.817954	0.0244221
208	A0A0G2K5H6	Uncharacterized protein OS=Rattus norvegicus PE=4 SV=1 - [A0A0G2K5H6_RAT]	3.08	1	1	1	195	21.7152	4.79248	0.813828	0.668057	0.675366	0.719084	0.0273313
209	B1WBP6	p76 protein (Fragment) OS=Rattus norvegicus GN=Plbd2 PE=2 SV=1 - [B1WBP6_RAT]	4.21	1	1	1	309	34.8263	6.22705	0.76297	0.725776	0.851791	0.780179	0.027721
210	D3ZNJ9	Tripartite motif-containing 7 OS=Rattus norvegicus GN=Trim7 PE=4 SV=1 - [D3ZNJ9_RAT]	1.18	1	1	1	510	56.909	7.79639	0.739308	0.813856	0.861194	0.804786	0.0314749
211	A0A0H2UHP9	RCG39700, isoform CRA_d OS=Rattus norvegicus GN=Rab6a PE=1 SV=1 - [A0A0H2UHP9_RAT]	4.33	1	1	1	208	23.5309	5.5415	0.880622	0.780003	0.776476	0.812367	0.0315528
212	D3Z9R7	Syntaxin 16 OS=Rattus norvegicus GN=Stx16 PE=1 SV=1 - [D3Z9R7_RAT]	4.32	1	1	33	139	15.9904	4.98291	0.672435	0.811177	0.635626	0.706413	0.0315824
213	Q66HT5	Cysteine rich protein 61 OS=Rattus norvegicus GN=Cyr61 PE=2 SV=1 - [Q66HT5_RAT]	3.43	1	1	1	379	41.669	8.11865	0.873097	0.824454	0.75379	0.817114	0.0340455
214	P12711	Alcohol dehydrogenase class-3 OS=Rattus norvegicus GN=Adh5 PE=1 SV=2 - [ADHX_RAT]	2.14	1	1	1	374	39.5502	7.48877	0.710633	0.818936	0.840472	0.790013	0.0347083
215	M0R497	Cellular tumor antigen p53 OS=Rattus norvegicus GN=LOC100910954 PE=3 SV=1 - [M0R497_RAT]	2.3	1	1	1	261	29.4425	8.47021	0.774814	0.838345	0.68365	0.765603	0.0347806
216	A0A096MK41	Uncharacterized protein OS=Rattus norvegicus GN=RGD1566134 PE=3 SV=1 - [A0A096MK41_RAT]	54.7	1	9	39	181	20.9045	5.92236	0.675159	0.842649	0.715097	0.744302	0.0368725
217	A0A0G2K531	Glutathione peroxidase OS=Rattus norvegicus GN=Gpx3 PE=1 SV=1 - [A0A0G2K531_RAT]	56.89	11	11	60	225	25.2579	8.11865	0.776876	0.886095	0.770065	0.811012	0.0373644
218	D3ZW34	ADAM-like, decysin 1 OS=Rattus norvegicus GN=Adamdec1 PE=4 SV=1 - [D3ZW34_RAT]	3.56	1	1	1	309	34.5893	8.646	0.80767	0.886414	0.75972	0.817934	0.0387705
219	D3ZGK7	Carboxylic ester hydrolase OS=Rattus norvegicus GN=Ces1c PE=1 SV=3 - [D3ZGK7_RAT]	44.18	2	20	495	584	64.1916	6.43018	0.51932	0.755438	0.690923	0.655227	0.0393181
220	D3ZGM7	Peptidase inhibitor 16 OS=Rattus norvegicus GN=Pi16 PE=1 SV=2 - [D3ZGM7_RAT]	18.01	7	7	17	483	52.1156	4.85596	0.696315	0.804211	0.847236	0.782587	0.0400833
221	Q71DI1	Dermcidin OS=Rattus norvegicus PE=2 SV=1 - [Q71DI1_RAT]	10	1	1	1	110	11.2768	6.53662	0.641653	0.805493	0.79227	0.746472	0.0403762
222	F1LWS4	Uncharacterized protein OS=Rattus norvegicus PE=1 SV=3 - [F1LWS4_RAT]	2.96	2	2	2	574	65.8224	6.55127	0.841029	0.872866	0.747519	0.820471	0.041207
223	D4AA52	Uncharacterized protein OS=Rattus norvegicus GN=Mug1 PE=1 SV=3 - [D4AA52_RAT]	64.12	1	81	2810	1477	163.613	6.04932	0.734916	0.879143	0.78051	0.798189	0.0417172
224	D3ZQ25	Fibulin-1 OS=Rattus norvegicus GN=Fbln1 PE=1 SV=1 - [D3ZQ25_RAT]	19.15	3	13	28	705	78.0195	5.16064	0.735105	0.873611	0.732344	0.780353	0.0422441
225	M0R5V7	Murinoglobulin-2 OS=Rattus norvegicus GN=Mug2 PE=1 SV=2 - [M0R5V7_RAT]	55.68	2	61	1808	1365	151.867	6.771	0.68728	0.855345	0.69892	0.747181	0.0429953
226	G3V811	Coagulation factor XIII A chain OS=Rattus norvegicus GN=F13a1 PE=1 SV=1 - [G3V811_RAT]	24.32	3	14	24	732	83.0016	5.61768	0.795398	0.647403	0.816897	0.753233	0.0435888
227	Q91WX0	Complement factor H-related protein OS=Rattus norvegicus GN=RGD1564614 PE=2 SV=2 - [Q91WX0_RAT]	29.47	15	18	58	699	78.2581	7.78174	0.756407	0.889822	0.774734	0.806987	0.043749	142 of 227 DEPs were down-regulated
228	D3ZJI7	Serine (Or cysteine) peptidase inhibitor, clade B (Ovalbumin), member 11 (Predicted) OS=Rattus norvegicus GN=Serpinb11 PE=3 SV=1 - [D3ZJI7_RAT]	2.06	1	1	1	388	43.6383	8.57275	0.877703	0.869207	0.879318	0.875409	0.000632946
229	D3ZWD6	Complement C8 alpha chain OS=Rattus norvegicus GN=C8a PE=1 SV=1 - [D3ZWD6_RAT]	53.83	28	28	118	587	66.2303	5.96045	0.845926	0.859602	0.861172	0.855567	0.00112175
230	D3ZRN3	Actin, beta-like 2 OS=Rattus norvegicus GN=Actbl2 PE=1 SV=1 - [D3ZRN3_RAT]	19.95	1	7	53	376	41.9359	5.49072	1.15967	1.14906	1.13934	1.14936	0.0015415
231	Q68FP1	Gelsolin OS=Rattus norvegicus GN=Gsn PE=1 SV=1 - [GELS_RAT]	64.74	40	41	294	780	86.0141	6.0874	0.859395	0.874264	0.876666	0.870108	0.00172454
232	P55159	Serum paraoxonase/arylesterase 1 OS=Rattus norvegicus GN=Pon1 PE=1 SV=3 - [PON1_RAT]	55.21	14	14	81	355	39.3331	5.22412	0.850056	0.855176	0.831962	0.845732	0.00207693
233	F1LR92	Serine protease inhibitor A3M OS=Rattus norvegicus GN=Serpina3m PE=1 SV=3 - [F1LR92_RAT]	47.97	15	16	197	419	46.8115	5.65576	1.16525	1.16136	1.18703	1.17122	0.00216963
234	D3ZE08	Uncharacterized protein OS=Rattus norvegicus PE=4 SV=2 - [D3ZE08_RAT]	5.3	1	1	1	132	14.5584	9.40771	1.10716	1.12516	1.12328	1.11853	0.00231471
235	F1LVL2	Inducible T-cell co-stimulator ligand OS=Rattus norvegicus GN=Icoslg PE=1 SV=3 - [F1LVL2_RAT]	20.2	6	6	65	307	34.8265	6.16357	0.848245	0.863182	0.871396	0.860941	0.00236642
236	F1LRE2	Insulin-like growth factor binding protein, acid labile subunit, isoform CRA_b OS=Rattus norvegicus GN=Igfals PE=1 SV=2 - [F1LRE2_RAT]	42.45	1	18	62	603	66.8567	6.60986	0.9022	0.918984	0.913272	0.911486	0.00308378
237	D4A8G5	Transforming growth factor, beta-induced OS=Rattus norvegicus GN=Tgfbi PE=1 SV=2 - [D4A8G5_RAT]	16.06	11	11	13	685	74.7058	7.50342	0.861539	0.88514	0.866464	0.871048	0.00309281
238	P80067	Dipeptidyl peptidase 1 OS=Rattus norvegicus GN=Ctsc PE=1 SV=3 - [CATC_RAT]	13.64	4	4	4	462	52.2017	6.88818	0.882895	0.885026	0.903491	0.89047	0.0035453
239	A0A0A0MXY5	ATP-dependent 6-phosphofructokinase OS=Rattus norvegicus GN=Pfkp PE=1 SV=2 - [A0A0A0MXY5_RAT]	2	1	2	3	749	81.7015	7.69385	1.08104	1.074	1.09119	1.08207	0.00367306
240	F1M957	von Willebrand factor OS=Rattus norvegicus GN=Vwf PE=1 SV=3 - [F1M957_RAT]	10.35	24	24	38	2812	308.774	5.56689	0.865712	0.887067	0.860635	0.871138	0.00392619
241	Q64268	Heparin cofactor 2 OS=Rattus norvegicus GN=Serpind1 PE=1 SV=1 - [HEP2_RAT]	53.24	21	21	57	479	54.5169	6.96143	0.895215	0.879736	0.868857	0.88127	0.00412295
242	Q5I0D7	Xaa-Pro dipeptidase OS=Rattus norvegicus GN=Pepd PE=2 SV=1 - [PEPD_RAT]	16.46	8	8	18	492	54.7149	5.94775	0.848544	0.859701	0.881206	0.86315	0.00486979
243	M0R8R4	Oncoprotein-induced transcript 3 protein OS=Rattus norvegicus GN=Oit3 PE=4 SV=1 - [M0R8R4_RAT]	1.47	1	1	1	545	60.0366	5.57959	0.814953	0.852711	0.84528	0.837648	0.00502172
244	P02650	Apolipoprotein E OS=Rattus norvegicus GN=Apoe PE=1 SV=2 - [APOE_RAT]	73.08	27	27	550	312	35.7313	5.2749	0.872363	0.853583	0.836244	0.854063	0.00506845
245	P12346	Serotransferrin OS=Rattus norvegicus GN=Tf PE=1 SV=3 - [TRFE_RAT]	16.76	10	11	18	698	76.3456	7.28369	0.854419	0.878075	0.842919	0.858471	0.00530435
246	P55314	Complement component C8 beta chain OS=Rattus norvegicus GN=C8b PE=2 SV=2 - [CO8B_RAT]	40.41	22	22	74	589	66.6235	8.04541	0.860041	0.872755	0.836912	0.856569	0.00530795
247	G3V9L4	Glycosylation dependent cell adhesion molecule 1, isoform CRA_a OS=Rattus norvegicus GN=Glycam1 PE=4 SV=1 - [G3V9L4_RAT]	6.85	1	1	1	146	15.3707	4.76709	0.844531	0.856082	0.812962	0.837858	0.00625796
248	M0RB74	Importin 5 OS=Rattus norvegicus GN=Ipo5 PE=1 SV=2 - [M0RB74_RAT]	0.73	1	1	1	818	92.6035	4.93213	1.15287	1.14122	1.1144	1.13616	0.00692664
249	A0A0G2JVE6	Aminopeptidase OS=Rattus norvegicus GN=Anpep PE=1 SV=1 - [A0A0G2JVE6_RAT]	9.53	7	7	12	965	109.366	5.46533	0.873683	0.886236	0.907243	0.889054	0.00769647
250	G3V8K8	Protein Z, vitamin K-dependent plasma glycoprotein OS=Rattus norvegicus GN=Proz PE=3 SV=4 - [G3V8K8_RAT]	36.95	14	14	28	406	45.3547	5.5415	0.892708	0.906717	0.922829	0.907418	0.00872003
251	Q5VLR6	BWK3 OS=Rattus norvegicus GN=LOC366772 PE=2 SV=1 - [Q5VLR6_RAT]	15.56	2	5	5	482	52.3527	5.10986	0.848789	0.859836	0.891733	0.866786	0.00921176
252	Q6QI72	LRRG00136 OS=Rattus norvegicus GN=LOC100364769 PE=2 SV=1 - [Q6QI72_RAT]	1.83	1	1	1	436	48.1149	9.71533	1.14925	1.10505	1.13395	1.12941	0.00987776
253	P25236	Selenoprotein P OS=Rattus norvegicus GN=Selenop PE=1 SV=2 - [SEPP1_RAT]	22.34	8	8	52	385	43.0658	7.35693	0.893408	0.879231	0.915396	0.896012	0.0100811
254	Q5GAM6	Angiogenin ribonuclease 1 OS=Rattus norvegicus GN=Ang2 PE=3 SV=1 - [Q5GAM6_RAT]	9.66	2	2	2	145	16.0951	9.27588	0.892098	0.924134	0.910816	0.909016	0.010269
255	D3ZPI8	Complement C8 gamma chain OS=Rattus norvegicus GN=C8g PE=1 SV=1 - [D3ZPI8_RAT]	63.41	8	8	24	164	18.4025	8.32373	0.866721	0.854145	0.812	0.844288	0.0111055
256	Q5BJN1	START domain containing 10, isoform CRA_b OS=Rattus norvegicus GN=Stard10 PE=1 SV=1 - [Q5BJN1_RAT]	11.38	2	2	2	290	32.8835	7.12256	1.05942	1.08249	1.06235	1.06809	0.0111484
257	D3ZUU6	C-type lectin domain family 3, member B OS=Rattus norvegicus GN=Clec3b PE=1 SV=1 - [D3ZUU6_RAT]	30.69	7	7	14	202	22.2921	5.43994	0.904926	0.886505	0.861605	0.884346	0.011575
258	Q5M7U6	Actin-related protein 2 OS=Rattus norvegicus GN=Actr2 PE=2 SV=1 - [ARP2_RAT]	10.91	4	5	13	394	44.7052	6.7417	1.17355	1.12724	1.12619	1.14233	0.0118232
259	Q99ME0	CXC chemokine RTCK1 OS=Rattus norvegicus GN=Ppbp PE=1 SV=1 - [Q99ME0_RAT]	10.81	1	1	3	111	12.1516	9.39307	0.861352	0.904161	0.859791	0.875101	0.0132772
260	G3V7N9	Complement C1q subcomponent subunit B OS=Rattus norvegicus GN=C1qb PE=1 SV=1 - [G3V7N9_RAT]	30.43	6	6	32	253	26.6308	8.82178	0.901822	0.852375	0.883363	0.879187	0.0139602
261	F1M7X3	Cadherin 13 OS=Rattus norvegicus GN=Cdh13 PE=4 SV=3 - [F1M7X3_RAT]	1.15	1	1	1	609	66.4329	4.95752	0.802284	0.873308	0.828703	0.834765	0.0153711
262	P70521	Macrophage stimulating 1 (Hepatocyte growth factor-like) OS=Rattus norvegicus GN=Mst1 PE=2 SV=1 - [P70521_RAT]	37.01	19	19	28	716	80.6809	7.79639	0.852326	0.868588	0.802023	0.840979	0.0155061
263	Q62632	Follistatin-related protein 1 OS=Rattus norvegicus GN=Fstl1 PE=1 SV=1 - [FSTL1_RAT]	20.92	6	6	7	306	34.5996	5.98584	1.12703	1.15855	1.10013	1.12857	0.0168107
264	F1M983	Complement factor H OS=Rattus norvegicus GN=Cfh PE=1 SV=1 - [F1M983_RAT]	63.78	1	66	590	1234	139.916	6.87354	0.844566	0.901206	0.853485	0.866419	0.0168881
265	O55004	Ribonuclease 4 OS=Rattus norvegicus GN=Rnase4 PE=1 SV=1 - [RNAS4_RAT]	45.58	5	5	11	147	16.8923	8.51416	0.816316	0.881684	0.862709	0.85357	0.0171301
266	Q71SA3	Thrombospondin 1 OS=Rattus norvegicus GN=Thbs1 PE=2 SV=1 - [Q71SA3_RAT]	57.01	10	64	285	1170	129.588	4.97021	0.913983	0.862874	0.875169	0.884009	0.0171785
267	D3ZX10	BAH domain and coiled-coil-containing 1 OS=Rattus norvegicus GN=Bahcc1 PE=4 SV=3 - [D3ZX10_RAT]	0.31	1	1	1	2601	278.902	8.98291	0.869448	0.903406	0.84496	0.872605	0.0172371
268	A0A0G2K4I9	Coagulation factor XI OS=Rattus norvegicus GN=F11 PE=1 SV=1 - [A0A0G2K4I9_RAT]	27.01	16	16	34	622	69.5538	8.11865	0.874604	0.92057	0.880331	0.891835	0.0174115
269	Q80ZA3	Alpha-2 antiplasmin OS=Rattus norvegicus GN=Serpinf1 PE=1 SV=1 - [Q80ZA3_RAT]	55.74	20	20	77	418	46.4362	6.46826	0.897445	0.909046	0.859686	0.888726	0.0174647
270	B4F789	Apolipoprotein B editing complex 2 (Predicted), isoform CRA_a OS=Rattus norvegicus GN=Apobec2 PE=1 SV=1 - [B4F789_RAT]	2.68	1	1	2	224	25.6439	4.79248	0.889606	0.860655	0.822993	0.857751	0.0178868
271	F6Q1N1	Coagulation factor XIII B chain OS=Rattus norvegicus GN=F13b PE=1 SV=2 - [F6Q1N1_RAT]	38.24	23	23	65	659	74.8319	6.41748	0.837616	0.897139	0.841604	0.858786	0.0180087
272	H6X324	Pentaxin OS=Rattus norvegicus GN=sap PE=3 SV=1 - [H6X324_RAT]	39.04	7	7	71	228	26.117	5.05908	1.11721	1.17835	1.18705	1.16087	0.0181521
273	F1LYF1	Uncharacterized protein OS=Rattus norvegicus PE=4 SV=3 - [F1LYF1_RAT]	5.71	1	1	1	140	15.2668	8.04541	0.853715	0.903955	0.898451	0.885374	0.0187231
274	B1H262	Protein phosphatase 1, regulatory subunit 9B OS=Rattus norvegicus GN=Ppp1r9b PE=2 SV=1 - [B1H262_RAT]	0.86	1	1	1	817	89.6078	4.91943	0.824961	0.893174	0.837983	0.852039	0.0193893
275	G3V843	Prothrombin OS=Rattus norvegicus GN=F2 PE=1 SV=1 - [G3V843_RAT]	53.97	31	31	202	617	70.3406	6.7124	0.898242	0.936655	0.900043	0.911647	0.01948
276	B4F7A3	Galectin OS=Rattus norvegicus GN=Lgalsl PE=1 SV=1 - [B4F7A3_RAT]	5.23	1	1	1	172	18.9436	5.35107	0.886258	0.930876	0.893798	0.903644	0.01987
277	Q794F9	4F2 cell-surface antigen heavy chain OS=Rattus norvegicus GN=Slc3a2 PE=1 SV=1 - [4F2_RAT]	5.5	3	3	4	527	58.0361	5.32568	1.12783	1.19027	1.21424	1.17745	0.0204228
278	P26342	Transforming growth factor beta receptor type 3 OS=Rattus norvegicus GN=Tgfbr3 PE=1 SV=1 - [TGBR3_RAT]	1.41	1	1	1	853	94.0433	6.12549	0.870977	0.862248	0.79884	0.844021	0.020584
279	Q5I0M1	Apolipoprotein H OS=Rattus norvegicus GN=Apoh PE=1 SV=1 - [Q5I0M1_RAT]	52.46	19	19	178	345	38.4317	8.20654	0.811167	0.887007	0.854011	0.850728	0.0209543
280	A0A0G2KAJ7	Collagen alpha-1(XII) chain OS=Rattus norvegicus GN=Col12a1 PE=1 SV=1 - [A0A0G2KAJ7_RAT]	1.59	5	5	5	3143	342.315	5.64307	0.939513	0.951579	0.919216	0.936769	0.0215822
281	P07151	Beta-2-microglobulin OS=Rattus norvegicus GN=B2m PE=1 SV=1 - [B2MG_RAT]	38.66	4	4	17	119	13.7111	8.00146	0.945776	0.918435	0.907289	0.923833	0.0217989
282	A0A0G2K392	Mannan-binding lectin serine protease 2 OS=Rattus norvegicus GN=Masp2 PE=4 SV=1 - [A0A0G2K392_RAT]	52.17	1	8	14	184	20.8351	6.40479	0.873831	0.928255	0.890668	0.897585	0.0237962
283	Q5M8C3	Serine (Or cysteine) proteinase inhibitor, clade A (Alpha-1 antiproteinase, antitrypsin), member 4 OS=Rattus norvegicus GN=Serpina4 PE=1 SV=1 - [Q5M8C3_RAT]	37.35	17	17	149	423	48.0169	8.51416	0.798278	0.8883	0.819159	0.835246	0.0261964
284	P08661	Mannose-binding protein C OS=Rattus norvegicus GN=Mbl2 PE=1 SV=2 - [MBL2_RAT]	37.3	6	8	17	244	25.9978	5.32568	0.786388	0.877175	0.850975	0.838179	0.0266855
285	G3V9R2	Complement factor H OS=Rattus norvegicus GN=Cfh PE=1 SV=1 - [G3V9R2_RAT]	65.26	1	66	587	1235	140.139	6.771	0.926585	0.942278	0.959861	0.942908	0.0271895
286	Q5XIA6	Sphingomyelin phosphodiesterase OS=Rattus norvegicus GN=Smpd1 PE=1 SV=1 - [Q5XIA6_RAT]	2.87	2	2	2	627	69.716	7.40088	1.107	1.08243	1.05799	1.08247	0.0281921
287	Q5XI36	CD97 molecule OS=Rattus norvegicus GN=Adgre5 PE=2 SV=1 - [Q5XI36_RAT]	2.06	2	2	2	825	91.0752	7.6792	0.875128	0.86975	0.792783	0.845887	0.0285167
288	P61983	14-3-3 protein gamma OS=Rattus norvegicus GN=Ywhag PE=1 SV=2 - [1433G_RAT]	45.75	5	10	15	247	28.2849	4.89404	1.23417	1.12419	1.19287	1.18374	0.0291482
289	Q78P75	Dynein light chain 2, cytoplasmic OS=Rattus norvegicus GN=Dynll2 PE=1 SV=1 - [DYL2_RAT]	7.87	1	1	1	89	10.3431	7.37158	1.14559	1.18109	1.09603	1.1409	0.0293086
290	P02767	Transthyretin OS=Rattus norvegicus GN=Ttr PE=1 SV=1 - [TTHY_RAT]	59.18	9	9	43	147	15.7099	6.16357	0.837942	0.885136	0.784918	0.835999	0.0297691
291	P19999	Mannose-binding protein A OS=Rattus norvegicus GN=Mbl1 PE=1 SV=1 - [MBL1_RAT]	36.13	9	11	24	238	25.2917	7.62061	0.798205	0.892945	0.815757	0.835635	0.0299432
292	G3V9H9	Glycoprotein 5, platelet OS=Rattus norvegicus GN=NEWGENE_2724 PE=1 SV=1 - [G3V9H9_RAT]	28.04	12	12	21	567	63.3189	8.60205	0.892031	0.93429	0.872452	0.899591	0.0314743
293	Q4VBH1	Ighg protein OS=Rattus norvegicus GN=Ighg PE=1 SV=1 - [Q4VBH1_RAT]	9.21	2	3	5	467	51.6182	6.59521	0.956594	0.961263	0.931673	0.949843	0.031934
294	D3ZZR3	Cathepsin S OS=Rattus norvegicus GN=Ctss PE=1 SV=3 - [D3ZZR3_RAT]	3.95	1	1	1	329	36.5737	7.28369	0.78016	0.882975	0.846186	0.83644	0.0321923
295	A0A0G2JTI8	Aminopeptidase OS=Rattus norvegicus GN=Enpep PE=1 SV=1 - [A0A0G2JTI8_RAT]	0.74	1	1	1	944	107.859	5.2876	0.852904	0.921958	0.853523	0.876128	0.0325601
296	Q5I0K4	Mrps9 protein (Fragment) OS=Rattus norvegicus GN=Mrps9 PE=2 SV=1 - [Q5I0K4_RAT]	2.96	1	1	1	338	39.3671	8.646	0.948221	0.934602	0.903157	0.92866	0.0332498
297	P16617	Phosphoglycerate kinase 1 OS=Rattus norvegicus GN=Pgk1 PE=1 SV=2 - [PGK1_RAT]	29.98	13	13	16	417	44.51	7.89893	1.17619	1.22578	1.11331	1.17176	0.0340712
298	D3ZEF9	Hexosyltransferase OS=Rattus norvegicus GN=B3gnt2 PE=3 SV=1 - [D3ZEF9_RAT]	9.32	3	3	3	397	46.0288	9.15869	0.847939	0.923234	0.886612	0.885928	0.0344504
299	Q6Q0N0	Calsyntenin-1 OS=Rattus norvegicus GN=Clstn1 PE=1 SV=1 - [CSTN1_RAT]	1.37	1	1	1	952	106.194	5.0083	0.867763	0.933981	0.898203	0.899982	0.0347111
300	Q9WUW3	Complement factor I OS=Rattus norvegicus GN=Cfi PE=2 SV=1 - [CFAI_RAT]	58.28	27	28	231	604	67.2536	7.41553	0.84215	0.882969	0.920791	0.88197	0.0350766
301	Q4V7C7	Actin-related protein 3 OS=Rattus norvegicus GN=Actr3 PE=1 SV=1 - [ARP3_RAT]	20.1	8	8	8	418	47.327	5.88428	1.24617	1.13789	1.1487	1.17759	0.0356047
302	Q9EQV9	Carboxypeptidase B2 OS=Rattus norvegicus GN=Cpb2 PE=2 SV=1 - [CBPB2_RAT]	31.75	14	14	34	422	48.7956	8.41162	0.918992	0.884786	0.839238	0.881005	0.0356815
303	Q6IE75	Beta-secretase 2 OS=Rattus norvegicus GN=Bace2 PE=2 SV=1 - [BACE2_RAT]	1.17	1	1	1	514	55.8226	5.21143	0.873885	0.914597	0.828397	0.872293	0.0359675
304	M0RDX2	Amyloid-like protein 2 OS=Rattus norvegicus GN=Aplp2 PE=1 SV=2 - [M0RDX2_RAT]	0.98	1	1	1	712	81.9024	4.7417	0.894475	0.928186	0.855584	0.892748	0.0361874
305	F1M9I4	Heart development protein with EGF-like domains 1 OS=Rattus norvegicus GN=Heg1 PE=1 SV=3 - [F1M9I4_RAT]	1.67	2	2	3	1317	139.757	6.27783	0.911887	0.957212	0.926068	0.931722	0.0363542
306	P29534	Vascular cell adhesion protein 1 OS=Rattus norvegicus GN=Vcam1 PE=2 SV=1 - [VCAM1_RAT]	25.03	15	15	24	739	81.1944	5.23682	0.829584	0.913098	0.884625	0.875769	0.0367948
307	P14630	Apolipoprotein M OS=Rattus norvegicus GN=Apom PE=1 SV=2 - [APOM_RAT]	48.95	10	10	43	190	21.4985	6.0874	0.807274	0.901121	0.798235	0.835543	0.0377525
308	A0A0G2JV81	ADP-ribosylation factor 3 OS=Rattus norvegicus GN=Arf3 PE=3 SV=1 - [A0A0G2JV81_RAT]	12.71	2	2	2	181	20.5558	7.43018	1.26192	1.15267	1.14432	1.1863	0.0389517
309	Q5RJL5	Ghr protein OS=Rattus norvegicus GN=Ghr PE=2 SV=1 - [Q5RJL5_RAT]	22.58	5	5	6	279	31.9369	5.66846	0.895072	0.821759	0.902681	0.873171	0.038976
310	Q01460	Di-N-acetylchitobiase OS=Rattus norvegicus GN=Ctbs PE=1 SV=1 - [DIAC_RAT]	12.53	4	4	4	367	41.5043	5.57959	0.90392	0.799031	0.850768	0.85124	0.0390225
311	A0A0G2K0N6	Uncharacterized protein OS=Rattus norvegicus PE=1 SV=1 - [A0A0G2K0N6_RAT]	10.31	1	1	2	97	10.7462	7.12256	0.802623	0.903781	0.804304	0.836903	0.039566
312	P17220	Proteasome subunit alpha type-2 OS=Rattus norvegicus GN=Psma2 PE=1 SV=3 - [PSA2_RAT]	14.96	2	2	2	234	25.9103	7.43018	0.875307	0.926014	0.841813	0.881045	0.0398221
313	A0A0G2K9Y5	Histidine-rich glycoprotein OS=Rattus norvegicus GN=Hrg PE=1 SV=1 - [A0A0G2K9Y5_RAT]	50.29	23	23	227	515	57.8902	7.81104	0.821093	0.914589	0.829588	0.85509	0.0399099
314	D4A3E0	Multimerin 1 OS=Rattus norvegicus GN=Mmrn1 PE=4 SV=1 - [D4A3E0_RAT]	10	12	12	15	1210	135.518	7.51807	0.888691	0.928924	0.84897	0.888861	0.0405259
315	M0RBF1	Complement C3 OS=Rattus norvegicus GN=C3 PE=1 SV=1 - [M0RBF1_RAT]	81.78	8	119	3421	1663	186.206	6.46826	0.893688	0.922881	0.841462	0.88601	0.040984
316	D4A6G2	Sema domain, immunoglobulin domain (Ig), transmembrane domain (TM) and short cytoplasmic domain, (Semaphorin) 4G (Predicted) OS=Rattus norvegicus GN=Sema4g PE=1 SV=1 - [D4A6G2_RAT]	0.96	1	1	2	837	92.1555	7.94287	0.872963	0.916637	0.823033	0.870878	0.0411686
317	D3ZG00	Mediator complex subunit 30 OS=Rattus norvegicus GN=Med30 PE=4 SV=1 - [D3ZG00_RAT]	4.9	1	1	1	143	16.3354	9.21729	0.918611	0.856918	0.922111	0.899213	0.0414055
318	B2RYM3	Inter-alpha trypsin inhibitor, heavy chain 1 OS=Rattus norvegicus GN=Itih1 PE=1 SV=1 - [B2RYM3_RAT]	46.68	33	33	246	904	100.526	6.85889	0.801351	0.905167	0.798947	0.835155	0.0422728
319	D3ZAA3	Latent transforming growth factor beta binding protein 1 OS=Rattus norvegicus GN=Ltbp1 PE=1 SV=2 - [D3ZAA3_RAT]	1.99	2	2	2	1712	186.479	5.97314	0.786248	0.902164	0.847942	0.845451	0.0438772
320	A0A0A0MXV4	Angiotensin-converting enzyme (Fragment) OS=Rattus norvegicus GN=Ace3 PE=1 SV=2 - [A0A0A0MXV4_RAT]	5.65	6	6	9	1133	130.303	6.23975	1.07104	1.09181	1.04061	1.06782	0.0448398
321	G3V8U9	Proteasome subunit beta OS=Rattus norvegicus GN=Psmb4 PE=1 SV=2 - [G3V8U9_RAT]	16.81	3	3	4	232	25.7438	6.34131	1.12024	1.1503	1.06569	1.11208	0.0455179
322	Q5I0H8	LOC299567 protein (Fragment) OS=Rattus norvegicus GN=Pglyrp2 PE=2 SV=1 - [Q5I0H8_RAT]	42.34	4	13	44	333	36.6528	9.42236	0.858478	0.938904	0.888184	0.895189	0.0466976
323	F7FEM5	Suprabasin OS=Rattus norvegicus GN=Sbsn PE=1 SV=1 - [F7FEM5_RAT]	14.52	2	2	6	675	69.3979	7.15186	0.853989	0.907079	0.791341	0.850803	0.0467642
324	F1LMW2	Tetratricopeptide repeat protein 23 (Fragment) OS=Rattus norvegicus GN=Ttc23 PE=4 SV=2 - [F1LMW2_RAT]	6.2	1	1	1	242	26.6933	6.354	1.13519	1.28457	1.17615	1.19864	0.0468261
325	P55797	Apolipoprotein C-IV OS=Rattus norvegicus GN=Apoc4 PE=2 SV=2 - [APOC4_RAT]	33.87	4	4	20	124	14.5224	9.31982	0.894837	0.954545	0.904643	0.918008	0.0472604
326	A0A0G2JZZ0	Adhesion G protein-coupled receptor F5 OS=Rattus norvegicus GN=Adgrf5 PE=1 SV=1 - [A0A0G2JZZ0_RAT]	5.2	8	8	11	1384	153.065	6.91748	0.820068	0.922935	0.844465	0.862489	0.047341
327	Q6IUU3	Sulfhydryl oxidase 1 OS=Rattus norvegicus GN=Qsox1 PE=1 SV=1 - [QSOX1_RAT]	9.2	7	7	10	750	82.3602	7.92822	0.898308	0.924939	0.95598	0.926409	0.047645
328	A0A0G2JYL4	Prolyl 4-hydroxylase subunit alpha 2 OS=Rattus norvegicus GN=P4ha2 PE=1 SV=1 - [A0A0G2JYL4_RAT]	3.75	1	1	1	533	60.5975	5.99854	0.827106	0.788214	0.90991	0.841743	0.0477628
329	O35849	Lecithin cholesterol acyltransferase OS=Rattus norvegicus GN=Lcat PE=1 SV=1 - [O35849_RAT]	22.27	8	8	20	440	49.85	6.65381	0.817596	0.9138	0.797614	0.843003	0.0484283
330	P42123	L-lactate dehydrogenase B chain OS=Rattus norvegicus GN=Ldhb PE=1 SV=2 - [LDHB_RAT]	25.15	6	8	15	334	36.5891	6.04932	1.40067	1.87263	1.5332	1.60217	0.0503874
331	F1LWL5	Gem (nuclear organelle)-associated protein 4 OS=Rattus norvegicus GN=Gemin4 PE=1 SV=2 - [F1LWL5_RAT]	0.66	1	1	3	1058	120.272	5.16064	0.837969	0.933171	0.864772	0.878637	0.0504501
332	Q6QLN3	Glioma tumor suppressor candidate region gene 2 OS=Rattus norvegicus GN=Gltscr2 PE=2 SV=1 - [Q6QLN3_RAT]	2.07	1	1	1	482	55.4841	10.1841	0.890929	0.88206	0.782797	0.851929	0.0506653
333	P85515	Alpha-centractin OS=Rattus norvegicus GN=Actr1a PE=1 SV=1 - [ACTZ_RAT]	3.46	1	2	8	376	42.5869	6.63916	1.46049	1.2444	1.59363	1.43284	0.0510715
334	P14408	Fumarate hydratase, mitochondrial OS=Rattus norvegicus GN=Fh PE=1 SV=1 - [FUMH_RAT]	6.71	4	4	5	507	54.429	8.95361	1.37412	1.58637	1.25759	1.40603	0.051852
335	G3V7L3	Complement C1s subcomponent OS=Rattus norvegicus GN=C1s PE=1 SV=1 - [G3V7L3_RAT]	36.17	1	21	60	694	77.6631	4.77979	0.863959	0.94227	0.907805	0.904678	0.0521337
336	O35511	A regulatory subunit of protein phosphatase 2A (Fragment) OS=Rattus norvegicus GN=PP2A ARa PE=2 SV=1 - [O35511_RAT]	12.9	1	1	1	155	17.3822	8.60205	1.49628	1.83064	1.37802	1.56832	0.0524407
337	A0A0G2JTX5	Dipeptidyl peptidase 4 OS=Rattus norvegicus GN=Dpp4 PE=1 SV=1 - [A0A0G2JTX5_RAT]	3	2	2	2	767	88.0455	6.21436	0.748616	0.890747	0.840038	0.826467	0.0529146
338	Q6P6G4	Phosphoglycerate mutase OS=Rattus norvegicus GN=Bpgm PE=1 SV=1 - [Q6P6G4_RAT]	16.67	5	5	5	258	30.0577	7.31299	1.19689	1.3787	1.19228	1.25596	0.0529907
339	D3ZES5	Ectonucleotide pyrophosphatase/phosphodiesterase family member 2 OS=Rattus norvegicus GN=Enpp2 PE=1 SV=3 - [D3ZES5_RAT]	1.98	2	2	2	858	98.1478	6.30322	0.841804	0.624375	0.749458	0.738546	0.0534541
340	P04639	Apolipoprotein A-I OS=Rattus norvegicus GN=Apoa1 PE=1 SV=2 - [APOA1_RAT]	74.9	25	25	877	259	30.0432	5.74463	0.775199	0.910224	0.805995	0.830473	0.0534624
341	F1LRV4	Heat shock 70 kDa protein 4 OS=Rattus norvegicus GN=Hspa4 PE=1 SV=1 - [F1LRV4_RAT]	8.69	6	6	7	840	93.9671	5.21143	1.16867	1.2236	1.08994	1.16074	0.0535975
342	O88201	C-type lectin domain family 11 member A OS=Rattus norvegicus GN=Clec11a PE=2 SV=1 - [CLC11_RAT]	16.46	5	5	7	328	36.365	5.43994	0.70825	0.868926	0.671267	0.749481	0.0539463
343	G3V6S5	C-1-tetrahydrofolate synthase, cytoplasmic OS=Rattus norvegicus GN=Mthfd1 PE=1 SV=1 - [G3V6S5_RAT]	1.93	1	2	2	935	100.902	7.41553	1.67089	1.8268	1.3272	1.6083	0.0541263
344	D3ZT94	Pentraxin 3 OS=Rattus norvegicus GN=Ptx3 PE=4 SV=1 - [D3ZT94_RAT]	11.55	4	4	7	381	42.024	5.79541	1.27464	1.60248	1.34932	1.40881	0.0541489
345	G3V6S3	Calumenin OS=Rattus norvegicus GN=Calu PE=1 SV=1 - [G3V6S3_RAT]	11.75	3	3	3	315	37.0405	4.66553	1.09131	1.17613	1.08702	1.11815	0.0553428
346	F1LPK7	Plastin 3 (T-isoform), isoform CRA_a OS=Rattus norvegicus GN=Pls3 PE=1 SV=2 - [F1LPK7_RAT]	6.35	2	5	6	630	70.7042	5.5415	1.11938	1.28822	1.29673	1.23478	0.0555146
347	A0A0G2JVQ5	Uncharacterized protein OS=Rattus norvegicus GN=Kng1 PE=1 SV=1 - [A0A0G2JVQ5_RAT]	51.5	2	31	1323	635	70.4884	6.52197	1.09386	1.12834	1.2144	1.14553	0.0556396
348	Q63207	Coagulation factor X OS=Rattus norvegicus GN=F10 PE=2 SV=1 - [FA10_RAT]	40.04	16	17	59	482	54.2301	5.40186	0.883912	0.915092	0.954085	0.917696	0.0557865
349	P97546	Neuroplastin OS=Rattus norvegicus GN=Nptn PE=1 SV=2 - [NPTN_RAT]	2.29	1	1	1	393	43.9042	8.38232	0.792702	0.915309	0.790607	0.832873	0.0557956
350	Q62651	Delta(3,5)-Delta(2,4)-dienoyl-CoA isomerase, mitochondrial OS=Rattus norvegicus GN=Ech1 PE=1 SV=2 - [ECH1_RAT]	2.75	1	1	1	327	36.1484	7.98682	1.6207	1.9418	1.38537	1.64929	0.0565083
351	P02761	Major urinary protein OS=Rattus norvegicus PE=1 SV=1 - [MUP_RAT]	54.7	1	9	45	181	20.7235	6.21436	0.63671	0.54257	0.823953	0.667744	0.0567289
352	P21744	Insulin-like growth factor-binding protein 4 OS=Rattus norvegicus GN=Igfbp4 PE=1 SV=2 - [IBP4_RAT]	24.02	5	5	9	254	27.7264	7.1665	0.882213	0.867614	0.948857	0.899561	0.0567569
353	P58775	Tropomyosin beta chain OS=Rattus norvegicus GN=Tpm2 PE=1 SV=1 - [TPM2_RAT]	35.56	2	14	34	284	32.8166	4.70361	1.39739	1.19063	1.49814	1.36205	0.057188
354	A0A0G2KBC4	Tyrosine-protein kinase receptor OS=Rattus norvegicus GN=Csf1r PE=1 SV=1 - [A0A0G2KBC4_RAT]	8.08	8	8	13	978	109.183	6.07471	0.857113	0.943739	0.861547	0.887466	0.057311
355	Q63603	Dedicator of cytokinesis protein 9 (Fragment) OS=Rattus norvegicus GN=Dock9 PE=2 SV=2 - [DOCK9_RAT]	4.17	1	1	1	720	82.4016	8.1333	1.214	1.53614	1.53788	1.42934	0.0575178
356	D3ZJK6	Trafficking protein particle complex 9 OS=Rattus norvegicus GN=Trappc9 PE=1 SV=2 - [D3ZJK6_RAT]	1.17	1	1	1	857	95.2859	6.96143	0.830352	0.794304	0.922088	0.848914	0.0579317
357	A0A0G2JSM8	Cell division control protein 42 homolog OS=Rattus norvegicus GN=Cdc42 PE=1 SV=1 - [A0A0G2JSM8_RAT]	4.19	1	1	1	191	21.2969	6.03662	1.30724	1.40999	1.15648	1.29124	0.0583601
358	Q6AYS3	Carboxypeptidase OS=Rattus norvegicus GN=Ctsa PE=1 SV=1 - [Q6AYS3_RAT]	17.76	7	7	11	456	51.183	5.23682	0.979846	0.947896	0.949673	0.959138	0.0587478
359	P43303	Interleukin-1 receptor type 2 OS=Rattus norvegicus GN=Il1r2 PE=2 SV=1 - [IL1R2_RAT]	2.16	1	1	1	416	46.3237	7.85498	0.903068	0.803225	0.90255	0.869614	0.0591268
360	P70645	Bleomycin hydrolase OS=Rattus norvegicus GN=Blmh PE=1 SV=1 - [BLMH_RAT]	16.96	6	6	7	454	52.2888	6.48096	1.12539	1.28777	1.16251	1.19189	0.0597216
361	P84083	ADP-ribosylation factor 5 OS=Rattus norvegicus GN=Arf5 PE=1 SV=2 - [ARF5_RAT]	4.44	1	1	1	180	20.5166	6.78564	1.51636	1.19667	1.36711	1.36005	0.0599395
362	Q5D178	Alpha 2 macroglobulin cardiac isoform (Fragment) OS=Rattus norvegicus PE=2 SV=1 - [Q5D178_RAT]	63.38	1	33	790	609	68.1503	7.1958	0.912632	0.967425	0.933647	0.937901	0.0601525
363	Q03626	Murinoglobulin-1 OS=Rattus norvegicus GN=Mug1 PE=2 SV=1 - [MUG1_RAT]	61.53	14	77	2672	1487	165.221	6.01123	0.740098	0.904099	0.779956	0.808051	0.0602674
364	P59996	Proprotein convertase subtilisin/kexin type 9 OS=Rattus norvegicus GN=Pcsk9 PE=1 SV=1 - [PCSK9_RAT]	19.39	13	13	22	691	74.6615	6.96143	1.10504	1.28243	1.21517	1.20088	0.0603156
365	A0A0G2KAC7	ATP-binding cassette sub-family B member 7, mitochondrial OS=Rattus norvegicus GN=Abcb7 PE=1 SV=1 - [A0A0G2KAC7_RAT]	1.87	1	1	1	696	76.8201	9.1001	1.31975	1.18431	1.13612	1.21339	0.0604066
366	F1LVL9	Uncharacterized protein OS=Rattus norvegicus PE=4 SV=3 - [F1LVL9_RAT]	9.08	1	4	4	595	66.1621	7.29834	1.1754	1.21008	1.07724	1.15424	0.0605382
367	P20767	Ig lambda-2 chain C region OS=Rattus norvegicus PE=4 SV=1 - [LAC2_RAT]	76.92	5	5	15	104	11.3106	5.98584	0.931297	0.877748	0.947153	0.918733	0.0607393
368	B5DEZ8	Plexin domain containing 2 OS=Rattus norvegicus GN=Plxdc2 PE=1 SV=1 - [B5DEZ8_RAT]	8.3	4	4	4	530	59.3793	6.62451	0.92462	0.943945	0.868097	0.912221	0.0611113
369	P14562	Lysosome-associated membrane glycoprotein 1 OS=Rattus norvegicus GN=Lamp1 PE=1 SV=1 - [LAMP1_RAT]	2.95	1	1	2	407	43.9412	8.07471	0.773051	0.903848	0.870921	0.849273	0.0616923
370	A0A0G2K9C8	Phosphorylase kinase regulatory subunit beta OS=Rattus norvegicus GN=Phkb PE=1 SV=1 - [A0A0G2K9C8_RAT]	0.74	1	1	1	1085	123.987	7.00537	0.644004	0.868975	0.735159	0.749379	0.0617282
371	A0A096MK30	Moesin OS=Rattus norvegicus GN=Msn PE=1 SV=1 - [A0A096MK30_RAT]	14.73	9	10	11	577	67.7849	6.46826	1.20595	1.20085	1.07701	1.16127	0.0620427
372	P04917	Serglycin OS=Rattus norvegicus GN=Srgn PE=1 SV=1 - [SRGN_RAT]	20.11	2	2	8	179	18.5656	4.55127	0.93697	0.870673	0.938572	0.915405	0.063359
373	P01026	Complement C3 OS=Rattus norvegicus GN=C3 PE=1 SV=3 - [CO3_RAT]	76.55	2	113	3307	1663	186.342	6.53662	0.831129	0.940078	0.863097	0.878102	0.0637063
374	A0A0G2K332	Uncharacterized protein OS=Rattus norvegicus PE=1 SV=1 - [A0A0G2K332_RAT]	20.51	2	2	2	117	12.209	5.18604	0.84385	0.836057	0.940822	0.873577	0.0642736
375	G3V9D8	Carboxylic ester hydrolase OS=Rattus norvegicus GN=LOC108348093 PE=1 SV=1 - [G3V9D8_RAT]	3.92	1	3	3	561	62.1301	5.92236	1.63209	2.38583	1.69603	1.90465	0.064354
376	G3V7X5	SPARC-like 1 (Mast9, hevin), isoform CRA_a OS=Rattus norvegicus GN=Sparcl1 PE=1 SV=1 - [G3V7X5_RAT]	13.25	6	6	9	634	70.51	4.69092	0.789421	0.921186	0.781632	0.830746	0.064691
377	P24268	Cathepsin D OS=Rattus norvegicus GN=Ctsd PE=1 SV=1 - [CATD_RAT]	1.47	1	1	1	407	44.6519	7.09326	1.04634	1.0878	1.03782	1.05732	0.0654885
378	D3ZE05	Cartilage intermediate layer protein 2 OS=Rattus norvegicus GN=Cilp2 PE=4 SV=1 - [D3ZE05_RAT]	1.01	1	1	1	1188	128.826	7.41553	0.616386	0.814964	0.821688	0.751013	0.0659909
379	F1LSS7	Collectin sub-family member 11 OS=Rattus norvegicus GN=Colec11 PE=1 SV=2 - [F1LSS7_RAT]	12.55	4	4	4	271	28.8541	5.19873	0.858127	0.94757	0.851618	0.885772	0.0662297
380	G3V7K2	Leukemia inhibitory factor receptor OS=Rattus norvegicus GN=Lifr PE=1 SV=1 - [G3V7K2_RAT]	5.49	6	6	7	1093	122.34	5.85889	0.836697	0.936961	0.818375	0.864011	0.0662401
381	D3Z8B6	Abhydrolase domain-containing 15 OS=Rattus norvegicus GN=Abhd15 PE=1 SV=1 - [D3Z8B6_RAT]	2.4	1	1	1	459	51.2533	7.75244	0.773082	0.638897	0.864938	0.758972	0.0668047
382	O35802	Inter-alpha-inhibitor H4 heavy chain OS=Rattus norvegicus GN=ITIH4 PE=2 SV=1 - [O35802_RAT]	65.45	1	48	846	932	103.543	6.50732	1.06768	1.18966	1.18986	1.14906	0.067112
383	Q8CIZ5	Deleted in malignant brain tumors 1 protein OS=Rattus norvegicus GN=Dmbt1 PE=1 SV=1 - [DMBT1_RAT]	5.64	1	4	4	1418	155.62	5.16064	1.17372	1.358	1.1627	1.23147	0.0674048
384	P69897	Tubulin beta-5 chain OS=Rattus norvegicus GN=Tubb5 PE=1 SV=1 - [TBB5_RAT]	27.25	3	10	16	444	49.639	4.89404	1.35551	1.12016	1.29427	1.25665	0.0678608
385	P81828	Urinary protein 2 OS=Rattus norvegicus PE=1 SV=1 - [UP2_RAT]	13.86	1	1	1	101	11.0602	7.56201	0.865466	0.951565	0.911389	0.909473	0.0678941
386	B2RYK9	Dmkn protein OS=Rattus norvegicus GN=Dmkn PE=2 SV=1 - [B2RYK9_RAT]	5.04	1	1	1	516	52.1731	6.84424	1.03628	1.04074	1.0821	1.05304	0.0680105
387	B1H247	Uncharacterized protein (Fragment) OS=Rattus norvegicus PE=2 SV=1 - [B1H247_RAT]	42.54	19	19	58	543	60.292	6.32861	0.845048	0.947265	0.882785	0.891699	0.068247
388	G3V836	Clusterin OS=Rattus norvegicus GN=Clu PE=1 SV=1 - [G3V836_RAT]	43.4	19	19	127	447	51.3873	5.80811	1.06432	1.18412	1.12671	1.12505	0.0687282
389	G3V679	Transferrin receptor protein 1 OS=Rattus norvegicus GN=Tfrc PE=1 SV=1 - [G3V679_RAT]	5.78	5	5	6	761	85.8223	6.17627	1.10107	1.273	1.16828	1.18078	0.068761
390	D3ZP68	Cystatin OS=Rattus norvegicus GN=LOC689220 PE=3 SV=1 - [D3ZP68_RAT]	4.96	1	1	1	141	15.9369	4.94482	2.15911	3.47584	2.14554	2.5935	0.0688351
391	P13221	Aspartate aminotransferase, cytoplasmic OS=Rattus norvegicus GN=Got1 PE=1 SV=3 - [AATC_RAT]	5.33	2	2	2	413	46.3995	7.21045	1.19676	1.43755	1.21014	1.28148	0.0691435
392	M0RD98	Uncharacterized protein OS=Rattus norvegicus PE=4 SV=2 - [M0RD98_RAT]	6.56	1	1	1	122	13.1147	6.49365	0.900425	0.699826	0.743776	0.781342	0.0695284
393	A0A0G2K0I3	Nicotinamide phosphoribosyltransferase OS=Rattus norvegicus GN=Nampt PE=1 SV=1 - [A0A0G2K0I3_RAT]	2.3	1	1	1	478	54.0579	8.00146	1.05156	1.01721	1.04773	1.03883	0.0701831
394	Q62975	Protein Z-dependent protease inhibitor OS=Rattus norvegicus GN=Serpina10 PE=2 SV=2 - [ZPI_RAT]	38.99	18	18	64	436	50.2118	6.81494	1.10392	1.03572	1.07146	1.07037	0.0701856
395	Q8CHN5	Epididymal secretory protein 1 OS=Rattus norvegicus GN=Npc2 PE=2 SV=1 - [Q8CHN5_RAT]	4.7	1	1	1	149	16.3534	7.63525	0.92504	0.820136	0.767126	0.837434	0.0726927
396	Q9R0T4	Cadherin-1 OS=Rattus norvegicus GN=Cdh1 PE=1 SV=1 - [CADH1_RAT]	3.72	4	4	5	886	98.6543	4.80518	0.649188	0.887776	0.722384	0.753116	0.072882
397	P17046	Lysosome-associated membrane glycoprotein 2 OS=Rattus norvegicus GN=Lamp2 PE=1 SV=3 - [LAMP2_RAT]	3.41	2	2	2	411	45.1271	7.88428	0.785951	0.929534	0.789617	0.835034	0.0731827
398	P29524	Plasminogen activator inhibitor 2 type A OS=Rattus norvegicus GN=Serpinb2 PE=2 SV=1 - [PAI2_RAT]	3.37	1	1	1	416	47.2177	5.35107	0.89749	0.815078	0.930074	0.880881	0.0735379
399	D3ZAN3	Alpha glucosidase 2 alpha neutral subunit (Predicted) OS=Rattus norvegicus GN=Ganab PE=1 SV=1 - [D3ZAN3_RAT]	23.34	16	16	20	797	90.5149	6.20166	0.898826	0.968259	0.912787	0.926624	0.0743193
400	E9PT23	Putative sodium-coupled neutral amino acid transporter 10 OS=Rattus norvegicus GN=Slc38a10 PE=1 SV=2 - [S38AA_RAT]	2.46	2	2	2	1099	118.723	5.8335	1.12868	1.41291	1.34076	1.29412	0.0747964
401	Q7TQ70	Ac1873 OS=Rattus norvegicus GN=Fga PE=1 SV=1 - [Q7TQ70_RAT]	32.1	25	25	49	782	86.6029	5.74463	1.17701	1.53471	1.35345	1.35506	0.0751709
402	Q7M0E3	Destrin OS=Rattus norvegicus GN=Dstn PE=1 SV=3 - [DEST_RAT]	18.79	3	4	5	165	18.5215	8.03076	1.23866	1.07364	1.19177	1.16802	0.0757958
403	D3ZGX9	Sema domain, immunoglobulin domain (Ig), short basic domain, secreted, (Semaphorin) 3 F (Predicted), isoform CRA_a OS=Rattus norvegicus GN=Sema3f PE=3 SV=1 - [D3ZGX9_RAT]	0.76	1	1	1	785	88.4403	8.19189	0.801711	0.362835	0.408398	0.524315	0.0761158
404	D4A2G9	RAN-binding protein 1 OS=Rattus norvegicus GN=Ranbp1 PE=1 SV=1 - [D4A2G9_RAT]	9.85	2	2	5	203	23.5817	5.22412	1.27273	1.28158	1.08873	1.21435	0.076294
405	Q9Z1K4	Collagen alpha 1 type X (Fragment) OS=Rattus norvegicus GN=Col10a1 PE=2 SV=1 - [Q9Z1K4_RAT]	6.1	1	1	2	295	29.9931	8.79248	0.933137	0.965061	0.893813	0.93067	0.0781151
406	P52944	PDZ and LIM domain protein 1 OS=Rattus norvegicus GN=Pdlim1 PE=1 SV=4 - [PDLI1_RAT]	6.12	2	2	2	327	35.5618	7.23975	1.66124	1.19987	1.5089	1.45667	0.0781187
407	M5AK03	Zinc finger and BTB domain containing 16 protein (Fragment) OS=Rattus norvegicus GN=Zbtb16 PE=2 SV=1 - [M5AK03_RAT]	3.83	1	1	1	235	26.0255	7.73779	1.62849	1.40645	1.20145	1.41213	0.0790487
408	P19804	Nucleoside diphosphate kinase B OS=Rattus norvegicus GN=Nme2 PE=1 SV=1 - [NDKB_RAT]	48.03	2	6	8	152	17.2719	7.44482	1.19086	1.40013	1.15794	1.24965	0.0812031
409	P07154	Cathepsin L1 OS=Rattus norvegicus GN=Ctsl PE=1 SV=2 - [CATL1_RAT]	8.38	3	3	3	334	37.636	6.82959	1.16516	1.24465	1.46135	1.29039	0.0816823
410	P10252	CD48 antigen OS=Rattus norvegicus GN=Cd48 PE=1 SV=1 - [CD48_RAT]	2.92	1	1	1	240	27.6622	7.82568	0.749462	0.928704	0.791661	0.823276	0.0823184
411	P21743	Insulin-like growth factor-binding protein 1 OS=Rattus norvegicus GN=Igfbp1 PE=1 SV=2 - [IBP1_RAT]	5.15	2	2	2	272	29.6644	5.8208	1.99099	1.7745	3.03281	2.2661	0.0826183
412	B1WBP7	ATP synthase subunit delta, mitochondrial OS=Rattus norvegicus GN=Atp5d PE=1 SV=1 - [B1WBP7_RAT]	4.88	1	1	1	123	12.8757	9.14404	0.754798	0.923544	0.730419	0.80292	0.0832462
413	F7EWA3	SP140 nuclear body protein OS=Rattus norvegicus GN=Sp140 PE=4 SV=2 - [F7EWA3_RAT]	0.91	1	1	1	657	74.9989	8.33838	0.824392	0.368105	0.494224	0.56224	0.0845098
414	F1LM84	Nidogen-1 OS=Rattus norvegicus GN=Nid1 PE=1 SV=1 - [F1LM84_RAT]	2.01	3	3	4	1246	136.952	5.46533	1.10202	1.31208	1.17807	1.19739	0.0846617
415	A0A0G2K470	Integrin subunit alpha 2 OS=Rattus norvegicus GN=Itga2 PE=3 SV=1 - [A0A0G2K470_RAT]	2.29	2	2	2	1178	128.758	5.19873	0.935331	0.937561	0.850194	0.907695	0.0848885
416	Q9R0T3	DnaJ homolog subfamily C member 3 OS=Rattus norvegicus GN=Dnajc3 PE=1 SV=3 - [DNJC3_RAT]	1.79	1	1	1	504	57.5252	5.77002	0.920626	0.86148	0.755214	0.845773	0.0859494
417	Q5I0M3	Complement component factor h-like 1 OS=Rattus norvegicus GN=Cfhr1 PE=1 SV=1 - [Q5I0M3_RAT]	24.45	6	7	22	274	30.6009	7.63525	1.0302	1.0973	1.05778	1.06176	0.0866773
418	D3ZRN2	Mediator complex subunit 1 OS=Rattus norvegicus GN=Med1 PE=1 SV=1 - [D3ZRN2_RAT]	0.45	1	1	1	1567	166.307	8.71924	0.904111	0.966393	0.875503	0.915336	0.0874581
419	F1LQS6	RCG61833 OS=Rattus norvegicus GN=Xdh PE=1 SV=2 - [F1LQS6_RAT]	19.83	24	25	42	1331	146.171	7.25439	0.872197	0.965485	0.876362	0.904682	0.0885627
420	Q5PQU8	Tfpi protein OS=Rattus norvegicus GN=Tfpi PE=2 SV=1 - [Q5PQU8_RAT]	7.97	2	2	3	251	28.5795	5.70654	0.919247	0.729858	0.83698	0.828695	0.0889809
421	F1LZH0	Uncharacterized protein OS=Rattus norvegicus GN=LOC100912707 PE=1 SV=2 - [F1LZH0_RAT]	22.76	3	3	4	123	13.6025	7.98682	0.901527	0.869438	0.965359	0.912108	0.0893105
422	G3V680	Beta-galactoside alpha-2,6-sialyltransferase 1 OS=Rattus norvegicus GN=St6gal1 PE=1 SV=1 - [G3V680_RAT]	5.46	2	2	3	403	46.7237	8.82178	1.14842	1.42833	1.21351	1.26342	0.0894513
423	D3ZP47	Phosphohistidine phosphatase 1 OS=Rattus norvegicus GN=Phpt1 PE=1 SV=1 - [D3ZP47_RAT]	7.26	1	1	1	124	14.0017	5.52881	1.31573	1.10544	1.16359	1.19492	0.0897424
424	P48500	Triosephosphate isomerase OS=Rattus norvegicus GN=Tpi1 PE=1 SV=2 - [TPIS_RAT]	16.87	4	4	6	249	26.8318	7.23975	1.12464	1.25473	1.08725	1.15554	0.0920197
425	M0R979	Thrombospondin 1 OS=Rattus norvegicus GN=Thbs1 PE=1 SV=2 - [M0R979_RAT]	52.36	1	55	217	1144	126.96	5.03369	0.858357	0.446168	0.454827	0.58645	0.0932375
426	Q6P7Q4	Lactoylglutathione lyase OS=Rattus norvegicus GN=Glo1 PE=1 SV=3 - [LGUL_RAT]	9.24	1	1	1	184	20.8063	5.31299	1.25511	1.51711	1.17121	1.31448	0.0944401
427	F1M9V7	Aminopeptidase OS=Rattus norvegicus GN=Npepps PE=1 SV=1 - [F1M9V7_RAT]	1.2	1	1	1	920	103.279	5.77002	1.12345	1.28486	1.10468	1.171	0.0960102
428	A0A0G2K905	Arp2/3 complex 34 kDa subunit OS=Rattus norvegicus GN=Arpc2 PE=1 SV=1 - [A0A0G2K905_RAT]	18.66	6	6	7	284	32.4824	8.01611	1.28281	1.06761	1.22829	1.1929	0.0962163
429	A0A0H2UHM3	Haptoglobin OS=Rattus norvegicus GN=Hp PE=1 SV=1 - [A0A0H2UHM3_RAT]	68.5	27	27	573	346	38.4075	6.53662	1.29846	1.09654	1.39851	1.2645	0.0966655
430	A0A0G2K290	Uncharacterized protein OS=Rattus norvegicus PE=4 SV=1 - [A0A0G2K290_RAT]	30.65	3	3	12	124	13.8957	8.1626	1.15007	1.0392	1.0958	1.09503	0.09719
431	Q62669	Globin a1 OS=Rattus norvegicus GN=LOC103694855 PE=1 SV=1 - [Q62669_RAT]	78.91	1	11	168	147	16.0123	8.19189	1.67419	1.88499	1.20825	1.58914	0.0984517
432	E2RUH2	Ribonuclease inhibitor OS=Rattus norvegicus GN=Rnh1 PE=1 SV=1 - [E2RUH2_RAT]	7.68	3	3	3	456	49.8871	4.79248	1.14029	1.05587	1.21897	1.13838	0.0989273
433	F1M8E9	Lysozyme OS=Rattus norvegicus GN=Lyz2 PE=1 SV=1 - [F1M8E9_RAT]	4.73	1	1	1	148	16.7072	8.93896	1.39665	1.80539	1.25116	1.4844	0.100007
434	Q4KM75	CD5 antigen-like OS=Rattus norvegicus GN=Cd5l PE=1 SV=1 - [Q4KM75_RAT]	39.6	17	17	28	346	37.8358	5.43994	0.886831	0.74073	0.909394	0.845652	0.100014
435	B2GUZ5	F-actin-capping protein subunit alpha-1 OS=Rattus norvegicus GN=Capza1 PE=1 SV=1 - [CAZA1_RAT]	5.24	1	1	2	286	32.8893	5.69385	1.44802	1.10524	1.46604	1.33976	0.101503
436	D4A4X6	ADAMTS-like 2 OS=Rattus norvegicus GN=Adamtsl2 PE=4 SV=1 - [D4A4X6_RAT]	2.72	3	3	3	957	105.505	6.58057	0.76286	0.942167	0.845467	0.850164	0.101673
437	A0A0G2K093	Heat shock 70 kDa protein 13 OS=Rattus norvegicus GN=Hspa13 PE=1 SV=1 - [A0A0G2K093_RAT]	3.01	1	1	1	432	47.731	6.04932	1.07566	1.12761	1.25288	1.15205	0.101734
438	P14046	Alpha-1-inhibitor 3 OS=Rattus norvegicus GN=A1i3 PE=1 SV=1 - [A1I3_RAT]	67.1	2	83	2829	1477	163.67	6.03662	0.77883	0.95011	0.779578	0.836173	0.10264
439	G3V909	Cyclic AMP-dependent transcription factor ATF-6 alpha OS=Rattus norvegicus GN=Atf6 PE=2 SV=1 - [ATF6A_RAT]	2.44	2	2	2	656	72.6199	8.30908	1.04861	1.20287	1.1332	1.12823	0.102679
440	A0A0G2JSK5	Integrin beta OS=Rattus norvegicus GN=Itgb1 PE=1 SV=1 - [A0A0G2JSK5_RAT]	3.26	2	2	2	798	88.2864	6.01123	0.751055	0.93667	0.850135	0.845953	0.102821
441	Q5M7W9	Lamb2 protein OS=Rattus norvegicus GN=Lamb2 PE=1 SV=1 - [Q5M7W9_RAT]	0.69	1	1	1	1593	173.418	7.03467	0.757568	0.90881	0.622074	0.762817	0.103356
442	M0RAV0	Uncharacterized protein OS=Rattus norvegicus PE=4 SV=1 - [M0RAV0_RAT]	36.56	2	2	3	93	10.1229	7.12256	0.85921	0.881323	0.971528	0.90402	0.107784
443	A0A0G2JUY3	Uncharacterized protein OS=Rattus norvegicus PE=4 SV=1 - [A0A0G2JUY3_RAT]	23.48	2	3	5	115	12.7323	5.98584	0.866441	0.820069	0.585906	0.757472	0.10782
444	D4A355	Microtubule-associated serine/threonine kinase-like OS=Rattus norvegicus GN=Mastl PE=4 SV=1 - [D4A355_RAT]	1.73	1	1	1	866	96.1729	5.70654	1.39253	1.13487	1.60207	1.37649	0.108263
445	F1M0Z6	Neogenin OS=Rattus norvegicus GN=Neo1 PE=1 SV=2 - [F1M0Z6_RAT]	1.99	3	3	3	1209	132.189	6.85889	1.07774	1.05506	1.01646	1.04976	0.108587
446	P51886	Lumican OS=Rattus norvegicus GN=Lum PE=1 SV=1 - [LUM_RAT]	44.08	13	13	46	338	38.2546	6.43018	0.949199	0.989705	0.950364	0.963089	0.109179
447	F7FAY5	Similar to alpha-fetoprotein OS=Rattus norvegicus GN=LOC360919 PE=1 SV=1 - [F7FAY5_RAT]	50.24	29	29	78	621	70.2788	6.56592	0.919704	0.973612	0.966485	0.953267	0.109755
448	P25113	Phosphoglycerate mutase 1 OS=Rattus norvegicus GN=Pgam1 PE=1 SV=4 - [PGAM1_RAT]	25.59	3	6	10	254	28.8139	7.18115	1.20412	1.41409	1.11542	1.24454	0.109932
449	P08721	Osteopontin OS=Rattus norvegicus GN=Spp1 PE=1 SV=2 - [OSTP_RAT]	23.34	6	6	6	317	34.942	4.52588	1.07382	1.3802	1.36265	1.27222	0.111342
450	A0A096P6L8	Fibronectin OS=Rattus norvegicus GN=Fn1 PE=1 SV=2 - [A0A096P6L8_RAT]	53.73	1	95	558	2477	272.276	5.66846	1.16656	1.69061	1.38954	1.41557	0.111596
451	G3V7Q6	Proteasome subunit beta type OS=Rattus norvegicus GN=Psmb5 PE=1 SV=1 - [G3V7Q6_RAT]	8.37	2	2	2	263	28.5412	7.02002	1.14488	1.02792	1.1105	1.09444	0.11269
452	P39069	Adenylate kinase isoenzyme 1 OS=Rattus norvegicus GN=Ak1 PE=1 SV=3 - [KAD1_RAT]	11.86	2	2	2	194	21.5702	7.89893	0.760078	0.920658	0.903777	0.861504	0.112866
453	P30835	ATP-dependent 6-phosphofructokinase, liver type OS=Rattus norvegicus GN=Pfkl PE=1 SV=3 - [PFKAL_RAT]	2.82	1	2	3	780	85.2844	7.40088	0.906938	0.982575	0.914744	0.934752	0.11299
454	M0R9L2	Ciliary neurotrophic factor receptor subunit alpha OS=Rattus norvegicus GN=Cntfr PE=4 SV=1 - [M0R9L2_RAT]	1.61	1	1	1	372	40.7975	6.82959	1.1222	1.36522	1.14337	1.21026	0.11377
455	F1M7F7	Complement component C6 OS=Rattus norvegicus GN=C6 PE=1 SV=3 - [F1M7F7_RAT]	38.88	35	35	106	931	104.255	6.65381	0.948494	0.969698	0.890745	0.936312	0.114188
456	Q9JHL4	Drebrin-like protein OS=Rattus norvegicus GN=Dbnl PE=1 SV=1 - [DBNL_RAT]	2.98	1	1	1	436	48.5825	4.91943	1.41422	1.07751	1.40776	1.29983	0.114382
457	O70509	CD44 antigen OS=Rattus norvegicus GN=Cd44 PE=1 SV=1 - [O70509_RAT]	7.42	3	3	4	364	39.7004	5.13525	0.898462	0.945328	0.793327	0.879039	0.114757
458	G3V8M1	DNA polymerase OS=Rattus norvegicus GN=Pold1 PE=1 SV=1 - [G3V8M1_RAT]	0.54	1	1	1	1103	123.496	7.50342	1.18595	1.29999	1.06351	1.18315	0.115421
459	P85108	Tubulin beta-2A chain OS=Rattus norvegicus GN=Tubb2a PE=1 SV=1 - [TBB2A_RAT]	21.8	1	8	14	445	49.875	4.89404	1.29216	1.05214	1.25521	1.19984	0.115707
460	P27139	Carbonic anhydrase 2 OS=Rattus norvegicus GN=Ca2 PE=1 SV=2 - [CAH2_RAT]	37.69	8	8	18	260	29.0956	7.40088	1.32246	1.56598	1.12826	1.3389	0.115842
461	Q9EPF2	Cell surface glycoprotein MUC18 OS=Rattus norvegicus GN=Mcam PE=1 SV=2 - [MUC18_RAT]	1.85	1	1	1	648	71.2822	6.0874	0.931839	0.96872	0.871059	0.923872	0.116035
462	P01836	Ig kappa chain C region, A allele OS=Rattus norvegicus PE=1 SV=1 - [KACA_RAT]	50	2	5	59	106	11.7246	5.16064	0.890243	0.7335	0.522823	0.715522	0.116122
463	Q5EBC0	Inter alpha-trypsin inhibitor, heavy chain 4 OS=Rattus norvegicus GN=Itih4 PE=1 SV=1 - [Q5EBC0_RAT]	66.99	3	50	861	933	103.691	6.20166	1.17938	1.6195	1.27246	1.35711	0.116547
464	Q63768	Adapter molecule crk OS=Rattus norvegicus GN=Crk PE=1 SV=1 - [CRK_RAT]	3.95	1	1	1	304	33.824	5.5542	1.11667	1.18315	1.03716	1.11233	0.116899
465	D3ZJT4	60S acidic ribosomal protein P0 OS=Rattus norvegicus GN=RGD1564469 PE=3 SV=3 - [D3ZJT4_RAT]	2.51	1	1	1	279	29.9809	8.67529	1.2585	1.86517	1.36624	1.49664	0.117208
466	Q7M052	Alpha-1-macroglobulin OS=Rattus norvegicus PE=1 SV=1 - [Q7M052_RAT]	12.5	1	1	1	48	5.08832	5.08447	0.911957	0.498326	0.524669	0.644984	0.117382
467	Q9EQV8	Carboxypeptidase N catalytic chain OS=Rattus norvegicus GN=Cpn1 PE=2 SV=1 - [CBPN_RAT]	43.76	15	15	44	457	51.9481	8.44092	0.853786	0.973944	0.888539	0.905423	0.117823
468	O78087	MHC class Ib alpha chain (Fragment) OS=Rattus norvegicus PE=2 SV=1 - [O78087_RAT]	23.02	2	6	9	291	33.4392	5.36377	0.792101	0.414014	0.793193	0.666436	0.118295
469	Q63011	Zero beta-globin (Fragment) OS=Rattus norvegicus PE=3 SV=1 - [Q63011_RAT]	87.67	1	11	157	146	15.8962	7.29834	1.38013	1.56645	1.10597	1.35085	0.119746
470	P04762	Catalase OS=Rattus norvegicus GN=Cat PE=1 SV=3 - [CATA_RAT]	25.24	11	11	18	527	59.7195	7.50342	1.31414	1.63798	1.15764	1.36992	0.120359
471	P40112	Proteasome subunit beta type-3 OS=Rattus norvegicus GN=Psmb3 PE=1 SV=1 - [PSB3_RAT]	15.12	2	2	4	205	22.9494	6.55127	1.06264	1.07993	1.01351	1.05202	0.120387
472	Q9ERA7	Mesothelin OS=Rattus norvegicus GN=Msln PE=2 SV=2 - [MSLN_RAT]	1.12	1	1	2	625	68.8389	6.87354	0.828985	0.961715	0.907426	0.899375	0.120636
473	D3JTH7	IL2RG (Fragment) OS=Rattus norvegicus GN=Il2rg PE=4 SV=1 - [D3JTH7_RAT]	9.62	2	2	3	239	28.2353	8.23584	1.15228	1.04107	1.06772	1.08702	0.121865
474	A0A0G2K7P6	Uncharacterized protein OS=Rattus norvegicus PE=4 SV=1 - [A0A0G2K7P6_RAT]	36.17	3	3	6	94	10.2231	7.95752	0.976411	0.883155	0.855002	0.904856	0.122063
475	G3V928	LDL receptor-related protein 1 OS=Rattus norvegicus GN=Lrp1 PE=1 SV=1 - [G3V928_RAT]	0.95	4	4	5	4545	504.558	5.36377	1.08903	1.29946	1.11899	1.16916	0.123577
476	B5DEH7	C1r protein OS=Rattus norvegicus GN=C1r PE=1 SV=1 - [B5DEH7_RAT]	51.63	30	31	81	707	80.3732	6.23975	1.02456	1.03018	1.0794	1.04471	0.124145
477	A0A0G2K5U5	Polymeric immunoglobulin receptor OS=Rattus norvegicus GN=Pigr PE=1 SV=1 - [A0A0G2K5U5_RAT]	4.84	3	3	3	765	84.5521	5.19873	0.901973	0.968043	0.96474	0.944919	0.124474
478	Q5XIJ6	BRISC and BRCA1-A complex member 1 OS=Rattus norvegicus GN=Babam1 PE=1 SV=1 - [BABA1_RAT]	3.29	1	1	1	334	36.8547	4.55127	1.01011	1.05365	1.06543	1.04307	0.1247
479	P31044	Phosphatidylethanolamine-binding protein 1 OS=Rattus norvegicus GN=Pebp1 PE=1 SV=3 - [PEBP1_RAT]	14.44	2	2	4	187	20.7884	5.79541	1.19344	1.55267	1.18184	1.30932	0.126205
480	Q4V7D0	Polymerase (DNA-directed), delta 3, accessory subunit OS=Rattus norvegicus GN=Pold3 PE=2 SV=1 - [Q4V7D0_RAT]	1.52	1	1	1	462	50.8131	9.42236	1.06681	1.07014	1.01044	1.04913	0.126564
481	D3ZW08	Adenylosuccinate lyase OS=Rattus norvegicus GN=Adsl PE=1 SV=1 - [D3ZW08_RAT]	3.93	1	1	1	484	54.8169	7.10791	1.26997	1.5462	1.12387	1.31335	0.127076
482	P85972	Vinculin OS=Rattus norvegicus GN=Vcl PE=1 SV=1 - [VINC_RAT]	56.94	59	59	97	1066	116.542	6.0874	1.31545	1.04648	1.3044	1.22211	0.127306
483	Q76KC5	Phosphodiesterase OS=Rattus norvegicus GN=Pde8b PE=2 SV=1 - [Q76KC5_RAT]	0.79	1	1	1	761	86.1461	6.69775	0.726613	0.635902	0.944572	0.769029	0.1278
484	Q62812	Myosin-9 OS=Rattus norvegicus GN=Myh9 PE=1 SV=3 - [MYH9_RAT]	24.58	1	40	62	1961	226.197	5.60498	1.65788	1.09177	1.58175	1.4438	0.129445
485	A2VD04	Habp2 protein OS=Rattus norvegicus GN=Habp2 PE=1 SV=1 - [A2VD04_RAT]	20.73	13	13	20	521	57.6135	7.12256	0.928222	0.886687	0.981268	0.932059	0.131119
486	A0A0G2QC21	Rho guanine nucleotide exchange factor 7 OS=Rattus norvegicus GN=Arhgef7 PE=1 SV=1 - [A0A0G2QC21_RAT]	1.62	1	1	3	862	97.1051	6.7417	1.08431	1.06049	1.0121	1.0523	0.132872
487	A0A0G2JYC1	Olfactory receptor 1151 OS=Rattus norvegicus GN=Olr1151 PE=3 SV=1 - [A0A0G2JYC1_RAT]	4.59	1	1	1	305	34.262	8.36768	1.06434	1.2686	1.11782	1.15025	0.133312
488	D3ZD31	Mannose receptor, C type 1 OS=Rattus norvegicus GN=Mrc1 PE=1 SV=3 - [D3ZD31_RAT]	1.1	2	2	2	1456	164.884	6.85889	0.754385	0.964322	0.829591	0.849433	0.133769
489	A0A0G2JY76	Oncostatin-M-specific receptor subunit beta OS=Rattus norvegicus GN=Osmr PE=4 SV=1 - [A0A0G2JY76_RAT]	2.29	2	2	2	962	108.591	6.69775	1.01744	1.04205	1.01057	1.02335	0.134498
490	Q7TP87	Ab1-233 OS=Rattus norvegicus GN=LOC500712 PE=2 SV=1 - [Q7TP87_RAT]	1.14	1	1	1	699	79.0726	9.34912	0.852628	0.973439	0.803086	0.876384	0.134511
491	F1M632	Adenylate kinase 9 OS=Rattus norvegicus GN=Ak9 PE=1 SV=3 - [F1M632_RAT]	0.69	1	2	7	1888	218.405	5.07178	1.03013	1.16989	1.22513	1.14172	0.134614
492	F1M614	Laminin subunit alpha 2 OS=Rattus norvegicus GN=Lama2 PE=1 SV=3 - [F1M614_RAT]	1.73	4	4	4	3121	343.637	6.18896	1.02202	1.13272	1.0786	1.07778	0.135388
493	Q6IFW6	Keratin, type I cytoskeletal 10 OS=Rattus norvegicus GN=Krt10 PE=3 SV=1 - [K1C10_RAT]	6.84	4	4	5	526	56.4705	5.14795	0.86038	0.916725	0.977254	0.91812	0.136039
494	P16409	Myosin light chain 3 OS=Rattus norvegicus GN=Myl3 PE=1 SV=2 - [MYL3_RAT]	10	1	2	2	200	22.1421	5.09717	1.51795	3.38983	2.10181	2.33653	0.136887
495	Q5WN11	Pre-eosinophil-associated ribonuclease-2 OS=Rattus norvegicus GN=Rnase2 PE=2 SV=1 - [Q5WN11_RAT]	5.16	1	1	1	155	17.2814	8.63135	1.07088	1.25675	1.09504	1.14089	0.137097
496	Q4G066	Gnptg protein (Fragment) OS=Rattus norvegicus GN=Gnptg PE=2 SV=1 - [Q4G066_RAT]	13.11	2	2	2	305	33.9762	6.62451	1.03924	1.15137	1.05908	1.08323	0.137613
497	P10959	Carboxylesterase 1C OS=Rattus norvegicus GN=Ces1c PE=1 SV=3 - [EST1C_RAT]	51.73	6	24	503	549	60.1365	5.73193	0.962465	0.754379	0.85045	0.855765	0.138561
498	P31722	Complement C1q subcomponent subunit C OS=Rattus norvegicus GN=C1qc PE=1 SV=2 - [C1QC_RAT]	22.45	4	4	7	245	25.6697	8.32373	0.869808	0.957267	0.757172	0.861416	0.139109
499	Q6GMN4	Macrophage colony-stimulating factor 1 OS=Rattus norvegicus GN=Csf1 PE=2 SV=1 - [Q6GMN4_RAT]	6.36	3	3	4	566	62.114	5.63037	1.0187	1.03877	1.08627	1.04791	0.139255
500	A0A0G2K890	Ezrin OS=Rattus norvegicus GN=Ezr PE=1 SV=1 - [A0A0G2K890_RAT]	4.27	1	2	2	585	69.2446	6.1001	1.09537	1.41092	1.17357	1.22662	0.139505
501	Q4KLG7	Serine hydroxymethyltransferase (Fragment) OS=Rattus norvegicus GN=Shmt1 PE=2 SV=1 - [Q4KLG7_RAT]	3.41	1	1	1	352	38.0815	7.26904	1.05973	1.37042	1.20946	1.2132	0.140635
502	Q91ZN1	Coronin-1A OS=Rattus norvegicus GN=Coro1a PE=1 SV=3 - [COR1A_RAT]	23.43	11	11	15	461	51.033	6.48096	1.34217	1.03677	1.33361	1.23751	0.141687
503	P08934	Kininogen-1 OS=Rattus norvegicus GN=Kng1 PE=2 SV=1 - [KNG1_RAT]	54.93	9	29	497	639	70.8888	6.80029	1.04052	1.16457	1.06373	1.08961	0.14287
504	M0R8A4	Microtubule-associated protein RP/EB family member 2 OS=Rattus norvegicus GN=Mapre2 PE=1 SV=2 - [M0R8A4_RAT]	18.22	3	3	3	247	28.1199	5.31299	1.52913	1.05339	1.48906	1.3572	0.143699
505	Q64240	Protein AMBP OS=Rattus norvegicus GN=Ambp PE=1 SV=1 - [AMBP_RAT]	43.55	15	15	112	349	38.826	5.99854	0.900172	0.966781	0.971423	0.946125	0.144085
506	A0A0A0MY01	Fatty acid-binding protein, intestinal OS=Rattus norvegicus GN=Fabp2 PE=1 SV=1 - [A0A0A0MY01_RAT]	6.06	1	1	1	132	15.2157	8.38232	1.61707	1.28204	1.12278	1.34063	0.144311
507	Q6P6V0	Glucose-6-phosphate isomerase OS=Rattus norvegicus GN=Gpi PE=1 SV=1 - [G6PI_RAT]	12.37	8	8	9	558	62.7871	7.76709	1.12749	1.50712	1.18783	1.27415	0.145384
508	P02692	Fatty acid-binding protein, liver OS=Rattus norvegicus GN=Fabp1 PE=1 SV=1 - [FABPL_RAT]	37.8	4	4	10	127	14.2633	8.07471	1.20679	1.42893	1.07638	1.23737	0.14749
509	F1M1R9	RCG56026 OS=Rattus norvegicus GN=Tcf7l1 PE=4 SV=2 - [F1M1R9_RAT]	1.02	1	1	1	587	62.7439	9.02686	0.81276	0.972825	0.89569	0.893758	0.148273
510	D3ZVU2	FANCD2 and FANCI-associated nuclease 1 OS=Rattus norvegicus GN=Fan1 PE=4 SV=2 - [D3ZVU2_RAT]	0.69	1	1	1	1020	112.683	7.32764	0.933693	0.392856	0.581863	0.636137	0.148541
511	D3ZHA1	Beta-1,4-glucuronyltransferase 1 OS=Rattus norvegicus GN=B4gat1 PE=1 SV=1 - [D3ZHA1_RAT]	3.61	2	2	2	415	47.44	7.26904	1.18258	1.03372	1.08412	1.10014	0.149073
512	P07824	Arginase-1 OS=Rattus norvegicus GN=Arg1 PE=1 SV=2 - [ARGI1_RAT]	12.07	3	3	3	323	34.9513	7.25439	1.29695	1.38489	1.03429	1.23871	0.15159
513	Q63610	Tropomyosin alpha-3 chain OS=Rattus norvegicus GN=Tpm3 PE=1 SV=2 - [TPM3_RAT]	40.73	6	13	25	248	28.9887	4.77979	1.20613	1.01972	1.14669	1.12418	0.152408
514	A0A0G2JU43	Dynein light chain 1-like OS=Rattus norvegicus GN=LOC100361920 PE=4 SV=1 - [A0A0G2JU43_RAT]	7.87	1	1	1	89	10.4963	7.40088	1.44127	1.03606	1.36474	1.28069	0.152475
515	A0A0A0MY09	Endoplasmin OS=Rattus norvegicus GN=Hsp90b1 PE=1 SV=1 - [A0A0A0MY09_RAT]	9.08	7	8	9	804	92.8424	4.80518	1.37622	1.04891	1.21262	1.21258	0.153365
516	C0M4B0	Matrix metallopeptidase 19 OS=Rattus norvegicus GN=Mmp19 PE=2 SV=1 - [C0M4B0_RAT]	6.38	2	2	2	517	58.2522	7.1958	1.02408	1.21838	1.13778	1.12675	0.153474
517	P63086	Mitogen-activated protein kinase 1 OS=Rattus norvegicus GN=Mapk1 PE=1 SV=3 - [MK01_RAT]	1.96	1	1	1	358	41.2492	6.97607	1.51869	1.08372	1.25018	1.2842	0.154111
518	D3ZK47	Histone-lysine N-methyltransferase OS=Rattus norvegicus GN=Nsd3 PE=1 SV=1 - [D3ZK47_RAT]	0.5	1	1	1	1396	155.468	8.22119	1.62647	1.11371	1.27717	1.33911	0.154162
519	G3V7J1	Calsyntenin-3 OS=Rattus norvegicus GN=Clstn3 PE=4 SV=1 - [G3V7J1_RAT]	0.73	1	1	1	957	105.817	5.31299	1.17101	1.02339	1.09026	1.09489	0.156214
520	P50115	Protein S100-A8 OS=Rattus norvegicus GN=S100a8 PE=1 SV=3 - [S10A8_RAT]	48.31	4	4	5	89	10.2321	6.04932	1.96174	3.22234	1.40091	2.195	0.156727
521	P08649	Complement C4 OS=Rattus norvegicus GN=C4 PE=1 SV=3 - [CO4_RAT]	56.99	24	88	500	1737	192.042	7.32764	1.04265	1.00523	1.06123	1.03637	0.157875
522	F1MAL4	Vomeronasal 2 receptor, 47 OS=Rattus norvegicus GN=Vom2r47 PE=3 SV=1 - [F1MAL4_RAT]	0.85	1	1	2	821	92.6691	7.02002	1.11357	1.39079	1.10725	1.20387	0.160958
523	D3ZXY4	Aldehyde dehydrogenase 8 family, member A1 OS=Rattus norvegicus GN=Aldh8a1 PE=1 SV=2 - [D3ZXY4_RAT]	1.44	1	1	2	487	53.4644	7.34229	1.73437	2.68285	1.28174	1.89965	0.161151
524	B2RZA9	Ube2l3 protein OS=Rattus norvegicus GN=Ube2l3 PE=2 SV=1 - [B2RZA9_RAT]	14.29	3	3	4	154	17.8502	8.51416	1.25023	1.02668	1.14484	1.14059	0.161369
525	P11232	Thioredoxin OS=Rattus norvegicus GN=Txn PE=1 SV=2 - [THIO_RAT]	29.52	3	3	8	105	11.6657	4.91943	1.08776	1.10829	1.0065	1.06752	0.161926
526	Q91YC0	NAD(P)(+)--arginine ADP-ribosyltransferase (Fragment) OS=Rattus norvegicus GN=Art3 PE=2 SV=1 - [Q91YC0_RAT]	3.69	1	1	1	217	24.9546	7.44482	0.846179	0.992641	0.846705	0.895175	0.164419
527	D3ZTX4	Uncharacterized protein OS=Rattus norvegicus GN=Mgam PE=1 SV=3 - [D3ZTX4_RAT]	19.72	32	32	40	1795	204.812	5.42725	0.82548	0.991646	0.82238	0.879836	0.164636
528	Q5FVF9	Biotinidase OS=Rattus norvegicus GN=Btd PE=2 SV=1 - [BTD_RAT]	19.19	8	8	14	521	57.9835	5.87158	0.811493	0.989341	0.85827	0.886368	0.166331
529	Q9EPB1	Dipeptidyl peptidase 2 OS=Rattus norvegicus GN=Dpp7 PE=1 SV=1 - [DPP2_RAT]	2.8	1	1	1	500	55.079	5.04639	0.959876	0.813254	0.936205	0.903111	0.16667
530	G3V6L8	RCG61894, isoform CRA_a OS=Rattus norvegicus GN=Strn PE=1 SV=1 - [G3V6L8_RAT]	1.67	1	1	1	780	86.0878	5.21143	1.06432	1.43476	1.19458	1.23122	0.16677
531	P04785	Protein disulfide-isomerase OS=Rattus norvegicus GN=P4hb PE=1 SV=2 - [PDIA1_RAT]	28.29	14	14	23	509	56.9157	4.93213	1.18029	1.00749	1.18645	1.12474	0.167303
532	A0A0G2K0M4	Uncharacterized protein OS=Rattus norvegicus GN=Igkv19-93 PE=4 SV=1 - [A0A0G2K0M4_RAT]	8.6	1	1	1	93	10.1769	5.87158	1.01048	1.24594	1.2619	1.17277	0.167423
533	P0DP31	Calmodulin-3 OS=Rattus norvegicus GN=Calm3 PE=1 SV=1 - [CALM3_RAT]	30.2	4	4	7	149	16.8268	4.22119	1.28569	1.01001	1.27522	1.19031	0.169341
534	A0A0G2JSU2	Adhesion G protein-coupled receptor A3 OS=Rattus norvegicus GN=Adgra3 PE=3 SV=1 - [A0A0G2JSU2_RAT]	0.61	1	1	1	1306	143.604	8.54346	1.07058	1.38011	1.14145	1.19738	0.169548
535	Q5M878	Serum amyloid A protein OS=Rattus norvegicus GN=Saa4 PE=1 SV=1 - [Q5M878_RAT]	65.38	12	12	125	130	14.9634	9.1001	1.01926	1.20254	1.1119	1.11123	0.170271
536	G3V712	Keratin complex 2, basic, gene 7, isoform CRA_a OS=Rattus norvegicus GN=Krt7 PE=1 SV=1 - [G3V712_RAT]	1.75	1	1	1	457	50.7751	5.87158	0.770435	0.986463	0.847854	0.868251	0.172418
537	D3ZL24	Calpastatin OS=Rattus norvegicus GN=Cast PE=1 SV=2 - [D3ZL24_RAT]	2.76	1	1	1	652	70.5144	4.99561	0.919763	0.949094	0.994753	0.954537	0.17257
538	B1WBN9	Pyruvate kinase OS=Rattus norvegicus GN=Pklr PE=2 SV=1 - [B1WBN9_RAT]	5.52	1	3	5	543	58.7567	6.62451	1.38536	3.05024	1.7146	2.05007	0.175212
539	D3ZFH5	Uncharacterized protein OS=Rattus norvegicus GN=Itih2 PE=1 SV=3 - [D3ZFH5_RAT]	54.84	34	34	258	826	92.3113	6.69775	1.02313	1.14729	1.05819	1.0762	0.175332
540	M0RBP7	Uncharacterized protein OS=Rattus norvegicus PE=4 SV=1 - [M0RBP7_RAT]	11.86	2	2	3	118	12.7761	6.50732	0.992502	0.742656	0.688574	0.807911	0.176596
541	Q62867	Gamma-glutamyl hydrolase OS=Rattus norvegicus GN=Ggh PE=1 SV=1 - [GGH_RAT]	6.94	2	2	3	317	35.8072	8.04541	0.936617	0.998645	0.926401	0.953888	0.177791
542	A0A0G2JVP4	Uncharacterized protein OS=Rattus norvegicus GN=Ighm PE=1 SV=1 - [A0A0G2JVP4_RAT]	48.94	22	22	128	470	51.6758	6.52197	0.936548	0.747036	0.93302	0.872201	0.177932
543	Q3T1J1	Eukaryotic translation initiation factor 5A-1 OS=Rattus norvegicus GN=Eif5a PE=1 SV=3 - [IF5A1_RAT]	12.99	2	2	3	154	16.8214	5.23682	1.21933	1.15511	1.00805	1.1275	0.178313
544	P13697	NADP-dependent malic enzyme OS=Rattus norvegicus GN=Me1 PE=1 SV=2 - [MAOX_RAT]	13.99	8	8	12	572	63.962	6.93213	1.19244	1.01837	1.09549	1.1021	0.179813
545	Q63621	Interleukin-1 receptor accessory protein OS=Rattus norvegicus GN=Il1rap PE=2 SV=1 - [IL1AP_RAT]	27.37	1	15	44	570	65.5565	7.72314	0.648408	0.870372	0.94308	0.82062	0.180278
546	P60711	Actin, cytoplasmic 1 OS=Rattus norvegicus GN=Actb PE=1 SV=1 - [ACTB_RAT]	53.33	1	17	179	375	41.7097	5.47803	1.31547	1.00241	1.31963	1.2125	0.180436
547	O35077	Glycerol-3-phosphate dehydrogenase [NAD(+)], cytoplasmic OS=Rattus norvegicus GN=Gpd1 PE=1 SV=4 - [GPDA_RAT]	11.17	3	4	4	349	37.4282	6.59521	1.36894	2.29131	1.28905	1.64977	0.18075
548	Q5UDR0	Anthrax toxin receptor (Fragment) OS=Rattus norvegicus GN=Antxr1 PE=2 SV=1 - [Q5UDR0_RAT]	6.12	1	1	1	245	27.643	5.47803	0.998641	0.841797	0.821814	0.887417	0.18166
549	P50116	Protein S100-A9 OS=Rattus norvegicus GN=S100a9 PE=1 SV=3 - [S10A9_RAT]	13.27	2	2	2	113	13.1364	7.53271	2.16857	4.4625	1.62253	2.7512	0.181778
550	P07335	Creatine kinase B-type OS=Rattus norvegicus GN=Ckb PE=1 SV=2 - [KCRB_RAT]	22.83	6	7	13	381	42.6983	5.66846	0.962123	0.74032	0.899309	0.867251	0.181987
551	G3V8R1	Nucleobindin 2, isoform CRA_b OS=Rattus norvegicus GN=Nucb2 PE=1 SV=1 - [G3V8R1_RAT]	2.62	1	1	2	420	50.0862	5.10986	1.19721	1.96336	1.28729	1.48262	0.184024
552	Q4V8H5	Aspartyl aminopeptidase OS=Rattus norvegicus GN=Dnpep PE=1 SV=1 - [Q4V8H5_RAT]	4.21	2	2	4	475	52.5219	7.25439	0.930844	0.999003	0.947424	0.95909	0.184403
553	Q63569	26S protease regulatory subunit 6A OS=Rattus norvegicus GN=Psmc3 PE=2 SV=1 - [PRS6A_RAT]	1.59	1	1	1	439	49.1294	5.23682	1.00085	1.18837	1.15863	1.11595	0.184507
554	G3V7K3	Ceruloplasmin OS=Rattus norvegicus GN=Cp PE=1 SV=1 - [G3V7K3_RAT]	60.06	59	60	883	1059	120.589	5.64307	0.999818	1.075	1.07077	1.04853	0.184868
555	A0A0G2K972	Uncharacterized protein OS=Rattus norvegicus GN=Tdrd15 PE=4 SV=1 - [A0A0G2K972_RAT]	0.3	1	1	1	2015	227.987	8.01611	0.969479	0.834639	0.947515	0.917211	0.185973
556	B2RZ72	Actin-related protein 2/3 complex subunit 4 OS=Rattus norvegicus GN=Arpc4 PE=1 SV=1 - [B2RZ72_RAT]	5.36	1	1	1	168	19.6543	8.42627	1.09977	1.00133	1.13101	1.07737	0.186236
557	P97586	Cell growth regulator with EF hand domain protein 1 OS=Rattus norvegicus GN=Cgref1 PE=1 SV=1 - [CGRE1_RAT]	27.4	6	6	8	281	30.8154	4.37354	0.955996	1.00001	0.96303	0.973013	0.186708
558	A0A0G2JY31	Alpha-1-antiproteinase OS=Rattus norvegicus GN=Serpina1 PE=1 SV=1 - [A0A0G2JY31_RAT]	64.23	26	26	1271	411	46.0925	6.07471	0.998946	1.12206	1.12332	1.08144	0.187035
559	P05370	Glucose-6-phosphate 1-dehydrogenase OS=Rattus norvegicus GN=G6pdx PE=1 SV=3 - [G6PD_RAT]	9.51	5	5	6	515	59.3378	6.37939	1.44262	1.00785	1.30721	1.25256	0.188172
560	M0R485	Peptidoglycan recognition protein 2 OS=Rattus norvegicus GN=Pglyrp2 PE=1 SV=2 - [M0R485_RAT]	34.48	2	11	40	435	47.0712	7.59131	1.13731	1.004	1.08382	1.07504	0.192285
561	P16290	Phosphoglycerate mutase 2 OS=Rattus norvegicus GN=Pgam2 PE=1 SV=2 - [PGAM2_RAT]	13.83	1	4	7	253	28.7368	8.71924	1.03756	1.73745	1.39881	1.39127	0.192461
562	P06302	Prothymosin alpha OS=Rattus norvegicus GN=Ptma PE=1 SV=2 - [PTMA_RAT]	11.61	1	1	1	112	12.3751	3.84033	1.54855	0.988434	1.52293	1.3533	0.192642
563	D4A4D5	Uncharacterized protein OS=Rattus norvegicus GN=LOC498555 PE=3 SV=1 - [D4A4D5_RAT]	40	2	2	2	115	11.6989	4.53857	1.14729	1.61429	1.14457	1.30205	0.192687
564	P68035	Actin, alpha cardiac muscle 1 OS=Rattus norvegicus GN=Actc1 PE=2 SV=1 - [ACTC_RAT]	44.3	4	14	108	377	41.9919	5.38916	1.2762	0.998722	1.3688	1.21457	0.193393
565	O70511	Ankyrin-3 OS=Rattus norvegicus GN=Ank3 PE=1 SV=3 - [ANK3_RAT]	0.5	1	1	1	2622	284.266	7.89893	1.65568	1.04661	1.31696	1.33975	0.193618
566	A0A0G2JSH9	Peroxiredoxin-2 OS=Rattus norvegicus GN=Prdx2 PE=1 SV=1 - [A0A0G2JSH9_RAT]	25.76	6	6	12	198	21.7841	5.59229	1.41208	1.45662	0.990232	1.28631	0.193845
567	P31720	Complement C1q subcomponent subunit A OS=Rattus norvegicus GN=C1qa PE=1 SV=2 - [C1QA_RAT]	29.8	6	6	22	245	25.9012	8.96826	0.885731	0.991213	0.947024	0.941323	0.195043
568	Q8R4Y9	Dentin sialoprotein II OS=Rattus norvegicus PE=2 SV=1 - [Q8R4Y9_RAT]	13.58	3	3	6	324	33.5678	4.60205	0.91549	1.00259	0.905156	0.94108	0.196814
569	F1LQN3	Reticulon OS=Rattus norvegicus GN=Rtn4 PE=1 SV=1 - [F1LQN3_RAT]	0.52	1	1	2	1163	126.324	4.48779	1.25414	1.02077	1.113	1.1293	0.196993
570	P16296	Coagulation factor IX OS=Rattus norvegicus GN=F9 PE=2 SV=2 - [FA9_RAT]	41.13	16	17	43	462	51.7753	5.30029	0.929078	0.920963	1.00238	0.950807	0.197839
571	P02696	Retinol-binding protein 1 OS=Rattus norvegicus GN=Rbp1 PE=1 SV=2 - [RET1_RAT]	8.89	1	1	1	135	15.8238	5.24951	1.15581	1.65713	1.14447	1.31913	0.19963
572	D4AEH9	Amylo-1, 6-glucosidase, 4-alpha-glucanotransferase (Glycogen debranching enzyme, glycogen storage disease type III) (Predicted), isoform CRA_a OS=Rattus norvegicus GN=Agl PE=1 SV=1 - [D4AEH9_RAT]	1.04	2	2	2	1532	174.22	6.7417	1.14211	1.91566	1.28317	1.44698	0.200974
573	Q5I0K2	RGD1308350 protein (Fragment) OS=Rattus norvegicus GN=Inf2 PE=2 SV=1 - [Q5I0K2_RAT]	1.85	1	1	1	433	47.6429	5.12256	1.3795	0.983088	1.38734	1.24998	0.201941
574	G3V637	Syntaxin binding protein 2, isoform CRA_b OS=Rattus norvegicus GN=Stxbp2 PE=1 SV=1 - [G3V637_RAT]	1.68	1	1	1	594	66.6117	6.771	1.64259	0.983801	1.92617	1.51752	0.204904
575	G3V6G1	Immunoglobulin joining chain OS=Rattus norvegicus GN=Jchain PE=1 SV=1 - [G3V6G1_RAT]	41.51	6	6	17	159	17.7727	5.33838	0.912713	0.777125	0.979829	0.889889	0.206025
576	A0A0G2K0V8	Nuclear migration protein nudC-like OS=Rattus norvegicus GN=LOC100911422 PE=4 SV=1 - [A0A0G2K0V8_RAT]	3.23	1	1	1	279	32.3805	5.8335	1.09262	1.13664	0.99738	1.07554	0.207415
577	Q6PCT3	Tumor protein D54 OS=Rattus norvegicus GN=Tpd52l2 PE=1 SV=1 - [TPD54_RAT]	7.27	1	1	2	220	23.9771	6.15088	1.04219	1.04694	1.20448	1.09787	0.207881
578	Q920H8	Hephaestin OS=Rattus norvegicus GN=Heph PE=1 SV=1 - [HEPH_RAT]	1.82	1	2	3	1157	129.511	6.15088	1.08572	1.37412	1.07708	1.17897	0.208158
579	Q9JKB7	Guanine deaminase OS=Rattus norvegicus GN=Gda PE=1 SV=1 - [Q9JKB7_RAT]	27.75	12	12	15	454	50.8687	5.71924	1.05146	1.13542	1.01191	1.06626	0.210405
580	Q6IRK8	Spectrin alpha chain, non-erythrocytic 1 OS=Rattus norvegicus GN=Sptan1 PE=1 SV=1 - [Q6IRK8_RAT]	3.47	6	6	6	2452	282.206	5.31299	1.26144	0.982853	1.27123	1.17184	0.210738
581	Q63223	Rat hemoglobin beta-chain (Fragment) OS=Rattus norvegicus PE=2 SV=1 - [Q63223_RAT]	96.08	1	4	47	51	5.59391	8.70459	0.838893	1.0106	0.81193	0.887141	0.211365
582	G3V6H0	RAB1B, member RAS oncogene family-like OS=Rattus norvegicus GN=LOC100363782 PE=4 SV=1 - [G3V6H0_RAT]	11.94	1	2	2	201	22.1632	5.73193	1.28425	0.980797	1.30124	1.18876	0.211463
583	Q63471	BPI fold-containing family A member 2 OS=Rattus norvegicus GN=Bpifa2 PE=1 SV=1 - [BPIA2_RAT]	10.21	3	3	8	235	24.5143	4.88135	1.58794	5.25561	2.26338	3.03565	0.212622
584	G3V8A5	VPS35 retromer complex component OS=Rattus norvegicus GN=Vps35 PE=1 SV=1 - [G3V8A5_RAT]	1.26	1	1	1	796	91.6688	5.43994	1.01676	1.40259	1.18301	1.20079	0.214168
585	B1WC82	Sec14l3 protein OS=Rattus norvegicus GN=Sec14l3 PE=2 SV=1 - [B1WC82_RAT]	1.75	1	1	1	400	46.0113	5.92236	1.1315	1.4196	1.05027	1.20046	0.215524
586	P01946	Hemoglobin subunit alpha-1/2 OS=Rattus norvegicus GN=Hba1 PE=1 SV=3 - [HBA_RAT]	90.85	3	12	427	142	15.3188	7.97217	1.47372	1.47708	0.963745	1.30485	0.215782
587	Q7M0B5	Protein-tyrosine kinase IIB, 38K (Fragments) OS=Rattus norvegicus PE=1 SV=1 - [Q7M0B5_RAT]	18.6	1	1	2	43	4.94833	4.55127	0.986241	1.23946	1.18699	1.13756	0.216564
588	D3ZAP9	Glycerol-3-phosphate dehydrogenase [NAD(+)] OS=Rattus norvegicus GN=Gpd1l PE=1 SV=1 - [D3ZAP9_RAT]	4.84	1	2	2	351	38.0419	7.00537	1.06799	1.74922	1.26372	1.36031	0.217149
589	A0A0G2K1L0	Tenascin C OS=Rattus norvegicus GN=Tnc PE=1 SV=1 - [A0A0G2K1L0_RAT]	5.05	1	10	12	2019	221.604	4.91943	0.869892	1.01043	0.86779	0.916038	0.217232
590	A0A0G2JY30	Carboxypeptidase D OS=Rattus norvegicus GN=Cpd PE=1 SV=1 - [A0A0G2JY30_RAT]	0.62	1	1	1	1133	126.374	6.1001	1.52742	0.969667	1.40737	1.30149	0.217244
591	A0A5C5	C4b-binding protein beta chain OS=Rattus norvegicus GN=C4bpb PE=1 SV=1 - [A0A5C5_RAT]	31.4	8	8	18	258	28.6068	4.91943	1.02183	1.19962	1.06167	1.09438	0.22186
592	Q64721	Apolipoprotein BL (Fragment) OS=Rattus norvegicus GN=apo B PE=2 SV=1 - [Q64721_RAT]	77.95	1	9	29	127	14.7517	6.56592	1.04948	1.1964	1.03005	1.09197	0.221971
593	Q5VLR5	BWK4 OS=Rattus norvegicus GN=Erp44 PE=1 SV=1 - [Q5VLR5_RAT]	10.34	3	3	4	406	46.8484	5.2749	0.969451	0.98627	0.999191	0.984971	0.222993
594	A0A0G2K9X1	Secreted phosphoprotein 24 OS=Rattus norvegicus GN=Spp2 PE=4 SV=1 - [A0A0G2K9X1_RAT]	21.48	3	3	4	135	14.851	5.92236	0.948509	0.872866	0.994316	0.938564	0.22488
595	B1WC34	Protein kinase C substrate 80K-H OS=Rattus norvegicus GN=Prkcsh PE=1 SV=1 - [B1WC34_RAT]	8.38	4	4	4	525	59.1811	4.4751	1.00891	1.20267	1.08219	1.09792	0.225123
596	Q4KM50	Sema4b protein (Fragment) OS=Rattus norvegicus GN=Sema4b PE=2 SV=1 - [Q4KM50_RAT]	1.67	1	1	1	717	79.4274	8.25049	1.03763	1.47961	1.16427	1.22717	0.225998
597	B0BNN3	Carbonic anhydrase 1 OS=Rattus norvegicus GN=Ca1 PE=1 SV=1 - [CAH1_RAT]	55.56	10	10	20	261	28.2822	7.41553	1.47491	1.40133	0.957789	1.27801	0.227341
598	Q6AYK6	Calcyclin-binding protein OS=Rattus norvegicus GN=Cacybp PE=1 SV=1 - [CYBP_RAT]	6.55	2	2	2	229	26.5247	7.86963	1.46511	1.06621	2.26283	1.59805	0.231211
599	A0A0H2UHM7	Tubulin alpha chain OS=Rattus norvegicus GN=LOC100909441 PE=3 SV=1 - [A0A0H2UHM7_RAT]	33.26	3	13	26	448	49.7744	5.09717	1.24164	0.97219	1.28633	1.16672	0.231381
600	M0RDF2	Uncharacterized protein OS=Rattus norvegicus GN=Ighv6-4 PE=1 SV=1 - [M0RDF2_RAT]	26.26	2	2	2	99	11.1764	7.92822	0.983738	0.913705	0.983807	0.960417	0.232199
601	Q63423	Proton-driven peptide transporter (Fragment) OS=Rattus norvegicus GN=Cdh17 PE=2 SV=1 - [Q63423_RAT]	9.69	5	5	5	578	64.4778	4.729	0.869538	1.01342	0.807444	0.896799	0.232759
602	P07943	Aldose reductase OS=Rattus norvegicus GN=Akr1b1 PE=1 SV=3 - [ALDR_RAT]	2.85	1	1	1	316	35.7743	6.7124	1.29298	1.10618	1.01526	1.13814	0.233135
603	Q6PW35	Neuronal cell adhesion molecule long isoform Nc7 OS=Rattus norvegicus PE=2 SV=1 - [Q6PW35_RAT]	1.42	1	1	1	1194	131.91	6.01123	0.850316	0.751848	1.01295	0.871704	0.233979
604	A0A096MIZ9	ERCC excision repair 5, endonuclease (Fragment) OS=Rattus norvegicus GN=Ercc5 PE=4 SV=1 - [A0A096MIZ9_RAT]	2.16	1	1	2	278	31.6243	9.99365	0.988284	1.342	1.1864	1.17223	0.23447
605	Q920J4	Thioredoxin-like protein 1 OS=Rattus norvegicus GN=Txnl1 PE=1 SV=3 - [TXNL1_RAT]	3.11	1	1	1	289	32.2288	4.95752	1.10551	1.01437	1.02521	1.04836	0.234501
606	O35568	EGF-containing fibulin-like extracellular matrix protein 1 OS=Rattus norvegicus GN=Efemp1 PE=1 SV=1 - [FBLN3_RAT]	6.49	3	3	5	493	54.5602	5.10986	0.822565	0.909177	1.00455	0.912096	0.236367
607	P82995	Heat shock protein HSP 90-alpha OS=Rattus norvegicus GN=Hsp90aa1 PE=1 SV=3 - [HS90A_RAT]	23.6	7	18	23	733	84.7618	5.0083	1.07099	1.17733	1.00438	1.08423	0.236383
608	Q6AYQ9	Peptidyl-prolyl cis-trans isomerase OS=Rattus norvegicus GN=Ppic PE=1 SV=1 - [Q6AYQ9_RAT]	9.43	2	2	3	212	22.9949	8.1333	0.95111	1.00293	0.907242	0.953759	0.236454
609	O88989	Malate dehydrogenase, cytoplasmic OS=Rattus norvegicus GN=Mdh1 PE=1 SV=3 - [MDHC_RAT]	24.55	8	8	9	334	36.46	6.58057	1.17498	1.56502	1.03866	1.25955	0.241577
610	D4AAY7	Phosphatidylinositol glycan anchor biosynthesis, class A OS=Rattus norvegicus GN=Piga PE=4 SV=2 - [D4AAY7_RAT]	1.44	1	1	1	485	54.3312	8.47021	1.03153	1.31336	1.08116	1.14202	0.243684
611	Q5M860	Rho GDP dissociation inhibitor beta OS=Rattus norvegicus GN=Arhgdib PE=1 SV=1 - [Q5M860_RAT]	9.5	1	1	1	200	22.8695	5.10986	1.24576	0.970927	1.40951	1.20873	0.244407
612	A0A0G2JSV6	Globin c2 OS=Rattus norvegicus GN=Hba-a2 PE=1 SV=1 - [A0A0G2JSV6_RAT]	87.32	1	10	414	142	15.2748	8.30908	1.27854	1.30005	0.959664	1.17942	0.244607
613	A0N4E8	Productively rearranged V-lambda-2 (Fragment) OS=Rattus norvegicus PE=2 SV=1 - [A0N4E8_RAT]	27.78	3	3	4	126	13.9277	7.34229	0.976819	0.829838	0.963714	0.923457	0.244688
614	Q4KLZ6	Triokinase/FMN cyclase OS=Rattus norvegicus GN=Tkfc PE=1 SV=1 - [TKFC_RAT]	6.57	2	2	2	578	59.4063	7.51807	1.06254	1.44973	1.09406	1.20211	0.245056
615	Q4FZS3	Prpf8 protein (Fragment) OS=Rattus norvegicus GN=Prpf8 PE=2 SV=1 - [Q4FZS3_RAT]	1.95	1	1	1	410	46.9607	6.84424	1.08327	1.94224	3.64238	2.22263	0.245469
616	Q9Z1C7	Rap guanine nucleotide exchange factor 4 (Fragment) OS=Rattus norvegicus GN=Rapgef4 PE=2 SV=1 - [RPGF4_RAT]	1.61	1	1	4	436	50.0848	8.67529	1.09618	0.990991	1.18324	1.09014	0.246307
617	P05197	Elongation factor 2 OS=Rattus norvegicus GN=Eef2 PE=1 SV=4 - [EF2_RAT]	6.29	6	6	7	858	95.2229	6.82959	1.14238	1.59201	1.06259	1.26566	0.248264
618	Q9EQS0	Transaldolase OS=Rattus norvegicus GN=Taldo1 PE=1 SV=2 - [TALDO_RAT]	10.98	4	4	4	337	37.4365	7.03467	1.11096	1.60812	1.09433	1.27114	0.248982
619	Q5I0E1	Leucine-rich alpha-2-glycoprotein 1 OS=Rattus norvegicus GN=Lrg1 PE=2 SV=1 - [Q5I0E1_RAT]	28.92	7	7	11	332	36.2971	7.2251	0.986838	1.09994	1.08273	1.0565	0.249528
620	B6ID01	Transmembrane protein 216 OS=Rattus norvegicus GN=Tmem216 PE=2 SV=2 - [TM216_RAT]	22.7	1	1	1	141	16.1627	7.92822	0.773549	1.03652	0.714395	0.841489	0.250503
621	Q68FS4	Cytosol aminopeptidase OS=Rattus norvegicus GN=Lap3 PE=1 SV=1 - [AMPL_RAT]	30.83	14	14	15	519	56.1147	7.21045	0.846741	1.02489	0.801936	0.891189	0.251137
622	P85968	6-phosphogluconate dehydrogenase, decarboxylating OS=Rattus norvegicus GN=Pgd PE=1 SV=1 - [6PGD_RAT]	13.46	5	6	6	483	53.202	7.02002	1.0661	1.57406	1.12672	1.25563	0.251576
623	D3ZVD4	Zinc finger protein 28 OS=Rattus norvegicus GN=Zfp28 PE=4 SV=2 - [D3ZVD4_RAT]	0.83	1	1	2	721	81.5676	8.88037	1.1358	1.97973	4.14019	2.41857	0.253697
624	Q6IN37	GM2 ganglioside activator OS=Rattus norvegicus GN=Gm2a PE=1 SV=1 - [Q6IN37_RAT]	5.03	1	1	2	199	21.4792	6.52197	0.965399	0.989774	0.867454	0.940876	0.254517
625	P63102	14-3-3 protein zeta/delta OS=Rattus norvegicus GN=Ywhaz PE=1 SV=1 - [1433Z_RAT]	55.1	7	12	20	245	27.7537	4.79248	1.46601	0.927791	1.43076	1.27486	0.254637
626	F1M581	Heparanase OS=Rattus norvegicus GN=Hpse PE=4 SV=3 - [F1M581_RAT]	2.06	1	1	1	535	60.8388	9.45166	1.00698	1.0525	1.00983	1.0231	0.25709
627	Q63066	Beta-globin chain (Fragment) OS=Rattus norvegicus GN=Hbg1 PE=3 SV=1 - [Q63066_RAT]	9.63	1	1	2	135	15.247	7.60596	0.989707	1.07746	1.15231	1.07316	0.259781
628	P0C5H9	Mesencephalic astrocyte-derived neurotrophic factor OS=Rattus norvegicus GN=Manf PE=1 SV=1 - [MANF_RAT]	4.47	1	1	1	179	20.3746	8.25049	1.12486	0.976533	1.15886	1.08675	0.261321
629	P11598	Protein disulfide-isomerase A3 OS=Rattus norvegicus GN=Pdia3 PE=1 SV=2 - [PDIA3_RAT]	20.99	10	10	15	505	56.5877	6.21436	1.26962	0.963761	1.19388	1.14242	0.261575
630	P20673	Argininosuccinate lyase OS=Rattus norvegicus GN=Asl PE=2 SV=1 - [ARLY_RAT]	1.95	1	1	1	461	51.5173	6.40479	1.02056	1.5279	1.1552	1.23456	0.262186
631	A0A0G2JW03	Lipin 1 OS=Rattus norvegicus GN=Lpin1 PE=1 SV=1 - [A0A0G2JW03_RAT]	0.76	1	1	2	924	101.872	6.75635	0.902821	1.50645	1.67276	1.36068	0.263024
632	M0RBK4	Uncharacterized protein OS=Rattus norvegicus PE=1 SV=2 - [M0RBK4_RAT]	5.66	1	1	1	106	11.5026	5.93506	1.02049	0.797801	0.882129	0.900139	0.263799
633	Q6UE39	Polypeptide N-acetylgalactosaminyltransferase 13 OS=Rattus norvegicus GN=Galnt13 PE=2 SV=1 - [GLT13_RAT]	1.08	1	1	1	556	63.9071	6.82959	1.78563	0.871348	1.6623	1.43976	0.264477
634	G3V9G4	ATP-citrate synthase OS=Rattus norvegicus GN=Acly PE=1 SV=1 - [G3V9G4_RAT]	3.02	3	3	4	1091	119.637	7.44482	1.14768	1.85775	1.10856	1.37133	0.266727
635	A0A0G2JSW3	Globin a4 OS=Rattus norvegicus GN=Hbb PE=1 SV=1 - [A0A0G2JSW3_RAT]	95.24	4	14	266	147	15.9552	8.07471	1.32407	1.35632	0.93573	1.20537	0.267948
636	Q8CIN0	Receptor-like protein tyrosine phosphatase gamma S-type isoform OS=Rattus norvegicus PE=2 SV=1 - [Q8CIN0_RAT]	1.39	1	1	1	717	78.7605	5.77002	1.04214	0.995675	1.10181	1.04654	0.268961
637	Q9QYQ0	A2q (Fragment) OS=Rattus norvegicus GN=RT1-A2 PE=2 SV=1 - [Q9QYQ0_RAT]	12.46	1	4	5	345	38.9093	5.93506	1.19507	1.86932	1.06666	1.37702	0.269091
638	Q3T1K5	F-actin-capping protein subunit alpha-2 OS=Rattus norvegicus GN=Capza2 PE=1 SV=1 - [CAZA2_RAT]	4.2	1	1	1	286	32.9466	5.84619	0.913807	0.793938	1.00943	0.905724	0.269594
639	Q91ZS3	45 kDa calcium-binding protein OS=Rattus norvegicus GN=Sdf4 PE=1 SV=1 - [CAB45_RAT]	2.77	1	1	1	361	42.0485	4.98291	1.00071	1.28711	1.09206	1.12663	0.272577
640	P61459	Pterin-4-alpha-carbinolamine dehydratase OS=Rattus norvegicus GN=Pcbd1 PE=1 SV=2 - [PHS_RAT]	15.38	1	1	1	104	11.992	6.80029	0.878348	0.996394	0.966079	0.94694	0.272603
641	F1LWK9	Netrin G1 OS=Rattus norvegicus GN=Ntng1 PE=4 SV=3 - [F1LWK9_RAT]	1.3	1	1	1	463	51.7835	6.55127	1.10524	1.43642	1.02389	1.18852	0.273698
642	Q9R1M2	Endothelin-B receptor (Fragment) OS=Rattus norvegicus GN=Ednrb PE=4 SV=1 - [Q9R1M2_RAT]	25	1	1	2	24	2.81159	9.14404	0.9979	0.957766	0.857645	0.93777	0.274188
643	Q6P6T4	Echinoderm microtubule-associated protein-like 2 OS=Rattus norvegicus GN=Eml2 PE=1 SV=1 - [EMAL2_RAT]	1.54	1	1	1	649	70.6662	6.30322	1.01848	0.818726	0.905039	0.914083	0.275753
644	Q8VIF7	Selenium-binding protein 1 OS=Rattus norvegicus GN=Selenbp1 PE=1 SV=1 - [SBP1_RAT]	4.66	2	2	3	472	52.4985	6.56592	1.09011	1.12281	0.979797	1.06424	0.275885
645	G3V7V4	Ectonucleotide pyrophosphatase/phosphodiesterase family member 1 OS=Rattus norvegicus GN=Enpp1 PE=1 SV=3 - [G3V7V4_RAT]	2.52	2	2	2	872	99.3961	6.68311	0.85881	1.03063	0.846891	0.912109	0.276849
646	Q9QX79	Fetuin-B OS=Rattus norvegicus GN=Fetub PE=2 SV=2 - [FETUB_RAT]	76.72	22	22	447	378	41.5359	7.09326	0.844931	1	0.952008	0.932313	0.277765
647	P97523	Hepatocyte growth factor receptor OS=Rattus norvegicus GN=Met PE=1 SV=1 - [MET_RAT]	0.72	1	1	1	1382	153.843	7.03467	0.886613	1.02026	0.911334	0.939403	0.277941
648	P45592	Cofilin-1 OS=Rattus norvegicus GN=Cfl1 PE=1 SV=3 - [COF1_RAT]	50	7	8	12	166	18.5207	8.08936	1.32571	0.951325	1.21368	1.16357	0.27832
649	Q4KM35	Proteasome subunit beta type-10 OS=Rattus norvegicus GN=Psmb10 PE=2 SV=1 - [PSB10_RAT]	19.05	5	5	6	273	29.02	6.63916	0.865235	1.02105	0.910563	0.932284	0.280909
650	B5DEZ3	Ccdc126 protein OS=Rattus norvegicus GN=Ccdc126 PE=1 SV=1 - [B5DEZ3_RAT]	8.57	1	1	1	140	15.5223	10.0522	1.16367	1.10242	0.976118	1.08074	0.281201
651	Q99ML5	Prenylcysteine oxidase OS=Rattus norvegicus GN=Pcyox1 PE=1 SV=1 - [PCYOX_RAT]	9.33	3	3	3	504	56.2516	7.09326	0.912401	1.00938	0.955765	0.959181	0.282822
652	D4A1L2	Neurobeachin-like 2 OS=Rattus norvegicus GN=Nbeal2 PE=1 SV=3 - [D4A1L2_RAT]	0.22	1	1	1	2729	300.694	6.44287	1.00239	0.985642	0.965715	0.984582	0.283029
653	P01681	Ig kappa chain V region S211 OS=Rattus norvegicus PE=1 SV=1 - [KVX01_RAT]	35.78	2	2	4	109	11.9397	7.92822	1.12315	1.0979	0.976487	1.06584	0.283036
654	A0A0G2JSP8	Creatine kinase M-type OS=Rattus norvegicus GN=Ckm PE=1 SV=1 - [A0A0G2JSP8_RAT]	12.34	4	5	6	381	42.9918	7.06396	0.691097	1.04588	0.807405	0.848129	0.283062
655	A0A0G2KA23	Glycerol kinase OS=Rattus norvegicus GN=Gk PE=1 SV=1 - [A0A0G2KA23_RAT]	1.53	1	1	1	524	57.4681	5.65576	1.12106	2.18788	1.19183	1.50026	0.283521
656	D4A0S3	Uncharacterized protein OS=Rattus norvegicus GN=LOC100360165 PE=4 SV=3 - [D4A0S3_RAT]	5.31	1	1	4	245	26.8405	4.05615	1.21283	2.64654	1.21628	1.69188	0.284238
657	F1LPR6	Uncharacterized protein OS=Rattus norvegicus GN=Ighm PE=1 SV=3 - [F1LPR6_RAT]	12.34	1	4	4	470	51.3673	5.60498	1.03682	1.10068	0.995098	1.0442	0.286622
658	P40241	CD9 antigen OS=Rattus norvegicus GN=Cd9 PE=1 SV=2 - [CD9_RAT]	3.1	1	1	1	226	25.1979	7.26904	0.973414	0.607665	0.925016	0.835365	0.28768
659	Q5M872	Dipeptidase 2 OS=Rattus norvegicus GN=Dpep2 PE=2 SV=1 - [DPEP2_RAT]	3.53	2	2	2	481	53.2515	6.88818	0.689855	1.00411	0.907008	0.866992	0.288547
660	P51635	Alcohol dehydrogenase [NADP(+)] OS=Rattus norvegicus GN=Akr1a1 PE=1 SV=2 - [AK1A1_RAT]	19.69	5	5	6	325	36.4829	7.31299	1.02969	1.3871	1.06876	1.16185	0.289005
661	M0R757	Elongation factor 1-alpha OS=Rattus norvegicus GN=LOC100360413 PE=3 SV=1 - [M0R757_RAT]	3.03	2	2	2	462	50.0761	9.01221	1.10966	2.04676	1.15178	1.43607	0.289727
662	Q5XI73	Rho GDP-dissociation inhibitor 1 OS=Rattus norvegicus GN=Arhgdia PE=1 SV=1 - [GDIR1_RAT]	32.84	7	7	15	204	23.3928	5.19873	1.35462	0.929206	1.26408	1.18263	0.293549
663	Q3KR94	Vitronectin OS=Rattus norvegicus GN=Vtn PE=1 SV=1 - [Q3KR94_RAT]	37.03	15	15	133	478	54.6902	6.04932	0.987671	1.09777	1.0494	1.04495	0.293754
664	Q63797	Proteasome activator complex subunit 1 OS=Rattus norvegicus GN=Psme1 PE=2 SV=1 - [PSME1_RAT]	8.03	2	2	4	249	28.559	6.02393	1.02445	1.29565	1.04415	1.12142	0.298832
665	P10111	Peptidyl-prolyl cis-trans isomerase A OS=Rattus norvegicus GN=Ppia PE=1 SV=2 - [PPIA_RAT]	53.05	9	9	20	164	17.8628	8.1626	1.26837	0.942646	1.20481	1.13861	0.298903
666	P57097	Tyrosine-protein kinase Mer OS=Rattus norvegicus GN=Mertk PE=2 SV=1 - [MERTK_RAT]	0.6	1	1	1	994	109.354	5.26221	0.924495	1.02109	0.904554	0.950047	0.299512
667	P04904	Glutathione S-transferase alpha-3 OS=Rattus norvegicus GN=Gsta3 PE=1 SV=3 - [GSTA3_RAT]	31.22	3	6	10	221	25.3033	8.74854	1.19547	2.75201	1.20401	1.71716	0.300049
668	P14480	Fibrinogen beta chain OS=Rattus norvegicus GN=Fgb PE=1 SV=4 - [FIBB_RAT]	23.17	11	11	18	479	54.2007	7.78174	0.980252	1.71769	1.20765	1.30186	0.300439
669	F1LTJ5	Uncharacterized protein OS=Rattus norvegicus PE=1 SV=3 - [F1LTJ5_RAT]	1.22	2	2	3	2449	262.948	5.98584	0.989291	1.09634	1.04206	1.04257	0.302295
670	Q8R491	EH domain-containing protein 3 OS=Rattus norvegicus GN=Ehd3 PE=1 SV=2 - [EHD3_RAT]	4.67	2	2	3	535	60.7527	6.45557	1.14701	0.959345	1.15501	1.08712	0.306112
671	P02625	Parvalbumin alpha OS=Rattus norvegicus GN=Pvalb PE=1 SV=2 - [PRVA_RAT]	56.36	7	7	9	110	11.918	5.18604	0.693611	0.873433	1.03351	0.866852	0.307846
672	O35244	Peroxiredoxin-6 OS=Rattus norvegicus GN=Prdx6 PE=1 SV=3 - [PRDX6_RAT]	15.18	2	2	3	224	24.803	5.93506	1.14574	1.91066	1.05081	1.36907	0.307908
673	G3V7K1	Myomesin 2 OS=Rattus norvegicus GN=Myom2 PE=1 SV=1 - [G3V7K1_RAT]	1.09	1	1	1	1464	164.609	5.88428	0.985089	1.10054	1.04942	1.04502	0.310115
674	F1M3E9	Uncharacterized protein OS=Rattus norvegicus PE=4 SV=3 - [F1M3E9_RAT]	12.1	1	1	1	124	13.7796	4.88135	0.931547	0.923638	1.02066	0.958616	0.31483
675	P35213	14-3-3 protein beta/alpha OS=Rattus norvegicus GN=Ywhab PE=1 SV=3 - [1433B_RAT]	26.42	2	8	13	246	28.0368	4.88135	1.36282	0.935927	1.19686	1.1652	0.315015
676	E9PTT2	Exostoses (Multiple) 2 (Predicted) OS=Rattus norvegicus GN=Ext2 PE=1 SV=2 - [E9PTT2_RAT]	2.84	2	2	2	670	76.0781	6.88818	0.774669	0.971001	0.984312	0.909994	0.31544
677	A0A0G2K0D8	10-formyltetrahydrofolate dehydrogenase OS=Rattus norvegicus GN=Aldh1l1 PE=1 SV=1 - [A0A0G2K0D8_RAT]	3.99	2	2	2	902	98.7406	6.50732	0.917228	1.2667	1.31626	1.16673	0.315518
678	Q6LDS4	Superoxide dismutase [Cu-Zn] OS=Rattus norvegicus GN=Sod1 PE=2 SV=1 - [Q6LDS4_RAT]	45.39	7	7	21	152	15.6997	6.354	1.16415	1.94303	1.02544	1.37754	0.317092
679	B9TSW3	Superoxide dismutase [Cu-Zn] OS=Rattus norvegicus GN=CCS PE=2 SV=1 - [B9TSW3_RAT]	5.7	1	1	1	228	23.9537	6.21436	1.33745	0.962056	1.12866	1.14272	0.319254
680	A0A096P6L9	Complement C5 OS=Rattus norvegicus GN=C5 PE=1 SV=2 - [A0A096P6L9_RAT]	51.81	78	78	309	1681	188.961	6.62451	1.01143	0.963803	0.958256	0.977828	0.319362
681	Q63198	Contactin-1 OS=Rattus norvegicus GN=Cntn1 PE=1 SV=2 - [CNTN1_RAT]	0.78	1	1	1	1021	113.423	6.11279	0.939891	1.01365	0.960743	0.971429	0.322846
682	A0A0G2K9Z5	Uncharacterized protein OS=Rattus norvegicus PE=4 SV=1 - [A0A0G2K9Z5_RAT]	9.32	1	1	2	118	13.0245	6.75635	1.02398	0.903305	0.931689	0.952991	0.325947
683	G3V7Y2	Osteomodulin OS=Rattus norvegicus GN=LOC103690116 PE=4 SV=1 - [G3V7Y2_RAT]	4.26	2	2	2	423	49.6583	5.21143	0.83549	0.927843	1.02538	0.92957	0.327605
684	D3ZIP8	Endonuclease domain-containing 1 OS=Rattus norvegicus GN=Endod1 PE=4 SV=2 - [D3ZIP8_RAT]	4.03	1	1	1	347	38.0841	8.04541	1.07627	1.21113	0.975571	1.08766	0.32763
685	P20761	Ig gamma-2B chain C region OS=Rattus norvegicus GN=Igh-1a PE=1 SV=1 - [IGG2B_RAT]	20.72	6	6	13	333	36.4742	7.63525	1.01865	0.705266	0.920177	0.881364	0.328314
686	Q9JHW0	Proteasome subunit beta type-7 OS=Rattus norvegicus GN=Psmb7 PE=1 SV=1 - [PSB7_RAT]	17.33	4	4	6	277	29.9083	7.97217	1.0612	1.12919	0.977604	1.056	0.329685
687	Q6PDW8	Glutathione peroxidase OS=Rattus norvegicus GN=Gpx1 PE=2 SV=1 - [Q6PDW8_RAT]	29.66	4	4	7	145	16.4784	7.25439	1.1478	1.62193	0.972987	1.24757	0.3298
688	O08619	Coagulation factor XIII A chain OS=Rattus norvegicus GN=F13a1 PE=2 SV=3 - [F13A_RAT]	18.44	1	12	22	732	82.6064	5.61768	1.00781	0.578435	0.915879	0.834042	0.331434
689	Q99P74	Ras-related protein Rab-27B OS=Rattus norvegicus GN=Rab27b PE=2 SV=3 - [RB27B_RAT]	5.05	1	1	2	218	24.6043	5.5415	1.36298	0.871554	1.45967	1.2314	0.331582
690	B2RYN0	Pgm3 protein OS=Rattus norvegicus GN=Pgm3 PE=1 SV=1 - [B2RYN0_RAT]	0.92	1	1	1	542	59.6473	6.23975	1.00433	0.979001	0.913424	0.965586	0.331697
691	Q5XIF6	Tubulin alpha-4A chain OS=Rattus norvegicus GN=Tuba4a PE=1 SV=1 - [TBA4A_RAT]	36.16	4	14	28	448	49.8924	5.05908	1.57625	0.825694	1.50635	1.30276	0.333382
692	Q5U300	Ubiquitin-like modifier-activating enzyme 1 OS=Rattus norvegicus GN=Uba1 PE=1 SV=1 - [UBA1_RAT]	9.92	8	8	11	1058	117.713	5.56689	1.15994	0.963313	1.09603	1.07309	0.334117
693	Q6AY18	SAR1 gene homolog A (S. cerevisiae), isoform CRA_b OS=Rattus norvegicus GN=Sar1a PE=1 SV=1 - [Q6AY18_RAT]	4.04	1	1	1	198	22.3845	6.68311	1.23175	0.950931	1.1274	1.10336	0.334415
694	P34901	Syndecan-4 OS=Rattus norvegicus GN=Sdc4 PE=1 SV=1 - [SDC4_RAT]	6.93	1	1	1	202	21.9482	4.38623	1.04507	3.77625	1.41117	2.0775	0.335109
695	A0A0G2JSW0	Myosin regulatory light chain 12B OS=Rattus norvegicus GN=Myl12b PE=4 SV=1 - [A0A0G2JSW0_RAT]	31.4	1	5	6	172	19.7665	4.84326	1.68464	0.793032	1.5896	1.35576	0.335234
696	B5DFI3	Adaptor protein complex AP-1, sigma 1 (Predicted), isoform CRA_b OS=Rattus norvegicus GN=Ap1s1 PE=1 SV=1 - [B5DFI3_RAT]	10.13	1	1	1	158	18.7206	5.73193	1.31737	0.939662	1.15606	1.1377	0.335241
697	Q9Z270	Vesicle-associated membrane protein-associated protein A OS=Rattus norvegicus GN=Vapa PE=1 SV=3 - [VAPA_RAT]	6.83	1	2	2	249	27.8233	8.39697	1.36867	0.875135	1.38945	1.21109	0.336
698	Q9WUD9	Proto-oncogene tyrosine-protein kinase Src OS=Rattus norvegicus GN=Src PE=1 SV=4 - [SRC_RAT]	4.66	3	3	3	536	59.9351	7.41553	1.44563	0.881312	1.31546	1.21413	0.336199
699	G3V8B0	Myosin-7 OS=Rattus norvegicus GN=Myh7 PE=1 SV=1 - [G3V8B0_RAT]	3.31	1	6	8	1935	222.762	5.75732	0.937374	1.16499	1.23415	1.11217	0.337375
700	A0A0G2JSH5	Serum albumin OS=Rattus norvegicus GN=Alb PE=1 SV=1 - [A0A0G2JSH5_RAT]	20.23	1	12	13	608	68.7141	6.48096	0.977667	1.10074	1.05582	1.04474	0.339424
701	P62494	Ras-related protein Rab-11A OS=Rattus norvegicus GN=Rab11a PE=1 SV=3 - [RB11A_RAT]	9.26	2	2	2	216	24.3784	6.56592	1.39015	0.868486	1.38929	1.21598	0.339805
702	B5DF65	Biliverdin reductase B OS=Rattus norvegicus GN=Blvrb PE=1 SV=1 - [B5DF65_RAT]	43.69	7	7	10	206	22.0803	6.80029	1.10089	1.3586	0.966421	1.14197	0.342573
703	D3ZMI0	Angiopoietin-like 8 OS=Rattus norvegicus GN=Angptl8 PE=4 SV=2 - [D3ZMI0_RAT]	8.08	1	1	2	198	22.3398	8.26514	1.00737	0.977898	0.92097	0.968746	0.342987
704	Q08163	Adenylyl cyclase-associated protein 1 OS=Rattus norvegicus GN=Cap1 PE=1 SV=3 - [CAP1_RAT]	38.61	14	14	24	474	51.5565	7.51807	1.36361	0.882	1.32596	1.19052	0.343135
705	P63259	Actin, cytoplasmic 2 OS=Rattus norvegicus GN=Actg1 PE=1 SV=1 - [ACTG_RAT]	53.33	1	17	161	375	41.7658	5.47803	1.26508	0.913378	1.23961	1.13936	0.343517
706	P16446	Phosphatidylinositol transfer protein alpha isoform OS=Rattus norvegicus GN=Pitpna PE=1 SV=2 - [PIPNA_RAT]	2.21	1	1	1	271	31.8871	6.3667	1.00369	0.987475	0.947681	0.979616	0.345252
707	D3ZAE6	RCG49849 OS=Rattus norvegicus GN=Vasn PE=1 SV=1 - [D3ZAE6_RAT]	7.88	5	5	6	673	72.2758	7.2251	0.890901	1.03196	0.919209	0.947357	0.346236
708	A0A0G2K3Z9	Uncharacterized protein OS=Rattus norvegicus PE=4 SV=1 - [A0A0G2K3Z9_RAT]	37.69	7	7	13	199	22.1504	8.39697	1.12573	1.96616	1.01084	1.36758	0.346589
709	F1LSB2	Angiopoietin 1, isoform CRA_a OS=Rattus norvegicus GN=Angpt1 PE=4 SV=2 - [F1LSB2_RAT]	1.81	1	1	1	497	57.3792	6.72705	1.05095	0.876562	0.80631	0.911275	0.346795
710	Q497B0	Omega-amidase NIT2 OS=Rattus norvegicus GN=Nit2 PE=1 SV=1 - [NIT2_RAT]	3.99	1	1	1	276	30.6817	7.29834	1.05106	1.60584	1.0312	1.22937	0.347425
711	A0A0G2K0Q7	Myosin light chain kinase OS=Rattus norvegicus GN=Mylk PE=1 SV=1 - [A0A0G2K0Q7_RAT]	1.74	3	3	3	1952	213.869	5.99854	1.4947	0.828977	1.46633	1.26334	0.349369
712	P0CG51	Polyubiquitin-B OS=Rattus norvegicus GN=Ubb PE=1 SV=1 - [UBB_RAT]	52.46	4	4	6	305	34.3475	7.53271	1.10933	1.0803	0.96751	1.05238	0.349576
713	P02770	Serum albumin OS=Rattus norvegicus GN=Alb PE=1 SV=2 - [ALBU_RAT]	19.24	1	12	14	608	68.6861	6.48096	1.03491	1.02932	0.988677	1.01763	0.349742
714	P04906	Glutathione S-transferase P OS=Rattus norvegicus GN=Gstp1 PE=1 SV=2 - [GSTP1_RAT]	12.38	2	2	6	210	23.4241	7.35693	1.28753	0.89779	1.2809	1.15541	0.351015
715	M0R8B6	Tubulin beta chain OS=Rattus norvegicus GN=Tubb1 PE=1 SV=1 - [M0R8B6_RAT]	36.28	10	12	21	452	50.3836	5.10986	1.39412	0.877132	1.30263	1.19129	0.352707
716	A0A0A0MY22	Sialate O-acetylesterase OS=Rattus norvegicus GN=Siae PE=1 SV=1 - [A0A0A0MY22_RAT]	1.29	1	1	1	542	60.469	7.54736	1.24721	0.909885	1.24808	1.13506	0.353132
717	P14841	Cystatin-C OS=Rattus norvegicus GN=Cst3 PE=1 SV=2 - [CYTC_RAT]	48.57	6	6	15	140	15.4268	9.21729	0.843214	1.03121	0.931188	0.935205	0.35517
718	Q68FP2	Serum paraoxonase/lactonase 3 OS=Rattus norvegicus GN=Pon3 PE=2 SV=1 - [PON3_RAT]	5.37	2	2	2	354	39.4332	5.8335	0.988165	1.02577	1.05582	1.02325	0.356775
719	G3V6P7	Myosin, heavy polypeptide 9, non-muscle OS=Rattus norvegicus GN=Myh9 PE=1 SV=1 - [G3V6P7_RAT]	24.44	1	40	62	1960	226.273	5.65576	1.65486	0.744224	1.72535	1.37481	0.357328
720	D4ACB8	Chaperonin subunit 8 (Theta) (Predicted), isoform CRA_a OS=Rattus norvegicus GN=Cct8 PE=1 SV=1 - [D4ACB8_RAT]	4.01	2	2	2	548	59.5505	5.5415	1.36264	0.87658	1.30412	1.18111	0.358638
721	D3ZHI6	Cytotoxic T lymphocyte-associated protein 2 alpha OS=Rattus norvegicus GN=Ctla2a PE=1 SV=1 - [D3ZHI6_RAT]	6.19	1	1	1	113	13.0202	5.57959	1.18162	0.941518	1.13705	1.08673	0.36056
722	Q6AYE5	Out at first protein homolog OS=Rattus norvegicus GN=Oaf PE=2 SV=1 - [OAF_RAT]	6.03	2	2	2	282	31.7553	7.59131	0.989959	1.00274	0.994052	0.995583	0.361763
723	Q6MG74	B-factor, properdin OS=Rattus norvegicus GN=Cfb PE=2 SV=1 - [Q6MG74_RAT]	64.91	49	49	397	761	85.0666	6.96143	0.942888	1.0162	0.964464	0.974518	0.362086
724	Q6P7A4	Prosaposin OS=Rattus norvegicus GN=Psap PE=2 SV=1 - [Q6P7A4_RAT]	29.11	17	17	36	553	60.9995	5.24951	0.942057	0.972131	1.01339	0.975861	0.3634
725	P24368	Peptidyl-prolyl cis-trans isomerase B OS=Rattus norvegicus GN=Ppib PE=1 SV=3 - [PPIB_RAT]	7.41	2	2	2	216	23.7875	9.49561	1.23994	0.913511	1.20987	1.12111	0.364927
726	O88767	Protein DJ-1 OS=Rattus norvegicus GN=Park7 PE=1 SV=1 - [PARK7_RAT]	23.81	4	4	4	189	19.9614	6.771	1.04581	1.33507	0.989642	1.12351	0.367742
727	P06757	Alcohol dehydrogenase 1 OS=Rattus norvegicus GN=Adh1 PE=1 SV=3 - [ADH1_RAT]	26.06	9	9	14	376	39.6195	8.17725	1.09611	2.00697	1.0044	1.36916	0.367899
728	P04903	Glutathione S-transferase alpha-2 OS=Rattus norvegicus GN=Gsta2 PE=1 SV=2 - [GSTA2_RAT]	37.84	2	9	17	222	25.5425	8.80713	1.11341	2.7635	1.05249	1.64313	0.369915
729	D3ZBB2	Uncharacterized protein OS=Rattus norvegicus PE=1 SV=3 - [D3ZBB2_RAT]	23.33	2	3	3	120	13.1367	7.28369	1.02156	0.726828	0.947236	0.898543	0.370272
730	Q6RUV5	Ras-related C3 botulinum toxin substrate 1 OS=Rattus norvegicus GN=Rac1 PE=1 SV=1 - [RAC1_RAT]	7.29	2	2	4	192	21.4362	8.49951	1.00767	1.00417	1.12742	1.04642	0.370469
731	A0A0G2JSL8	Adenosine kinase OS=Rattus norvegicus GN=Adk PE=1 SV=1 - [A0A0G2JSL8_RAT]	10.8	4	4	5	361	40.1073	6.20166	1.05027	2.01099	1.04283	1.36803	0.370826
732	Q7TPK2	Ac2-120 OS=Rattus norvegicus GN=F5 PE=2 SV=1 - [Q7TPK2_RAT]	16.51	33	33	78	2102	237.111	5.66846	0.920165	1.0302	0.929045	0.959805	0.372778
733	G3V6B2	Serine (Or cysteine) peptidase inhibitor, clade B (Ovalbumin), member 10 OS=Rattus norvegicus GN=Serpinb10 PE=3 SV=1 - [G3V6B2_RAT]	13.1	5	5	6	397	45.2857	6.55127	1.30935	0.908641	1.18237	1.13345	0.376193
734	D3ZD19	Extracellular link domain-containing 1 (Predicted) OS=Rattus norvegicus GN=Lyve1 PE=1 SV=1 - [D3ZD19_RAT]	5.83	2	2	3	343	37.2436	7.72314	1.0415	1.46525	0.997219	1.16799	0.377086
735	Q6MG95	Butyrophilin-like 4 (Fragment) OS=Rattus norvegicus GN=Btn3a2 PE=4 SV=1 - [Q6MG95_RAT]	2.58	1	1	1	310	35.1052	5.5415	1.00418	1.20725	1.01256	1.07466	0.377282
736	M0RA79	Uncharacterized protein OS=Rattus norvegicus GN=LOC691828 PE=1 SV=1 - [M0RA79_RAT]	48.48	4	4	12	99	10.9524	7.94287	1.17883	0.942993	1.11626	1.07936	0.377413
737	D3ZRX9	Calponin OS=Rattus norvegicus GN=Cnn2 PE=1 SV=2 - [D3ZRX9_RAT]	3.64	1	1	1	220	24.111	8.68994	1.4795	0.829215	1.3582	1.22231	0.381366
738	P68255	14-3-3 protein theta OS=Rattus norvegicus GN=Ywhaq PE=1 SV=1 - [1433T_RAT]	30.61	2	7	13	245	27.7608	4.77979	1.19336	0.908348	1.25395	1.11855	0.381663
739	P14141	Carbonic anhydrase 3 OS=Rattus norvegicus GN=Ca3 PE=1 SV=3 - [CAH3_RAT]	61.54	12	12	30	260	29.4127	7.37158	1.02615	2.33166	1.06902	1.47561	0.382333
740	B3VPA7	Cysteine-sulfinate decarboxylase OS=Rattus norvegicus GN=Csad PE=2 SV=1 - [B3VPA7_RAT]	8.32	3	3	3	493	55.1795	7.23975	1.00921	1.56709	1.03132	1.20254	0.382403
741	Q63081	Protein disulfide-isomerase A6 OS=Rattus norvegicus GN=Pdia6 PE=1 SV=2 - [PDIA6_RAT]	7.27	3	3	3	440	48.1433	5.13525	1.39358	0.852018	1.31893	1.18817	0.382417
742	Q9JLJ3	4-trimethylaminobutyraldehyde dehydrogenase OS=Rattus norvegicus GN=Aldh9a1 PE=1 SV=1 - [AL9A1_RAT]	5.87	3	3	7	494	53.618	6.91748	1.05815	2.1029	1.02014	1.39373	0.382629
743	P50398	Rab GDP dissociation inhibitor alpha OS=Rattus norvegicus GN=Gdi1 PE=1 SV=1 - [GDIA_RAT]	6.71	2	3	4	447	50.5042	5.13525	1.07382	0.972243	1.05932	1.03513	0.383473
744	Q99J82	Integrin-linked protein kinase OS=Rattus norvegicus GN=Ilk PE=2 SV=1 - [ILK_RAT]	7.96	4	4	5	452	51.3399	8.07471	1.44797	0.822091	1.39446	1.22151	0.38401
745	Q4V7E8	Leucine-rich repeat flightless-interacting protein 2 OS=Rattus norvegicus GN=Lrrfip2 PE=1 SV=1 - [LRRF2_RAT]	2.06	1	1	1	437	49.7422	5.94775	1.48442	0.800392	1.43425	1.23969	0.389932
746	Q499Q4	Phosphoglucomutase 1 OS=Rattus norvegicus GN=Pgm1 PE=1 SV=2 - [Q499Q4_RAT]	8.36	5	5	5	562	61.3516	6.56592	1.00291	1.66254	1.03176	1.23241	0.393134
747	Q5M889	Apolipoprotein F OS=Rattus norvegicus GN=Apof PE=2 SV=1 - [APOF_RAT]	2.27	1	1	1	308	33.8202	7.88428	1.103	0.93914	1.23405	1.09206	0.393365
748	P41499	Tyrosine-protein phosphatase non-receptor type 11 OS=Rattus norvegicus GN=Ptpn11 PE=1 SV=4 - [PTN11_RAT]	3.69	2	2	3	597	68.4154	7.28369	1.1116	0.938032	1.19423	1.08129	0.39423
749	A9CMA5	Decay accelarating factor 1 (Fragment) OS=Rattus norvegicus GN=Daf1 PE=4 SV=1 - [A9CMA5_RAT]	3.03	1	1	1	363	40.107	8.26514	0.914456	1.03473	0.928022	0.959071	0.394448
750	P25093	Fumarylacetoacetase OS=Rattus norvegicus GN=Fah PE=1 SV=1 - [FAAA_RAT]	19.33	6	6	7	419	45.946	7.1665	1.09304	1.59157	0.944955	1.20985	0.395581
751	Q5EBA7	HGF activator OS=Rattus norvegicus GN=Hgfac PE=1 SV=1 - [Q5EBA7_RAT]	32.62	16	16	36	653	70.6909	7.09326	0.994966	1.05225	1.00833	1.01852	0.396595
752	P32755	4-hydroxyphenylpyruvate dioxygenase OS=Rattus norvegicus GN=Hpd PE=1 SV=3 - [HPPD_RAT]	21.37	9	9	9	393	45.0839	6.771	1.03365	2.3894	1.02831	1.48379	0.397202
753	Q9Z1P2	Alpha-actinin-1 OS=Rattus norvegicus GN=Actn1 PE=1 SV=1 - [ACTN1_RAT]	30.72	14	22	30	892	102.896	5.37646	1.21447	0.90693	1.1994	1.10693	0.397243
754	Q5I0L0	Alpha-amylase OS=Rattus norvegicus GN=Amy1a PE=2 SV=1 - [Q5I0L0_RAT]	31.31	14	14	31	511	57.4647	6.41748	0.969602	1.30709	1.04906	1.10859	0.398098
755	D4A7D7	Hexose-6-phosphate dehydrogenase (Glucose 1-dehydrogenase) (Predicted), isoform CRA_b OS=Rattus norvegicus GN=H6pd PE=1 SV=1 - [D4A7D7_RAT]	8.16	7	7	8	797	89.7831	7.2251	0.957229	1.22165	1.06624	1.08171	0.398445
756	P85973	Purine nucleoside phosphorylase OS=Rattus norvegicus GN=Pnp PE=1 SV=1 - [PNPH_RAT]	23.88	5	5	5	289	32.281	6.93213	1.03283	1.39653	0.984835	1.13807	0.399416
757	P11030	Acyl-CoA-binding protein OS=Rattus norvegicus GN=Dbi PE=1 SV=3 - [ACBP_RAT]	25.29	2	2	4	87	10.0212	8.82178	1.03939	1.41461	0.978864	1.14429	0.400705
758	P34064	Proteasome subunit alpha type-5 OS=Rattus norvegicus GN=Psma5 PE=1 SV=1 - [PSA5_RAT]	26.97	7	7	14	241	26.3742	4.85596	0.98598	1.17459	1.02169	1.06075	0.40377
759	Q5XFX0	Transgelin-2 OS=Rattus norvegicus GN=Tagln2 PE=1 SV=1 - [TAGL2_RAT]	71.36	11	11	18	199	22.3791	8.25049	1.38314	0.868127	1.22958	1.16028	0.403895
760	Q9ERU1	Neuronal phosphoprotein DARPP-32 (Fragment) OS=Rattus norvegicus GN=Ppp1r1b PE=2 SV=1 - [Q9ERU1_RAT]	6.06	1	1	1	99	11.0639	3.81494	0.844561	1.22637	2.39757	1.4895	0.404729
761	B0BNA5	Coactosin-like protein OS=Rattus norvegicus GN=Cotl1 PE=1 SV=1 - [COTL1_RAT]	52.11	7	7	12	142	15.922	5.40186	1.43117	0.826183	1.32836	1.19524	0.405857
762	P04176	Phenylalanine-4-hydroxylase OS=Rattus norvegicus GN=Pah PE=1 SV=3 - [PH4H_RAT]	6.4	3	3	3	453	51.7893	6.1001	0.93383	3.65511	1.1419	1.91028	0.407213
763	P00502	Glutathione S-transferase alpha-1 OS=Rattus norvegicus GN=Gsta1 PE=1 SV=3 - [GSTA1_RAT]	37.84	2	9	17	222	25.5906	8.79248	1.09579	3.33109	0.952392	1.79309	0.411336
764	Q6PEC1	Tubulin-specific chaperone A OS=Rattus norvegicus GN=Tbca PE=1 SV=1 - [TBCA_RAT]	6.48	1	1	1	108	12.7357	5.46533	1.02652	1.16306	0.979875	1.05648	0.412142
765	Q5RKI0	WD repeat-containing protein 1 OS=Rattus norvegicus GN=Wdr1 PE=1 SV=3 - [WDR1_RAT]	19.8	11	11	18	606	66.1399	6.62451	1.30295	0.876232	1.22462	1.1346	0.412647
766	F1LS29	Calpain-1 catalytic subunit OS=Rattus norvegicus GN=Capn1 PE=1 SV=1 - [F1LS29_RAT]	4.35	3	3	3	713	82.0482	5.64307	1.10525	0.938648	1.16168	1.06853	0.4137
767	P09034	Argininosuccinate synthase OS=Rattus norvegicus GN=Ass1 PE=1 SV=1 - [ASSY_RAT]	7.28	3	3	6	412	46.4669	7.78174	0.985889	2.11269	1.0315	1.37669	0.413911
768	A0A0G2JSS8	Peroxiredoxin 5, isoform CRA_c OS=Rattus norvegicus GN=Prdx5 PE=1 SV=1 - [A0A0G2JSS8_RAT]	3.29	1	1	3	213	22.1926	8.66064	0.999887	1.29703	1.00449	1.10047	0.414206
769	P80254	D-dopachrome decarboxylase OS=Rattus norvegicus GN=Ddt PE=1 SV=3 - [DOPD_RAT]	42.37	3	3	4	118	13.1248	6.53662	1.09707	1.69173	0.923308	1.23737	0.414926
770	F1LZ34	S-adenosylmethionine synthase OS=Rattus norvegicus GN=Mat1a PE=1 SV=3 - [F1LZ34_RAT]	5.82	2	2	2	395	43.441	6.07471	0.960202	1.70807	1.0509	1.23972	0.416023
771	A0A0G2K8B7	Eukaryotic initiation factor 4A-II OS=Rattus norvegicus GN=Eif4a2 PE=1 SV=1 - [A0A0G2K8B7_RAT]	2.21	1	1	1	362	41.2642	5.64307	1.26497	0.974481	1.03132	1.09026	0.416751
772	F1LRT1	Fructose-1,6-bisphosphatase 1 OS=Rattus norvegicus GN=Fbp1 PE=1 SV=3 - [F1LRT1_RAT]	3.31	1	1	1	363	39.5772	5.77002	0.974723	2.19394	1.03573	1.40146	0.417984
773	M0R4X3	Uncharacterized protein OS=Rattus norvegicus PE=1 SV=1 - [M0R4X3_RAT]	16.67	1	1	1	96	10.7002	6.01123	1.19899	0.998979	1.00259	1.06685	0.418153
774	P18418	Calreticulin OS=Rattus norvegicus GN=Calr PE=1 SV=1 - [CALR_RAT]	28.13	11	11	16	416	47.9658	4.48779	1.32594	0.847882	1.29033	1.15472	0.420264
775	F1MAA7	Laminin subunit gamma 1 OS=Rattus norvegicus GN=Lamc1 PE=1 SV=1 - [F1MAA7_RAT]	1.24	2	2	2	1607	177.273	5.22412	0.973159	1.11516	1.03553	1.04128	0.420885
776	O54975	Xaa-Pro aminopeptidase 1 OS=Rattus norvegicus GN=Xpnpep1 PE=1 SV=1 - [XPP1_RAT]	2.89	2	2	2	623	69.6131	5.60498	1.2335	0.978493	1.02413	1.07871	0.421679
777	D3ZQN7	Laminin subunit beta 1 OS=Rattus norvegicus GN=Lamb1 PE=1 SV=3 - [D3ZQN7_RAT]	1.74	2	2	2	1786	197.264	4.97021	0.884029	0.937196	1.04093	0.954051	0.423665
778	P31394	Vitamin K-dependent protein C OS=Rattus norvegicus GN=Proc PE=2 SV=1 - [PROC_RAT]	20.39	10	10	24	461	51.8783	6.40479	0.980827	1.03112	1.04865	1.0202	0.425088
779	H6X2V9	Pentaxin OS=Rattus norvegicus GN=crp PE=3 SV=1 - [H6X2V9_RAT]	43.91	7	7	198	230	25.4638	5.57959	1.00315	1.07427	0.996434	1.02462	0.427069
780	A0A0G2K542	UDP-glucose pyrophosphorylase 2 OS=Rattus norvegicus GN=Ugp2 PE=1 SV=1 - [A0A0G2K542_RAT]	17.16	9	9	12	507	56.8507	7.32764	1.01273	1.27679	0.985742	1.09176	0.427193
781	C0JPT7	Filamin A OS=Rattus norvegicus GN=Flna PE=1 SV=1 - [C0JPT7_RAT]	36.98	75	75	141	2639	280.32	6.03662	1.43851	0.792231	1.37753	1.20276	0.428786
782	M0R8Q4	Uncharacterized protein OS=Rattus norvegicus GN=Igkv4-86 PE=4 SV=1 - [M0R8Q4_RAT]	5.22	1	1	2	115	12.6731	5.87158	0.90214	0.738405	1.07392	0.90482	0.429395
783	F7ESM5	Nitrilase 1, isoform CRA_a OS=Rattus norvegicus GN=Nit1 PE=1 SV=1 - [F7ESM5_RAT]	3.09	1	1	1	291	32.0129	6.3667	0.966762	1.6783	1.02656	1.22388	0.429453
784	G3V6S2	Aconitate hydratase OS=Rattus norvegicus GN=Aco1 PE=1 SV=1 - [G3V6S2_RAT]	1.01	1	1	1	889	98.1304	7.38623	0.966294	1.61582	1.02729	1.20314	0.430074
785	D3ZLQ1	DENN domain-containing 2A OS=Rattus norvegicus GN=Dennd2a PE=1 SV=1 - [D3ZLQ1_RAT]	2.3	1	1	1	998	112.766	8.82178	3.18923	1.23927		2.21425	0.430695
786	O55173	3-phosphoinositide-dependent protein kinase 1 OS=Rattus norvegicus GN=Pdpk1 PE=1 SV=2 - [PDPK1_RAT]	1.43	1	1	1	559	63.5532	7.1665	1.00553	1.07477	0.993843	1.02472	0.430949
787	A0A0G2K455	Carboxylic ester hydrolase OS=Rattus norvegicus GN=Ces2c PE=1 SV=1 - [A0A0G2K455_RAT]	3.92	1	3	3	561	62.064	5.84619	0.937628	1.33085	1.07044	1.11297	0.431122
788	P09495	Tropomyosin alpha-4 chain OS=Rattus norvegicus GN=Tpm4 PE=1 SV=3 - [TPM4_RAT]	59.68	8	19	63	248	28.4925	4.69092	1.49645	0.753983	1.45661	1.23568	0.431436
789	Q63041	Alpha-1-macroglobulin OS=Rattus norvegicus GN=A1m PE=1 SV=1 - [A1M_RAT]	73.8	82	82	2830	1500	167.019	6.90283	0.98341	1.10941	1.01699	1.0366	0.433733
790	P10760	Adenosylhomocysteinase OS=Rattus norvegicus GN=Ahcy PE=1 SV=3 - [SAHH_RAT]	9.03	4	4	5	432	47.5072	6.53662	1.09113	1.75388	0.902939	1.24931	0.435924
791	D3ZSL2	ABRA C-terminal-like OS=Rattus norvegicus GN=Abracl PE=1 SV=1 - [D3ZSL2_RAT]	30.86	2	2	4	81	9.02481	5.79541	1.4154	0.842785	1.22526	1.16115	0.439535
792	F1LLV6	Carboxylic ester hydrolase OS=Rattus norvegicus GN=Ces1f PE=1 SV=3 - [F1LLV6_RAT]	4.1	2	3	4	561	62.3446	6.59521	0.995548	2.69349	0.955286	1.54811	0.439609
793	D3ZH14	Transmembrane and coiled-coil domain family 1 OS=Rattus norvegicus GN=Tmcc1 PE=1 SV=1 - [D3ZH14_RAT]	1.54	1	1	3	649	71.6365	6.55127	0.9141	0.973477	1.02277	0.970117	0.441904
794	Q03336	Regucalcin OS=Rattus norvegicus GN=Rgn PE=1 SV=3 - [RGN_RAT]	41.14	12	12	18	299	33.3684	5.46533	0.965372	2.16489	0.994766	1.37501	0.442658
795	Q68FR2	Bridging integrator 2 OS=Rattus norvegicus GN=Bin2 PE=1 SV=1 - [BIN2_RAT]	24.85	11	11	17	507	55.0847	4.88135	1.46556	0.767516	1.39831	1.21046	0.443737
796	Q62658	Peptidyl-prolyl cis-trans isomerase FKBP1A OS=Rattus norvegicus GN=Fkbp1a PE=1 SV=3 - [FKB1A_RAT]	12.04	1	1	1	108	11.9151	8.1626	1.02599	0.788816	0.979705	0.931505	0.444959
797	G3V983	Glutathione S-transferase OS=Rattus norvegicus GN=Gstm1 PE=1 SV=2 - [G3V983_RAT]	44.44	6	8	19	216	25.65	7.85498	0.995101	2.08448	0.962783	1.34746	0.445403
798	G3V852	RCG55135, isoform CRA_b OS=Rattus norvegicus GN=Tln1 PE=1 SV=1 - [G3V852_RAT]	44.51	95	95	173	2541	269.504	6.20166	1.30746	0.831049	1.30745	1.14865	0.448045
799	P68511	14-3-3 protein eta OS=Rattus norvegicus GN=Ywhah PE=1 SV=2 - [1433F_RAT]	44.72	6	11	20	246	28.194	4.89404	1.33352	0.836858	1.26334	1.14458	0.449881
800	F1LYX9	Desmoglein 2 OS=Rattus norvegicus GN=Dsg2 PE=1 SV=2 - [F1LYX9_RAT]	2.04	2	2	2	1128	122.214	5.23682	0.916311	1.04427	0.923527	0.961369	0.450217
801	B0BMS8	Myl9 protein OS=Rattus norvegicus GN=Myl9 PE=1 SV=1 - [B0BMS8_RAT]	31.4	1	5	7	172	19.8415	4.91943	1.56906	0.68793	1.55503	1.27067	0.451015
802	Q5XI22	Acetyl-CoA acetyltransferase, cytosolic OS=Rattus norvegicus GN=Acat2 PE=1 SV=1 - [THIC_RAT]	5.54	3	3	3	397	41.0821	7.29834	1.00792	1.50865	0.966605	1.16106	0.452807
803	A0A0G2K6J5	Myosin light polypeptide 6 OS=Rattus norvegicus GN=Myl6 PE=1 SV=1 - [A0A0G2K6J5_RAT]	51.66	6	7	13	151	16.9501	4.55127	1.36592	0.78298	1.40864	1.18585	0.454323
804	P23457	3-alpha-hydroxysteroid dehydrogenase OS=Rattus norvegicus GN=Akr1c9 PE=1 SV=1 - [DIDH_RAT]	10.25	4	4	7	322	37.0039	7.09326	0.938481	2.94354	0.942436	1.60815	0.458533
805	F1M853	Ribosome-binding protein 1 OS=Rattus norvegicus GN=Rrbp1 PE=1 SV=3 - [F1M853_RAT]	12.39	2	2	2	1453	157.409	9.0708	0.97311	3.12267	0.885542	1.66044	0.46192
806	A0A0G2K499	Sucrase-isomaltase, intestinal OS=Rattus norvegicus GN=Si PE=3 SV=1 - [A0A0G2K499_RAT]	0.75	1	1	1	1473	168.664	5.5415	0.77817	1.09988	0.860974	0.913008	0.462265
807	P00762	Anionic trypsin-1 OS=Rattus norvegicus GN=Prss1 PE=1 SV=1 - [TRY1_RAT]	8.13	1	1	25	246	25.9427	4.89404	0.971979	1.0315	1.0841	1.02919	0.462515
808	P34058	Heat shock protein HSP 90-beta OS=Rattus norvegicus GN=Hsp90ab1 PE=1 SV=4 - [HS90B_RAT]	22.38	5	17	22	724	83.2291	5.03369	1.03219	1.32462	0.950244	1.10235	0.462767
809	P14942	Glutathione S-transferase alpha-4 OS=Rattus norvegicus GN=Gsta4 PE=1 SV=2 - [GSTA4_RAT]	12.61	2	3	3	222	25.4934	7.32764	1.011	1.57576	0.949947	1.1789	0.463931
810	P23785	Granulins OS=Rattus norvegicus GN=Grn PE=1 SV=3 - [GRN_RAT]	6.63	3	3	3	588	63.3249	6.46826	0.777398	0.885222	1.09053	0.917718	0.464853
811	D3ZJ08	Histone H3 OS=Rattus norvegicus GN=Hist2h3c2 PE=1 SV=1 - [D3ZJ08_RAT]	9.56	2	2	2	136	15.3785	11.2681	0.872694	3.13114	0.971703	1.65851	0.465803
812	D3ZCV5	Aldehyde dehydrogenase, cytosolic 1 OS=Rattus norvegicus GN=Aldh1a7 PE=1 SV=3 - [D3ZCV5_RAT]	4.21	2	2	2	499	54.7056	7.13721	0.889817	1.97208	1.04274	1.30155	0.466632
813	A0A0G2K3V2	Aflatoxin B1 aldehyde reductase member 2 OS=Rattus norvegicus GN=Akr7a2 PE=1 SV=1 - [A0A0G2K3V2_RAT]	2.37	1	1	1	337	37.5026	6.72705	0.925296	2.06575	0.99021	1.32709	0.469746
814	P52759	Ribonuclease UK114 OS=Rattus norvegicus GN=Hrsp12 PE=1 SV=3 - [UK114_RAT]	43.8	6	6	8	137	14.2946	8.104	1.04184	1.76787	0.895735	1.23515	0.475175
815	D3ZIJ4	SEL1L family member 3 OS=Rattus norvegicus GN=Sel1l3 PE=4 SV=2 - [D3ZIJ4_RAT]	1	1	1	1	1104	124.567	6.60986	0.925509	1.05669	0.879303	0.953834	0.476494
816	Q04101	Protein phosphatase-1b (Fragment) OS=Rattus norvegicus PE=2 SV=1 - [Q04101_RAT]	24.14	1	1	1	58	6.66438	5.73193	1.03073	0.874362	0.975761	0.960284	0.47725
817	M0RDH0	Glycine N-methyltransferase OS=Rattus norvegicus GN=LOC100911564 PE=3 SV=1 - [M0RDH0_RAT]	11.95	3	3	3	293	32.5734	7.45947	1.11766	1.52019	0.861061	1.16631	0.477353
818	A3FM27	Chloride intracellular channel protein OS=Rattus norvegicus GN=Clic4 PE=2 SV=1 - [A3FM27_RAT]	25.3	4	4	5	253	28.6186	5.59229	1.1946	0.894083	1.15617	1.08162	0.478477
819	A0A0G2K4U2	Glutathione S-transferase, mu 7 OS=Rattus norvegicus GN=Gstm7 PE=1 SV=1 - [A0A0G2K4U2_RAT]	36.24	1	8	15	218	25.645	7.32764	0.969942	1.85149	0.949077	1.25684	0.478814
820	F1LND7	Farnesyl pyrophosphate synthase OS=Rattus norvegicus GN=Fdps PE=1 SV=3 - [F1LND7_RAT]	8.22	3	3	3	353	40.7779	5.52881	0.976018	1.7682	0.947275	1.2305	0.481771
821	Q68FT8	RCG33981, isoform CRA_a OS=Rattus norvegicus GN=Serpinf2 PE=2 SV=1 - [Q68FT8_RAT]	37.27	22	22	174	491	54.858	6.13818	0.933481	1.01263	0.992801	0.979637	0.481998
822	F1M6Z1	Apolipoprotein B-100 OS=Rattus norvegicus GN=Apob PE=1 SV=1 - [F1M6Z1_RAT]	47.49	188	196	615	4506	509.376	7.21045	0.912484	1.18006	1.11054	1.06769	0.487303
823	Q9JLT6	BH3-interacting domain death agonist OS=Rattus norvegicus GN=Bid PE=1 SV=2 - [BID_RAT]	8.67	1	1	1	196	22.235	4.97021	1.11291	0.898584	1.24255	1.08468	0.487381
824	D4A8F2	Ras suppressor protein 1 OS=Rattus norvegicus GN=Rsu1 PE=1 SV=3 - [D4A8F2_RAT]	14.8	4	4	4	277	31.3176	7.95752	1.33352	0.799795	1.30105	1.14479	0.49016
825	A0A0G2KB96	Scl/Tal1 interrupting locus OS=Rattus norvegicus GN=Stil PE=4 SV=1 - [A0A0G2KB96_RAT]	0.96	1	1	1	1037	113.259	6.17627	2.02155	0.586397	1.43329	1.34708	0.49236
826	A0A1L1WKG3	Isocitrate dehydrogenase 1 (Fragment) OS=Rattus norvegicus PE=2 SV=1 - [A0A1L1WKG3_RAT]	4.58	2	2	2	349	39.2235	6.72705	0.940299	2.13788	0.924959	1.33438	0.492814
827	G3V8L7	Integrin alpha M OS=Rattus norvegicus GN=Itgam PE=1 SV=1 - [G3V8L7_RAT]	0.61	1	1	1	1151	127.112	6.75635	0.935188	1.10983	1.094	1.04634	0.493388
828	P27867	Sorbitol dehydrogenase OS=Rattus norvegicus GN=Sord PE=1 SV=4 - [DHSO_RAT]	11.48	5	5	8	357	38.2098	7.44482	0.912092	2.25309	0.934824	1.36667	0.495103
829	A0A0G2QC04	Plastin 1 OS=Rattus norvegicus GN=Pls1 PE=1 SV=1 - [A0A0G2QC04_RAT]	9.37	4	5	9	630	70.3454	5.47803	1.33363	0.800545	1.28975	1.14131	0.495163
830	B1WBN7	FAM20C OS=Rattus norvegicus GN=Fam20c PE=2 SV=1 - [B1WBN7_RAT]	5.53	2	2	2	579	65.5732	7.2251	0.985458	0.866132	1.02841	0.959999	0.496549
831	D3ZIE4	FYN-binding protein OS=Rattus norvegicus GN=Fyb PE=1 SV=2 - [D3ZIE4_RAT]	1.08	1	1	1	830	91.3562	7.10791	1.30951	0.817351	1.25838	1.12841	0.497504
832	P15429	Beta-enolase OS=Rattus norvegicus GN=Eno3 PE=1 SV=3 - [ENOB_RAT]	14.29	2	6	12	434	46.9843	7.44482	0.932609	1.32069	1.0286	1.09397	0.505211
833	M0R4F8	Dynamin-binding protein OS=Rattus norvegicus GN=Dnmbp PE=1 SV=2 - [M0R4F8_RAT]	0.57	1	1	1	1577	176.616	5.46533	0.887173	1.01215	1.00367	0.967664	0.506716
834	A0A0G2JX90	GTPase-activating Rap/RanGAP domain-like 3 OS=Rattus norvegicus GN=Garnl3 PE=1 SV=1 - [A0A0G2JX90_RAT]	0.77	1	1	1	1035	115.013	7.04932	1.01846	1.0043	0.840567	0.954444	0.508546
835	P97536	Cullin-associated NEDD8-dissociated protein 1 OS=Rattus norvegicus GN=Cand1 PE=1 SV=1 - [CAND1_RAT]	0.49	1	1	1	1230	136.275	5.78271	1.06285	1.32728	0.90483	1.09832	0.50865
836	E9PSP1	Phospholipid transfer protein OS=Rattus norvegicus GN=Pltp PE=1 SV=1 - [E9PSP1_RAT]	8.67	4	4	4	496	54.4165	6.62451	0.964597	1.19535	1.0091	1.05635	0.508908
837	D3ZC54	Uncharacterized protein OS=Rattus norvegicus GN=Ighv1-47 PE=1 SV=2 - [D3ZC54_RAT]	9.4	1	1	1	117	13.1215	9.0415	0.947917	1.05914	0.847471	0.951508	0.510777
838	P08010	Glutathione S-transferase Mu 2 OS=Rattus norvegicus GN=Gstm2 PE=1 SV=2 - [GSTM2_RAT]	57.8	5	13	24	218	25.686	7.38623	0.903265	2.24882	0.910297	1.35413	0.511561
839	Q6P7C7	Transmembrane glycoprotein NMB OS=Rattus norvegicus GN=Gpnmb PE=2 SV=1 - [GPNMB_RAT]	2.27	1	1	1	572	63.6909	7.10791	0.754216	1.20265	0.632593	0.863153	0.512569
840	P09606	Glutamine synthetase OS=Rattus norvegicus GN=Glul PE=1 SV=3 - [GLNA_RAT]	11.26	5	5	9	373	42.2403	7.07861	0.85117	2.61435	0.895591	1.4537	0.516275
841	G3V9N9	alpha-1,2-Mannosidase OS=Rattus norvegicus GN=Man1a1 PE=1 SV=1 - [G3V9N9_RAT]	20.31	14	14	21	655	73.0784	6.60986	1.03096	1.03718	0.976779	1.01497	0.516777
842	Q6AYC9	Ankyrin repeat and SOCS box-containing 6 OS=Rattus norvegicus GN=Asb6 PE=2 SV=1 - [Q6AYC9_RAT]	2.9	1	1	7	345	37.9974	6.29053	0.869977	0.983652	1.03341	0.962347	0.517774
843	P05545	Serine protease inhibitor A3K OS=Rattus norvegicus GN=Serpina3k PE=1 SV=3 - [SPA3K_RAT]	68.75	5	27	923	416	46.5321	5.43994	0.938143	1.0448	1.17712	1.05335	0.520888
844	Q63798	Proteasome activator complex subunit 2 OS=Rattus norvegicus GN=Psme2 PE=2 SV=3 - [PSME2_RAT]	7.98	2	2	2	238	26.84	5.71924	0.954147	1.21208	1.01351	1.05991	0.522684
845	Q5XFX7	RAD23 homolog A (S. cerevisiae) OS=Rattus norvegicus GN=Rad23a PE=1 SV=1 - [Q5XFX7_RAT]	2.56	1	1	1	351	38.044	4.729	1.14809	1.23842	0.866377	1.08429	0.530314
846	P00884	Fructose-bisphosphate aldolase B OS=Rattus norvegicus GN=Aldob PE=1 SV=2 - [ALDOB_RAT]	19.23	5	5	12	364	39.5932	8.39697	0.934856	1.73707	0.927363	1.19976	0.534634
847	O08628	Procollagen C-endopeptidase enhancer 1 OS=Rattus norvegicus GN=Pcolce PE=1 SV=1 - [PCOC1_RAT]	4.91	2	2	2	468	50.153	8.06006	1.07836	0.940516	1.0866	1.03516	0.535372
848	Q02974	Ketohexokinase OS=Rattus norvegicus GN=Khk PE=1 SV=1 - [KHK_RAT]	6.71	2	2	2	298	32.7285	6.66846	0.996193	1.47614	0.915188	1.12917	0.537401
849	D3ZQ57	Plexin B2 OS=Rattus norvegicus GN=Plxnb2 PE=1 SV=1 - [D3ZQ57_RAT]	2.88	4	4	5	1841	205.818	5.98584	0.915706	1.0547	0.932994	0.9678	0.538219
850	Q6IE64	Complement C1r subcomponent-like protein OS=Rattus norvegicus GN=C1rl PE=2 SV=1 - [C1RL_RAT]	18.66	7	8	8	461	51.0743	6.58057	0.980099	1.0151	1.04799	1.01439	0.539145
851	P55053	Fatty acid-binding protein, epidermal OS=Rattus norvegicus GN=Fabp5 PE=1 SV=3 - [FABP5_RAT]	28.89	3	3	3	135	15.0495	7.18115	1.08605	0.956144	1.04074	1.02764	0.543218
852	O70211	Insulin-like growth factor binding protein complex acid-labile subunit OS=Rattus norvegicus GN=Igfals PE=4 SV=1 - [O70211_RAT]	42.45	1	18	58	603	66.8827	6.58057	0.996825	1.14905	0.972537	1.03947	0.54902
853	Q3T1H9	Similar to Rnf37-pending protein OS=Rattus norvegicus GN=Ubox5 PE=2 SV=1 - [Q3T1H9_RAT]	1.86	1	1	1	538	58.3911	7.25439	0.904971	0.856387	1.08787	0.949743	0.549745
854	Q8VHC1	Cystatin OS=Rattus norvegicus GN=Cst6 PE=2 SV=1 - [Q8VHC1_RAT]	14.09	1	1	3	149	16.7815	7.69385	0.916135	1.05441	0.938043	0.969531	0.551289
855	P11517	Hemoglobin subunit beta-2 OS=Rattus norvegicus PE=1 SV=2 - [HBB2_RAT]	93.88	4	14	209	147	15.9723	8.79248	1.26826	1.13371	0.855935	1.08597	0.55225
856	A0A0G2JSK9	Betaine--homocysteine S-methyltransferase 1 OS=Rattus norvegicus GN=Bhmt PE=1 SV=1 - [A0A0G2JSK9_RAT]	34.15	13	13	22	407	44.9648	7.89893	0.899872	1.11342	0.780363	0.931219	0.553314
857	G3V8I1	Alkaline phosphatase OS=Rattus norvegicus GN=Alpi PE=1 SV=1 - [G3V8I1_RAT]	7.22	3	3	3	540	58.3353	5.99854	1.02487	0.96737	0.967608	0.986615	0.556489
858	P05942	Protein S100-A4 OS=Rattus norvegicus GN=S100a4 PE=2 SV=1 - [S10A4_RAT]	7.92	1	1	3	101	11.7687	5.12256	1.24498	0.822169	1.21556	1.09424	0.560783
859	A0A0G2JU07	Ubiquitin-conjugating enzyme E2 variant 2 OS=Rattus norvegicus GN=Ube2v2 PE=1 SV=1 - [A0A0G2JU07_RAT]	6.9	1	1	1	145	16.4463	8.07471	1.3225	0.900166	1.03498	1.08588	0.561736
860	Q6MG73	Complement C2 OS=Rattus norvegicus GN=C2 PE=1 SV=1 - [Q6MG73_RAT]	37.34	26	26	65	758	83.6458	7.35693	0.950445	1.03142	0.967077	0.982982	0.561896
861	A0A0G2K5X3	Uncharacterized protein OS=Rattus norvegicus PE=4 SV=1 - [A0A0G2K5X3_RAT]	23.33	1	3	5	120	13.3107	6.52197	1.03797	0.771685	1.01512	0.941589	0.563813
862	P60901	Proteasome subunit alpha type-6 OS=Rattus norvegicus GN=Psma6 PE=1 SV=1 - [PSA6_RAT]	34.15	8	8	11	246	27.3818	6.75635	0.877417	1.09484	0.87958	0.950611	0.56415
863	F1M2P8	Protein kinase C OS=Rattus norvegicus GN=Prkca PE=1 SV=3 - [F1M2P8_RAT]	2.04	1	1	1	636	72.7232	7.45947	1.0286	0.924567	0.984964	0.979378	0.564741
864	D4A8Y5	Staphylococcal nuclease domain-containing protein 1 OS=Rattus norvegicus GN=Snd1 PE=1 SV=2 - [D4A8Y5_RAT]	1.82	2	2	2	881	98.991	6.84424	1.21955	0.831723	1.20991	1.08706	0.565749
865	P97535	Phospholipase A1 member A OS=Rattus norvegicus GN=Pla1a PE=1 SV=1 - [PLA1A_RAT]	5.48	3	3	3	456	50.1698	7.97217	0.934192	1.02627	0.985379	0.981946	0.567781
866	M0R8H7	Interferon alpha and beta receptor subunit 2 OS=Rattus norvegicus GN=Ifnar2 PE=1 SV=2 - [M0R8H7_RAT]	1.55	1	1	1	516	57.8812	4.58936	0.988298	1.02879	0.915858	0.977648	0.568386
867	P02680	Fibrinogen gamma chain OS=Rattus norvegicus GN=Fgg PE=1 SV=3 - [FIBG_RAT]	8.99	4	4	7	445	50.6005	5.96045	0.875537	1.39598	1.03731	1.10294	0.572169
868	D3ZQU7	Glycoprotein Ib platelet alpha subunit OS=Rattus norvegicus GN=Gp1ba PE=1 SV=1 - [D3ZQU7_RAT]	12.27	6	6	9	717	78.222	5.56689	0.920042	1.08019	0.87896	0.959731	0.579203
869	M0R4S2	Apolipoprotein D OS=Rattus norvegicus GN=Apod PE=3 SV=1 - [M0R4S2_RAT]	14.81	2	2	2	189	21.5938	4.90674	0.982556	1.07372	0.998179	1.01815	0.585094
870	G3V686	RCG52717 OS=Rattus norvegicus GN=Retnlg PE=4 SV=1 - [G3V686_RAT]	8.11	1	1	1	111	11.8136	7.41553	0.905874	1.43795	0.977816	1.10721	0.585956
871	F1M1A6	Similar to potassium channel tetramerisation domain-containing 12b OS=Rattus norvegicus GN=LOC681355 PE=1 SV=2 - [F1M1A6_RAT]	3.77	1	1	1	292	33.2584	5.93506	1.16747	0.874712	1.13693	1.0597	0.586336
872	P49806	Regulator of G-protein signaling 10 OS=Rattus norvegicus GN=Rgs10 PE=1 SV=2 - [RGS10_RAT]	8.84	1	1	1	181	21.1627	8.51416	1.12918	0.875727	1.17371	1.05954	0.586854
873	F1LM82	Heterogeneous nuclear ribonucleoproteins A2/B1 OS=Rattus norvegicus GN=Hnrnpa2b1 PE=1 SV=3 - [F1LM82_RAT]	2.66	1	1	1	301	32.4485	8.90967	1.04673	1.79643	0.752818	1.19866	0.588025
874	M0RD17	Isthmin 2 OS=Rattus norvegicus GN=Ism2 PE=4 SV=2 - [M0RD17_RAT]	2.65	1	1	1	491	54.3538	4.65283	1.25363	0.961689	0.968547	1.06129	0.58923
875	Q62636	Ras-related protein Rap-1b OS=Rattus norvegicus GN=Rap1b PE=1 SV=2 - [RAP1B_RAT]	32.07	7	7	10	184	20.7846	5.78271	1.34887	0.767066	1.21649	1.11081	0.593425
876	A0A0G2K6T8	Uncharacterized protein OS=Rattus norvegicus PE=4 SV=1 - [A0A0G2K6T8_RAT]	27.08	2	2	4	96	10.3379	7.12256	1.03306	0.937994	0.976908	0.982654	0.593808
877	A0A0G2JVY2	CD163 molecule OS=Rattus norvegicus GN=Cd163 PE=1 SV=1 - [A0A0G2JVY2_RAT]	0.99	1	1	1	1111	119.532	6.17627	0.959113	1.26685	0.964443	1.06347	0.596284
878	D3ZZ08	Uncharacterized protein OS=Rattus norvegicus PE=1 SV=2 - [D3ZZ08_RAT]	21.67	2	3	5	120	13.1827	7.12256	0.974904	0.897694	1.04699	0.973195	0.597477
879	F7EWC1	Vasodilator-stimulated phosphoprotein OS=Rattus norvegicus GN=Vasp PE=1 SV=2 - [F7EWC1_RAT]	5.88	2	2	2	374	39.461	8.67529	1.47252	0.683127	1.2881	1.14791	0.598262
880	B0BNJ1	LOC683667 protein OS=Rattus norvegicus GN=Sri PE=1 SV=1 - [B0BNJ1_RAT]	8.59	2	2	2	198	21.6103	5.89697	0.99445	1.16831	0.957954	1.04024	0.598466
881	P62329	Thymosin beta-4 OS=Rattus norvegicus GN=Tmsb4x PE=1 SV=2 - [TYB4_RAT]	56.82	4	4	9	44	5.04952	5.05908	1.45219	0.910365	0.958399	1.10698	0.599658
882	Q923Z2	Tropomyosin 1, alpha, isoform CRA_a OS=Rattus norvegicus GN=Tpm1 PE=1 SV=1 - [Q923Z2_RAT]	31.34	3	11	22	284	32.7727	4.75439	1.19172	0.81285	1.24888	1.08448	0.599847
883	G3V6C2	Homogentisate 1, 2-dioxygenase OS=Rattus norvegicus GN=Hgd PE=1 SV=1 - [G3V6C2_RAT]	1.35	1	1	1	445	49.8575	7.09326	0.886781	1.9345	0.840083	1.22046	0.600093
884	Q4V8K9	Il1rap protein OS=Rattus norvegicus GN=Il1rap PE=2 SV=1 - [Q4V8K9_RAT]	43.33	1	15	52	360	41.3754	6.52197	0.858655	0.930288	1.08691	0.958618	0.601757
885	D4ABI6	Ubiquitin carboxyl-terminal hydrolase OS=Rattus norvegicus GN=Uchl3 PE=1 SV=2 - [D4ABI6_RAT]	3.91	1	1	1	230	26.093	5.10986	1.05337	0.857626	0.984154	0.965052	0.604037
886	P18422	Proteasome subunit alpha type-3 OS=Rattus norvegicus GN=Psma3 PE=1 SV=3 - [PSA3_RAT]	18.43	6	6	9	255	28.4011	5.43994	0.897324	1.093	0.888867	0.95973	0.607262
887	D4AC23	Chaperonin-containing TCP1 subunit 7 OS=Rattus norvegicus GN=Cct7 PE=1 SV=1 - [D4AC23_RAT]	1.84	1	1	1	544	59.6202	8.00146	1.02437	1.00565	0.900057	0.976694	0.60819
888	P18421	Proteasome subunit beta type-1 OS=Rattus norvegicus GN=Psmb1 PE=1 SV=3 - [PSB1_RAT]	17.92	3	3	5	240	26.4623	7.35693	0.943767	1.22939	0.986857	1.05334	0.609443
889	D4AA13	Dmx-like 1 OS=Rattus norvegicus GN=Dmxl1 PE=1 SV=1 - [D4AA13_RAT]	0.36	1	2	2	3017	336.76	6.44287	0.812219	0.996043	1.62252	1.1436	0.617505
890	Q66H98	Serum deprivation-response protein OS=Rattus norvegicus GN=Sdpr PE=1 SV=3 - [SDPR_RAT]	5.76	3	3	3	417	46.3583	5.2876	1.32157	0.73039	1.28005	1.11067	0.620055
891	Q7TPB1	T-complex protein 1 subunit delta OS=Rattus norvegicus GN=Cct4 PE=1 SV=3 - [TCPD_RAT]	2.04	1	1	1	539	58.0628	8.01611	1.07881	0.88572	0.934914	0.966482	0.621357
892	D3ZKG5	Parvin, beta OS=Rattus norvegicus GN=Parvb PE=1 SV=1 - [D3ZKG5_RAT]	15.07	4	4	6	365	41.6751	6.32861	1.04566	0.790551	1.02309	0.953101	0.623243
893	Q4KM66	LOC500183 protein OS=Rattus norvegicus GN=Igkc PE=1 SV=1 - [Q4KM66_RAT]	27.78	1	6	86	234	25.6755	5.57959	1.15496	0.868732	1.13567	1.05312	0.623273
894	A0A096MJ24	Carbonyl reductase [NADPH] 1 OS=Rattus norvegicus GN=Cbr1 PE=1 SV=1 - [A0A096MJ24_RAT]	4.83	1	1	1	207	22.9006	7.35693	0.935397	1.04618	1.10296	1.02818	0.624615
895	Q8CG43	MASP-3 protein (Fragment) OS=Rattus norvegicus GN=masp1-3 PE=3 SV=1 - [Q8CG43_RAT]	21.95	3	14	30	697	78.1757	5.24951	1.00194	0.980199	1.05671	1.01295	0.626795
896	Q5I0G4	Glycine--tRNA ligase (Fragment) OS=Rattus norvegicus GN=Gars PE=1 SV=1 - [GARS_RAT]	1.41	1	1	1	637	71.9843	6.07471	0.947024	1.22954	0.976343	1.05097	0.62713
897	B2RZ56	Mediator complex subunit 27 OS=Rattus norvegicus GN=Med27 PE=2 SV=1 - [B2RZ56_RAT]	1.93	1	1	1	311	35.2663	9.30518	0.958214	0.986221	1.02358	0.989338	0.630043
898	D4AAI2	Histocompatibility (Minor) HA-1 (Predicted), isoform CRA_b OS=Rattus norvegicus GN=Arhgap45 PE=1 SV=1 - [D4AAI2_RAT]	0.63	1	1	1	1116	123.001	6.12549	1.16031	0.906552	1.05736	1.04141	0.630733
899	P46462	Transitional endoplasmic reticulum ATPase OS=Rattus norvegicus GN=Vcp PE=1 SV=3 - [TERA_RAT]	9.8	6	6	6	806	89.2927	5.26221	1.28777	0.847695	1.07787	1.07111	0.63208
900	F1LPP6	A-kinase anchor protein 5 OS=Rattus norvegicus GN=Akap5 PE=1 SV=1 - [F1LPP6_RAT]	0.84	1	1	2	714	75.9262	4.7417	1.0762	1.13941	0.902988	1.03953	0.632166
901	B2GVB9	Fermitin family member 3 OS=Rattus norvegicus GN=Fermt3 PE=1 SV=1 - [B2GVB9_RAT]	23.91	14	14	24	665	75.575	7.07861	1.28437	0.779738	1.19177	1.08529	0.637579
902	Q4KM33	Pleckstrin OS=Rattus norvegicus GN=Plek PE=1 SV=1 - [PLEK_RAT]	37.71	10	10	20	350	39.9705	8.32373	1.24251	0.73564	1.32236	1.10017	0.640264
903	G3V6E1	Uncharacterized protein OS=Rattus norvegicus GN=Myh2 PE=1 SV=3 - [G3V6E1_RAT]	3.91	2	7	9	1916	219.44	5.75732	0.937682	1.11091	1.03184	1.02681	0.645898
904	F1LUS1	Uncharacterized protein OS=Rattus norvegicus PE=1 SV=2 - [F1LUS1_RAT]	10	1	1	1	110	11.9321	9.24658	0.965393	0.865252	1.07398	0.968208	0.650531
905	Q9QYT6	cGMP-binding cGMP specific phosphodiesterase (Fragment) OS=Rattus norvegicus GN=PDE5A1 PE=4 SV=1 - [Q9QYT6_RAT]	20.68	2	4	4	237	26.6281	5.63037	1.07873	0.745404	1.01466	0.946265	0.651281
906	A0A0H2UHA1	Mannan-binding lectin serine protease 1 OS=Rattus norvegicus GN=Masp1 PE=1 SV=1 - [A0A0H2UHA1_RAT]	28.13	7	18	40	704	80.0615	5.69385	0.962971	1.02533	1.05417	1.01415	0.651412
907	D3ZPW1	Arrestin domain containing 2, isoform CRA_a OS=Rattus norvegicus GN=Arrdc2 PE=4 SV=2 - [D3ZPW1_RAT]	5.24	1	1	2	191	20.745	10.3599	1.11222	0.897638	0.87221	0.96069	0.656993
908	Q07009	Calpain-2 catalytic subunit OS=Rattus norvegicus GN=Capn2 PE=1 SV=3 - [CAN2_RAT]	9.29	5	5	10	700	79.8688	4.95752	1.01085	0.849846	1.04587	0.968855	0.657233
909	Q5FVH0	Complement C1q tumor necrosis factor-related protein 5 OS=Rattus norvegicus GN=C1qtnf5 PE=2 SV=1 - [C1QT5_RAT]	2.47	1	1	1	243	25.3187	6.68311	0.986976	1.17637	0.946119	1.03649	0.658152
910	G3V6B7	RCG35022, isoform CRA_b OS=Rattus norvegicus GN=Flt4 PE=3 SV=1 - [G3V6B7_RAT]	6.16	5	5	6	1363	153.074	6.02393	0.884298	1.03622	1.00926	0.976593	0.666565
911	D3ZZB2	Peroxisomal biogenesis factor 1 OS=Rattus norvegicus GN=Pex1 PE=1 SV=1 - [D3ZZB2_RAT]	0.55	1	1	2	1283	141.312	6.32861	0.93731	1.05292	1.07331	1.02118	0.666584
912	O35276	Neuropilin-2 OS=Rattus norvegicus GN=Nrp2 PE=2 SV=1 - [NRP2_RAT]	0.54	1	1	1	925	103.831	5.31299	0.885328	1.09803	0.917451	0.966935	0.666974
913	Q6MG90	Complement C4B (Chido blood group) OS=Rattus norvegicus GN=C4b PE=1 SV=1 - [Q6MG90_RAT]	52.96	18	82	393	1737	192.006	7.04932	1.01403	0.944387	1.11443	1.02428	0.671404
914	G3V7H2	Multiple inositol polyphosphate phosphatase 1 OS=Rattus norvegicus GN=Minpp1 PE=3 SV=1 - [G3V7H2_RAT]	39.5	15	15	21	481	54.5648	6.90283	0.927772	1.07279	0.928204	0.976255	0.671449
915	O88752	Epsilon 1 globin OS=Rattus norvegicus GN=Hbe1 PE=1 SV=1 - [O88752_RAT]	12.24	1	2	15	147	16.0945	8.17725	1.16497	1.20764	0.810801	1.06114	0.674945
916	A2VCV7	Mannan-binding lectin serine peptidase 2 OS=Rattus norvegicus GN=Masp2 PE=1 SV=1 - [A2VCV7_RAT]	29.2	11	18	33	685	75.5249	6.25244	0.979506	1.03424	1.00921	1.00765	0.676365
917	P62775	Myotrophin OS=Rattus norvegicus GN=Mtpn PE=1 SV=2 - [MTPN_RAT]	14.41	1	1	1	118	12.8526	5.51611	1.11694	1.00672	0.94794	1.02386	0.677519
918	P62944	AP-2 complex subunit beta OS=Rattus norvegicus GN=Ap2b1 PE=1 SV=1 - [AP2B1_RAT]	0.85	1	1	1	937	104.486	5.37646	1.03127	0.900039	1.01062	0.980644	0.681538
919	D3ZW55	Inosine triphosphate pyrophosphatase OS=Rattus norvegicus GN=Itpa PE=3 SV=1 - [ITPA_RAT]	6.06	1	1	1	198	21.9131	5.65576	1.07285	1.14808	0.888449	1.03646	0.682976
920	P22734	Catechol O-methyltransferase OS=Rattus norvegicus GN=Comt PE=1 SV=2 - [COMT_RAT]	4.55	1	1	1	264	29.5783	5.65576	0.791788	1.67804	0.917802	1.12921	0.686571
921	D4A7U1	Zyxin OS=Rattus norvegicus GN=Zyx PE=1 SV=1 - [D4A7U1_RAT]	6.74	3	3	3	564	60.2648	6.46826	1.28106	0.785993	1.13863	1.06856	0.68708
922	Q68FS2	COP9 signalosome complex subunit 4 OS=Rattus norvegicus GN=Cops4 PE=1 SV=1 - [CSN4_RAT]	2.96	1	1	1	406	46.2607	5.84619	1.01477	1.02112	0.917328	0.984406	0.688094
923	D3ZVB7	Osteoglycin OS=Rattus norvegicus GN=Ogn PE=1 SV=1 - [D3ZVB7_RAT]	5.37	1	1	1	298	34.0477	6.18896	0.849412	1.1091	0.936411	0.964976	0.691325
924	A0A0G2K5G2	Cystathionine gamma-lyase OS=Rattus norvegicus GN=LOC103691744 PE=1 SV=1 - [A0A0G2K5G2_RAT]	4.86	2	2	3	350	38.4335	8.33838	0.896009	1.14996	0.817436	0.954468	0.694479
925	G3V7V8	Phosphodiesterase OS=Rattus norvegicus GN=Pde5a PE=1 SV=1 - [G3V7V8_RAT]	10.32	5	7	9	833	94.3694	6.03662	1.11085	0.697443	1.02209	0.94346	0.696791
926	C0KUC5	LIM and senescent cell antigen-like-containing domain protein OS=Rattus norvegicus GN=Lims1 PE=1 SV=1 - [C0KUC5_RAT]	15.19	5	5	6	362	41.5811	8.04541	1.16563	0.829721	1.15166	1.049	0.698844
927	P41542	General vesicular transport factor p115 OS=Rattus norvegicus GN=Uso1 PE=1 SV=1 - [USO1_RAT]	0.94	1	1	1	959	107.096	4.95752	0.921842	1.00972	1.16084	1.0308	0.702127
928	Q5XI38	Lymphocyte cytosolic protein 1 OS=Rattus norvegicus GN=Lcp1 PE=1 SV=1 - [Q5XI38_RAT]	23.29	9	12	16	627	70.0777	5.2876	0.920424	1.23229	0.97398	1.04223	0.703759
929	A0A0G2JSV5	3-hydroxyanthranilate 3,4-dioxygenase OS=Rattus norvegicus GN=Haao PE=1 SV=1 - [A0A0G2JSV5_RAT]	2.8	1	1	1	286	32.5332	5.66846	0.911198	1.59242	0.815389	1.10634	0.706178
930	F1M8F4	Glia maturation factor gamma OS=Rattus norvegicus GN=Gmfg PE=1 SV=2 - [F1M8F4_RAT]	9.86	1	1	2	142	16.7555	5.70654	1.1951	0.812266	1.14501	1.05079	0.713576
931	O35814	Stress-induced-phosphoprotein 1 OS=Rattus norvegicus GN=Stip1 PE=1 SV=1 - [STIP1_RAT]	4.24	3	3	3	543	62.5304	6.80029	1.08225	0.941147	1.02855	1.01731	0.714637
932	F1LQ70	Arachidonate 12-lipoxygenase, 12S-type OS=Rattus norvegicus GN=Alox12 PE=1 SV=1 - [LOX12_RAT]	4.68	2	2	2	663	75.4855	6.45557	1.14692	0.822791	1.17097	1.04689	0.716739
933	F1M4G6	Uncharacterized protein OS=Rattus norvegicus PE=3 SV=1 - [F1M4G6_RAT]	16.61	1	5	6	319	33.9629	7.86963	1.02151	1.01535	0.925011	0.987289	0.723098
934	Q68FR8	Tubulin alpha-3 chain OS=Rattus norvegicus GN=Tuba3a PE=2 SV=1 - [TBA3_RAT]	24.67	1	10	14	450	49.9276	5.09717	1.09575	0.747497	1.02732	0.956856	0.724688
935	D4A5G2	NOP14 nucleolar protein OS=Rattus norvegicus GN=Nop14 PE=1 SV=1 - [D4A5G2_RAT]	1.41	1	1	1	640	72.8308	5.75732	0.964178	1.05869	1.01011	1.01099	0.726027
936	D3ZMS7	Uncharacterized protein OS=Rattus norvegicus PE=1 SV=3 - [D3ZMS7_RAT]	6.09	1	1	3	115	12.7133	7.78174	1.19408	0.761342	0.891208	0.948878	0.728626
937	Q6AXT5	Ras-related protein Rab-21 OS=Rattus norvegicus GN=Rab21 PE=2 SV=1 - [RAB21_RAT]	4.93	1	1	1	223	24.1482	7.94287	1.04423	0.912616	1.11238	1.02307	0.731894
938	B2RYQ2	Serine/threonine-protein phosphatase 2A activator OS=Rattus norvegicus GN=Ptpa PE=1 SV=1 - [B2RYQ2_RAT]	3.1	1	1	1	323	36.5937	6.29053	1.12316	0.972449	0.962907	1.0195	0.743173
939	P17246	Transforming growth factor beta-1 OS=Rattus norvegicus GN=Tgfb1 PE=1 SV=1 - [TGFB1_RAT]	4.1	2	2	2	390	44.3006	8.52881	0.945422	1.25893	0.918342	1.0409	0.744201
940	A0A0G2JSL0	Proteasome subunit beta type OS=Rattus norvegicus GN=LOC100360846 PE=3 SV=1 - [A0A0G2JSL0_RAT]	4.2	1	1	2	238	25.2875	4.99561	0.929973	1.138	0.835034	0.967669	0.75242
941	A0A023IKI3	Proteasome subunit beta type OS=Rattus norvegicus GN=Psmb8 PE=2 SV=1 - [A0A023IKI3_RAT]	10.51	3	3	4	276	30.558	7.78174	0.941207	1.0799	1.02111	1.01407	0.759691
942	F1M5T1	Ferritin OS=Rattus norvegicus GN=LOC100359668 PE=3 SV=2 - [F1M5T1_RAT]	19.13	3	3	4	183	20.7057	6.65381	0.911755	1.25269	0.947973	1.03747	0.761965
943	Q63083	Nucleobindin-1 OS=Rattus norvegicus GN=Nucb1 PE=1 SV=1 - [NUCB1_RAT]	16.12	6	6	9	459	53.4739	5.12256	0.892684	1.40914	0.878498	1.06011	0.76343
944	A0A0G2JZY6	Spectrin beta chain OS=Rattus norvegicus GN=Sptbn1 PE=1 SV=1 - [A0A0G2JZY6_RAT]	3.42	7	7	8	2310	267.741	5.79541	1.24788	0.691648	1.24857	1.0627	0.767577
945	M0R8G6	Uncharacterized protein OS=Rattus norvegicus PE=4 SV=2 - [M0R8G6_RAT]	14.85	1	1	2	101	10.9963	5.93506	0.957606	0.986846	1.09359	1.01268	0.787947
946	F1M8L1	Kinesin-like protein OS=Rattus norvegicus GN=Kif2a PE=1 SV=2 - [F1M8L1_RAT]	1.14	1	1	1	704	79.6396	6.68311	1.23178	0.773638	1.12075	1.04205	0.789323
947	B2RZ77	Dermatopontin OS=Rattus norvegicus GN=Dpt PE=1 SV=1 - [B2RZ77_RAT]	18.81	4	4	5	202	24.1868	4.85596	0.985497	0.993921	1.01316	0.997527	0.791169
948	A0A0G2JYJ4	Similar to K04F10.2 OS=Rattus norvegicus GN=LOC361646 PE=1 SV=1 - [A0A0G2JYJ4_RAT]	0.44	1	1	1	1350	149.739	5.23682	0.991301	0.96123	1.07887	1.01047	0.7947
949	Q6MG61	Chloride intracellular channel protein 1 OS=Rattus norvegicus GN=Clic1 PE=1 SV=1 - [CLIC1_RAT]	30.71	4	4	4	241	26.9638	5.17334	1.00251	0.847487	1.08845	0.979483	0.798462
950	P40307	Proteasome subunit beta type-2 OS=Rattus norvegicus GN=Psmb2 PE=1 SV=1 - [PSB2_RAT]	19.9	4	4	5	201	22.8977	7.44482	0.905464	1.12096	0.912594	0.979674	0.800715
951	A0A0G2K5R4	Zinc finger, C3H1-type-containing OS=Rattus norvegicus GN=Zfc3h1 PE=1 SV=1 - [A0A0G2K5R4_RAT]	0.32	1	1	2	1848	208.358	7.78174	0.926566	1.12099	1.00007	1.01588	0.805702
952	Q63150	Dihydropyrimidinase OS=Rattus norvegicus GN=Dpys PE=1 SV=2 - [DPYS_RAT]	5.78	2	2	2	519	56.7787	7.2251	0.729303	1.26635	0.877077	0.957577	0.815919
953	M0R4A5	Carboxylic ester hydrolase OS=Rattus norvegicus GN=Ache PE=3 SV=2 - [M0R4A5_RAT]	2.12	1	1	1	613	67.8054	6.0874	1.18361	1.00535	0.879654	1.02287	0.819596
954	Q4FZU2	Keratin, type II cytoskeletal 6A OS=Rattus norvegicus GN=Krt6a PE=1 SV=1 - [K2C6A_RAT]	3.99	1	2	4	552	59.2127	7.94287	0.863981	1.15108	0.916772	0.977276	0.820823
955	F1LST1	Fibronectin OS=Rattus norvegicus GN=Fn1 PE=1 SV=3 - [F1LST1_RAT]	56.14	1	95	559	2387	262.591	5.80811	1.02029	1.09725	0.921159	1.0129	0.823835
956	Q8K3G3	Four and a half LIM domains 1, isoform CRA_e OS=Rattus norvegicus GN=Fhl1 PE=1 SV=1 - [Q8K3G3_RAT]	3.81	1	1	1	210	23.6852	8.646	1.21818	0.70443	1.19848	1.04036	0.832577
957	A0A0G2K5G0	cAMP-dependent protein kinase type II-beta regulatory subunit OS=Rattus norvegicus GN=Prkar2b PE=4 SV=1 - [A0A0G2K5G0_RAT]	8.39	2	2	2	310	34.7055	5.05908	1.0616	0.822473	1.1925	1.02552	0.835656
958	Q9QYP7	A2b (Fragment) OS=Rattus norvegicus GN=RT1-A2b PE=2 SV=1 - [Q9QYP7_RAT]	11.3	1	4	6	345	38.8671	5.85889	0.779047	1.14255	1.00463	0.97541	0.838048
959	G3V7X4	ATP-binding cassette sub-family A member 2 OS=Rattus norvegicus GN=Abca2 PE=1 SV=2 - [G3V7X4_RAT]	1.07	1	1	1	2434	270.774	6.50732	0.886607	1.09901	0.973431	0.986349	0.845327
960	Q920G0	Src kinase-associated phosphoprotein 2 OS=Rattus norvegicus GN=Skap2 PE=1 SV=1 - [SKAP2_RAT]	6.42	1	1	1	358	40.6915	4.65283	1.09168	0.820518	1.15389	1.02203	0.849533
961	Q6P6Q5	Amyloid beta A4 protein OS=Rattus norvegicus GN=App PE=1 SV=1 - [Q6P6Q5_RAT]	1.23	1	1	1	733	82.745	4.77979	1.0069	1.15056	0.889966	1.01581	0.85328
962	F1LV07	Dynein, axonemal, heavy chain 9 OS=Rattus norvegicus GN=Dnah9 PE=4 SV=3 - [F1LV07_RAT]	0.3	1	2	5	4330	495.883	5.79541	0.537666	0.927324	1.75942	1.0748	0.854757
963	F1LPK5	Acidic mammalian chitinase OS=Rattus norvegicus GN=Chia PE=3 SV=3 - [F1LPK5_RAT]	3.84	1	1	1	365	39.8499	4.76709	0.937648	0.994463	1.04823	0.993449	0.85641
964	A0A0G2JWA2	Phosphoinositide phospholipase C OS=Rattus norvegicus GN=Plcg2 PE=1 SV=1 - [A0A0G2JWA2_RAT]	0.71	1	1	1	1265	147.541	6.63916	1.15715	0.754893	1.17156	1.02787	0.857171
965	Q6P6T1	Complement C1s subcomponent OS=Rattus norvegicus GN=C1s PE=2 SV=2 - [C1S_RAT]	36.48	1	21	58	688	77.0218	4.76709	1.014	1.11021	0.910013	1.01141	0.861787
966	O88902	Tyrosine-protein phosphatase non-receptor type 23 (Fragment) OS=Rattus norvegicus GN=Ptpn23 PE=1 SV=2 - [PTN23_RAT]	0.4	1	1	1	1499	163.351	6.80029	0.940881	1.1347	0.957691	1.01109	0.87451
967	D3ZBS2	Inter-alpha-trypsin inhibitor heavy chain H3 OS=Rattus norvegicus GN=Itih3 PE=1 SV=3 - [D3ZBS2_RAT]	53.44	42	42	772	887	99.0057	6.31592	0.983628	1.02337	0.99894	1.00198	0.879965
968	P49889	Estrogen sulfotransferase, isoform 3 OS=Rattus norvegicus GN=Ste PE=1 SV=1 - [ST1E3_RAT]	2.37	1	1	1	295	35.3925	5.78271	0.670482	1.88721	0.641248	1.06631	0.886519
969	G3V9N0	Polyadenylate-binding protein OS=Rattus norvegicus GN=Pabpc4 PE=1 SV=2 - [G3V9N0_RAT]	0.93	1	1	1	644	70.789	9.26123	1.21065	0.709506	1.15519	1.02512	0.888729
970	Q03248	Beta-ureidopropionase OS=Rattus norvegicus GN=Upb1 PE=1 SV=1 - [BUP1_RAT]	6.62	2	2	2	393	44.014	6.93213	0.851823	1.49117	0.760791	1.03459	0.894146
971	D3ZED8	Premelanosome protein OS=Rattus norvegicus GN=Pmel PE=4 SV=2 - [D3ZED8_RAT]	1.03	1	1	1	680	72.605	6.93213	0.982346	0.957268	1.04822	0.995946	0.894897
972	Q68FY4	Group specific component OS=Rattus norvegicus GN=Gc PE=1 SV=1 - [Q68FY4_RAT]	73.74	32	32	938	476	53.483	5.85889	0.911557	1.0208	1.05035	0.994237	0.903903
973	F1M305	ABI family member 3-binding protein OS=Rattus norvegicus GN=Abi3bp PE=1 SV=3 - [F1M305_RAT]	3.63	2	2	2	855	94.4891	9.5542	0.943291	1.06566	0.976968	0.995307	0.909452
974	A0A0G2JSK1	RCG20603 OS=Rattus norvegicus GN=Serpina3c PE=3 SV=1 - [A0A0G2JSK1_RAT]	71.63	5	28	978	416	46.448	5.43994	0.730453	1.21761	0.999132	0.982397	0.911989
975	P19132	Ferritin heavy chain OS=Rattus norvegicus GN=Fth1 PE=1 SV=3 - [FRIH_RAT]	6.04	1	1	1	182	21.1133	6.30322	0.920909	1.21845	0.817301	0.985552	0.915328
976	Q8K3U6	Coagulation factor VII OS=Rattus norvegicus GN=F7 PE=2 SV=1 - [FA7_RAT]	18.61	9	9	11	446	50.3667	6.60986	0.990904	1.03872	0.977004	1.00221	0.916661
977	P21670	Proteasome subunit alpha type-4 OS=Rattus norvegicus GN=Psma4 PE=1 SV=1 - [PSA4_RAT]	29.5	6	6	9	261	29.4792	7.72314	0.911158	1.18697	0.930395	1.00951	0.924585
978	P62963	Profilin-1 OS=Rattus norvegicus GN=Pfn1 PE=1 SV=2 - [PROF1_RAT]	67.14	7	7	30	140	14.9475	8.27979	1.11566	0.781855	1.13721	1.01157	0.929027
979	D3ZNR4	Insulin responsive sequence DNA binding protein-1, isoform CRA_a OS=Rattus norvegicus GN=Sned1 PE=4 SV=3 - [D3ZNR4_RAT]	0.93	2	2	2	1397	150.651	6.53662	0.971399	1.02041	1.00405	0.998623	0.932553
980	F1LQT3	Rho-associated protein kinase OS=Rattus norvegicus GN=Rock2 PE=1 SV=3 - [F1LQT3_RAT]	0.44	1	1	1	1378	159.343	5.88428	1.11647	0.935644	0.930476	0.994198	0.933067
981	Q5M7T7	Phospholipase A2 group VII OS=Rattus norvegicus GN=Pla2g7 PE=2 SV=1 - [Q5M7T7_RAT]	9.32	3	3	4	440	49.459	8.08936	0.9498	1.14916	0.921288	1.00675	0.933566
982	P18420	Proteasome subunit alpha type-1 OS=Rattus norvegicus GN=Psma1 PE=1 SV=2 - [PSA1_RAT]	33.46	8	8	10	263	29.4988	6.60986	0.95801	1.14247	0.918696	1.00639	0.934625
983	D3ZT59	Similar to Sepiapterin reductase (SPR) OS=Rattus norvegicus GN=RGD1560795 PE=4 SV=3 - [D3ZT59_RAT]	5.14	1	1	1	175	19.0175	5.07178	0.906259	1.00108	1.10869	1.00534	0.93553
984	Q5I0E6	RNA polymerase II subunit B1 CTD phosphatase Rpap2 OS=Rattus norvegicus GN=Rpap2 PE=1 SV=1 - [RPAP2_RAT]	1.15	1	1	4	609	67.8499	8.33838	0.92822	1.05504	1.02701	1.00342	0.937164
985	D3ZJ77	Calcium binding protein 39 (Predicted), isoform CRA_a OS=Rattus norvegicus GN=Cab39 PE=1 SV=1 - [D3ZJ77_RAT]	5.1	1	1	1	196	23.6563	8.104	1.01881	0.850538	1.15117	1.00684	0.944482
986	A0A0G2KAV5	3-oxo-5-beta-steroid 4-dehydrogenase OS=Rattus norvegicus GN=Akr1d1 PE=1 SV=1 - [A0A0G2KAV5_RAT]	10.51	4	4	5	314	36.5017	6.85889	0.910539	1.22293	0.83911	0.99086	0.945246
987	A0A0G2KA90	Desmocollin 1 OS=Rattus norvegicus GN=Dsc1 PE=4 SV=1 - [A0A0G2KA90_RAT]	1.78	1	1	1	843	94.0062	5.87158	1.32629	0.875046	0.834125	1.01182	0.947063
988	Q63910	Alpha globin OS=Rattus norvegicus GN=Hba-a3 PE=1 SV=2 - [Q63910_RAT]	61.27	6	7	29	142	15.515	8.22119	0.884562	1.31731	0.760969	0.987614	0.948142
989	A0A0G2K0W9	Proteasome subunit alpha type OS=Rattus norvegicus GN=Psma7 PE=1 SV=1 - [A0A0G2K0W9_RAT]	33.06	8	8	14	248	27.8386	8.45557	0.932664	1.11276	0.941843	0.995756	0.948829
990	O55096	Dipeptidyl peptidase 3 OS=Rattus norvegicus GN=Dpp3 PE=1 SV=2 - [DPP3_RAT]	0.95	1	1	1	738	82.9869	5.22412	1.01395	1.00252	0.981634	0.999368	0.952813
991	A0A0G2JTD5	E3 SUMO-protein ligase PIAS3 OS=Rattus norvegicus GN=Pias3 PE=4 SV=1 - [A0A0G2JTD5_RAT]	1.28	1	1	1	547	60.194	8.1626	1.37605	0.703337	0.885751	0.988378	0.959122
992	P30836	L-selectin OS=Rattus norvegicus GN=Sell PE=2 SV=1 - [LYAM1_RAT]	11.29	4	4	7	372	42.4133	7.92822	0.882207	1.15593	0.975134	1.00442	0.961119
993	P07808	Pro-neuropeptide Y OS=Rattus norvegicus GN=Npy PE=1 SV=1 - [NPY_RAT]	7.14	1	1	1	98	11.0255	7.13721	1.18398	0.852154	0.9737	1.00328	0.976083
994	F7EPH4	Pyrophosphatase (inorganic) 1 OS=Rattus norvegicus GN=Ppa1 PE=1 SV=1 - [F7EPH4_RAT]	4.84	1	1	1	289	32.7501	5.46533	0.982456	1.16617	0.842212	0.996945	0.976977
995	D3ZPV2	RCG43880 OS=Rattus norvegicus GN=Tktl1 PE=4 SV=1 - [D3ZPV2_RAT]	1.01	1	1	1	596	65.4614	5.71924	1.08923	0.8713	1.04387	1.00147	0.984372
996	B2RZB2	Uncharacterized protein OS=Rattus norvegicus PE=2 SV=1 - [B2RZB2_RAT]	30.47	2	7	87	233	25.5886	6.75635	1.12633	0.877778	0.999926	1.00135	0.986745
997	F1LRV6	GMP reductase OS=Rattus norvegicus GN=Gmpr PE=3 SV=1 - [F1LRV6_RAT]	6.96	2	2	5	345	37.4338	6.97607	1.01532	0.92067	1.0621	0.999362	0.989151
998	B1H219	Dickkopf WNT-signaling pathway inhibitor 3 OS=Rattus norvegicus GN=Dkk3 PE=2 SV=1 - [B1H219_RAT]	9.77	3	3	4	348	38.7129	4.57666	0.878475	1.0186	1.10012	0.999067	0.989804
999	Q5BJZ2	LOC367586 protein OS=Rattus norvegicus GN=LOC367586 PE=1 SV=1 - [Q5BJZ2_RAT]	21.18	7	8	16	458	50.1286	7.62061	1.10801	0.887642	1.00696	1.00087	0.990333
1000	A0A0G2JUL7	Septin 6 (Predicted), isoform CRA_b OS=Rattus norvegicus GN=Sept11 PE=1 SV=1 - [A0A0G2JUL7_RAT]	4.66	1	2	2	429	49.3102	6.81494	1.11622	0.810148	1.07177	0.999378	0.995392

## Sheet: SMI ：Mod
NO	Accession	Description	Coverage	Unique Peptides	Peptides	PSMs	AAs	MW [kDa]	calc. pI	SMI 1/Mod	SMI 2/Mod	SMI 3/Mod	average SMI/Mod	t-test p value
1	A0A0G2K7P6	Uncharacterized protein OS=Rattus norvegicus PE=4 SV=1 - [A0A0G2K7P6_RAT]	36.17	3	3	6	94	10.2231	7.95752	1.31676	1.25077	1.33864	1.30206	0.00755768
2	Q5M8C6	Fibrinogen-like protein 1 OS=Rattus norvegicus GN=Fgl1 PE=2 SV=1 - [FGL1_RAT]	15.92	6	6	10	314	36.4536	5.35107	1.31681	1.36948	1.26909	1.31846	0.00818752
3	Q3T1H9	Similar to Rnf37-pending protein OS=Rattus norvegicus GN=Ubox5 PE=2 SV=1 - [Q3T1H9_RAT]	1.86	1	1	1	538	58.3911	7.25439	1.19715	1.18346	1.25505	1.21189	0.0105531
4	P21743	Insulin-like growth factor-binding protein 1 OS=Rattus norvegicus GN=Igfbp1 PE=1 SV=2 - [IBP1_RAT]	5.15	2	2	2	272	29.6644	5.8208	1.27133	1.24278	1.35105	1.28839	0.0123863
5	G3V8L7	Integrin alpha M OS=Rattus norvegicus GN=Itgam PE=1 SV=1 - [G3V8L7_RAT]	0.61	1	1	1	1151	127.112	6.75635	1.26929	1.18382	1.26079	1.23797	0.0127992
6	A0A0G2K9Z5	Uncharacterized protein OS=Rattus norvegicus PE=4 SV=1 - [A0A0G2K9Z5_RAT]	9.32	1	1	2	118	13.0245	6.75635	1.54049	1.40257	1.73433	1.55913	0.028363
7	D3ZJW6	RCG21066 OS=Rattus norvegicus GN=rCG_21066 PE=1 SV=1 - [D3ZJW6_RAT]	9.4	1	1	1	117	13.0546	8.93896	1.45998	1.78868	1.51627	1.58831	0.0284957
8	Q63514	C4b-binding protein alpha chain OS=Rattus norvegicus GN=C4bpa PE=2 SV=1 - [C4BPA_RAT]	34.41	21	21	69	558	62.225	7.21045	1.13029	1.25021	1.24048	1.20699	0.0328215
9	Q5M871	Fas apoptotic inhibitory molecule 3 OS=Rattus norvegicus GN=Fcmr PE=1 SV=1 - [FAIM3_RAT]	4.23	1	1	1	426	48.025	9.68604	1.34876	1.59029	1.34396	1.42767	0.0343085
10	D4AA05	Carboxylic ester hydrolase OS=Rattus norvegicus GN=Ces1a PE=1 SV=1 - [D4AA05_RAT]	3.2	1	1	5	563	62.3224	5.22412	1.29083	1.15641	1.17812	1.20845	0.0377031
11	A0A0G2K093	Heat shock 70 kDa protein 13 OS=Rattus norvegicus GN=Hspa13 PE=1 SV=1 - [A0A0G2K093_RAT]	3.01	1	1	1	432	47.731	6.04932	1.16268	1.17311	1.29384	1.20988	0.0379429
12	P15650	Long-chain specific acyl-CoA dehydrogenase, mitochondrial OS=Rattus norvegicus GN=Acadl PE=1 SV=1 - [ACADL_RAT]	5.81	2	2	4	430	47.8424	7.73779	1.41267	1.27023	1.19872	1.29387	0.0428669
13	M0RD98	Uncharacterized protein OS=Rattus norvegicus PE=4 SV=2 - [M0RD98_RAT]	6.56	1	1	1	122	13.1147	6.49365	1.35153	1.191	1.44909	1.33054	0.0481081
14	Q4KM75	CD5 antigen-like OS=Rattus norvegicus GN=Cd5l PE=1 SV=1 - [Q4KM75_RAT]	39.6	17	17	28	346	37.8358	5.43994	1.21944	1.1318	1.30692	1.21939	0.0492075	14 of 100 DEPs were up-regulated
15	Q62812	Myosin-9 OS=Rattus norvegicus GN=Myh9 PE=1 SV=3 - [MYH9_RAT]	24.58	1	40	62	1961	226.197	5.60498	0.817523	0.818247	0.804134	0.813301	0.000603474
16	P35213	14-3-3 protein beta/alpha OS=Rattus norvegicus GN=Ywhab PE=1 SV=3 - [1433B_RAT]	26.42	2	8	13	246	28.0368	4.88135	0.809966	0.788879	0.809918	0.802921	0.0012667
17	G3V6S3	Calumenin OS=Rattus norvegicus GN=Calu PE=1 SV=1 - [G3V6S3_RAT]	11.75	3	3	3	315	37.0405	4.66553	0.774865	0.743872	0.73675	0.751829	0.00221525
18	A0A0G2JU07	Ubiquitin-conjugating enzyme E2 variant 2 OS=Rattus norvegicus GN=Ube2v2 PE=1 SV=1 - [A0A0G2JU07_RAT]	6.9	1	1	1	145	16.4463	8.07471	0.72996	0.710526	0.67906	0.706515	0.00254353
19	A0A0G2QC04	Plastin 1 OS=Rattus norvegicus GN=Pls1 PE=1 SV=1 - [A0A0G2QC04_RAT]	9.37	4	5	9	630	70.3454	5.47803	0.725612	0.715021	0.75997	0.733534	0.00258216
20	G3V637	Syntaxin binding protein 2, isoform CRA_b OS=Rattus norvegicus GN=Stxbp2 PE=1 SV=1 - [G3V637_RAT]	1.68	1	1	1	594	66.6117	6.771	0.710805	0.756958	0.7072	0.724988	0.00337574
21	P07335	Creatine kinase B-type OS=Rattus norvegicus GN=Ckb PE=1 SV=2 - [KCRB_RAT]	22.83	6	7	13	381	42.6983	5.66846	0.812536	0.808319	0.84227	0.821042	0.00354509
22	D4ACB8	Chaperonin subunit 8 (Theta) (Predicted), isoform CRA_a OS=Rattus norvegicus GN=Cct8 PE=1 SV=1 - [D4ACB8_RAT]	4.01	2	2	2	548	59.5505	5.5415	0.782052	0.827005	0.807992	0.805683	0.00446494
23	F7EWC1	Vasodilator-stimulated phosphoprotein OS=Rattus norvegicus GN=Vasp PE=1 SV=2 - [F7EWC1_RAT]	5.88	2	2	2	374	39.461	8.67529	0.639487	0.548439	0.562551	0.583492	0.00458236
24	B2GUZ5	F-actin-capping protein subunit alpha-1 OS=Rattus norvegicus GN=Capza1 PE=1 SV=1 - [CAZA1_RAT]	5.24	1	1	2	286	32.8893	5.69385	0.745414	0.740498	0.683089	0.723001	0.00517596
25	Q9Z270	Vesicle-associated membrane protein-associated protein A OS=Rattus norvegicus GN=Vapa PE=1 SV=3 - [VAPA_RAT]	6.83	1	2	2	249	27.8233	8.39697	0.685447	0.692385	0.752045	0.709959	0.00526949
26	Q91ZN1	Coronin-1A OS=Rattus norvegicus GN=Coro1a PE=1 SV=3 - [COR1A_RAT]	23.43	11	11	15	461	51.033	6.48096	0.788723	0.766745	0.722863	0.759444	0.00641427
27	Q5XFX7	RAD23 homolog A (S. cerevisiae) OS=Rattus norvegicus GN=Rad23a PE=1 SV=1 - [Q5XFX7_RAT]	2.56	1	1	1	351	38.044	4.729	0.788401	0.780757	0.83343	0.800863	0.00674031
28	Q8K3G3	Four and a half LIM domains 1, isoform CRA_e OS=Rattus norvegicus GN=Fhl1 PE=1 SV=1 - [Q8K3G3_RAT]	3.81	1	1	1	210	23.6852	8.646	0.742574	0.659412	0.71342	0.705135	0.00675681
29	Q66H98	Serum deprivation-response protein OS=Rattus norvegicus GN=Sdpr PE=1 SV=3 - [SDPR_RAT]	5.76	3	3	3	417	46.3583	5.2876	0.690323	0.606292	0.690056	0.662224	0.00678526
30	P49889	Estrogen sulfotransferase, isoform 3 OS=Rattus norvegicus GN=Ste PE=1 SV=1 - [ST1E3_RAT]	2.37	1	1	1	295	35.3925	5.78271	0.545409	0.600324	0.463912	0.536548	0.00723182
31	Q5RKI0	WD repeat-containing protein 1 OS=Rattus norvegicus GN=Wdr1 PE=1 SV=3 - [WDR1_RAT]	19.8	11	11	18	606	66.1399	6.62451	0.811403	0.749164	0.753271	0.771279	0.0076323
32	A0A0H2UHM7	Tubulin alpha chain OS=Rattus norvegicus GN=LOC100909441 PE=3 SV=1 - [A0A0H2UHM7_RAT]	33.26	3	13	26	448	49.7744	5.09717	0.809135	0.830393	0.770022	0.803183	0.00797299
33	Q7TPB1	T-complex protein 1 subunit delta OS=Rattus norvegicus GN=Cct4 PE=1 SV=3 - [TCPD_RAT]	2.04	1	1	1	539	58.0628	8.01611	0.829049	0.786619	0.842706	0.819458	0.00863469
34	Q7M052	Alpha-1-macroglobulin OS=Rattus norvegicus PE=1 SV=1 - [Q7M052_RAT]	12.5	1	1	1	48	5.08832	5.08447	0.805239	0.746001	0.809827	0.787023	0.00918502
35	P68255	14-3-3 protein theta OS=Rattus norvegicus GN=Ywhaq PE=1 SV=1 - [1433T_RAT]	30.61	2	7	13	245	27.7608	4.77979	0.83089	0.771824	0.768479	0.790398	0.00922231
36	P63259	Actin, cytoplasmic 2 OS=Rattus norvegicus GN=Actg1 PE=1 SV=1 - [ACTG_RAT]	53.33	1	17	161	375	41.7658	5.47803	0.771757	0.738204	0.682412	0.730791	0.00923862
37	P10111	Peptidyl-prolyl cis-trans isomerase A OS=Rattus norvegicus GN=Ppia PE=1 SV=2 - [PPIA_RAT]	53.05	9	9	20	164	17.8628	8.1626	0.781697	0.844819	0.808441	0.811652	0.00930105
38	M0R590	Glyceraldehyde-3-phosphate dehydrogenase OS=Rattus norvegicus GN=LOC108351137 PE=3 SV=1 - [M0R590_RAT]	25.83	5	9	12	333	35.7912	8.03076	0.815531	0.862689	0.810069	0.829429	0.00945472
39	A0A0G2JZY6	Spectrin beta chain OS=Rattus norvegicus GN=Sptbn1 PE=1 SV=1 - [A0A0G2JZY6_RAT]	3.42	7	7	8	2310	267.741	5.79541	0.833364	0.774823	0.827968	0.812052	0.00973356
40	D4A7U1	Zyxin OS=Rattus norvegicus GN=Zyx PE=1 SV=1 - [D4A7U1_RAT]	6.74	3	3	3	564	60.2648	6.46826	0.784329	0.699531	0.763338	0.749066	0.0101678
41	P68035	Actin, alpha cardiac muscle 1 OS=Rattus norvegicus GN=Actc1 PE=2 SV=1 - [ACTC_RAT]	44.3	4	14	108	377	41.9919	5.38916	0.801945	0.729796	0.797597	0.776446	0.0107422
42	P0DP31	Calmodulin-3 OS=Rattus norvegicus GN=Calm3 PE=1 SV=1 - [CALM3_RAT]	30.2	4	4	7	149	16.8268	4.22119	0.576382	0.668509	0.705991	0.650294	0.0119088
43	P06302	Prothymosin alpha OS=Rattus norvegicus GN=Ptma PE=1 SV=2 - [PTMA_RAT]	11.61	1	1	1	112	12.3751	3.84033	0.800572	0.74146	0.820593	0.787542	0.0122717
44	D3ZGX9	Sema domain, immunoglobulin domain (Ig), short basic domain, secreted, (Semaphorin) 3 F (Predicted), isoform CRA_a OS=Rattus norvegicus GN=Sema3f PE=3 SV=1 - [D3ZGX9_RAT]	0.76	1	1	1	785	88.4403	8.19189	0.694976	0.583207	0.546726	0.608303	0.0127168
45	G3V9N0	Polyadenylate-binding protein OS=Rattus norvegicus GN=Pabpc4 PE=1 SV=2 - [G3V9N0_RAT]	0.93	1	1	1	644	70.789	9.26123	0.775751	0.666837	0.733476	0.725355	0.0130632
46	A0A0G2K6J5	Myosin light polypeptide 6 OS=Rattus norvegicus GN=Myl6 PE=1 SV=1 - [A0A0G2K6J5_RAT]	51.66	6	7	13	151	16.9501	4.55127	0.759738	0.653096	0.746883	0.719906	0.0140956
47	P0C5H9	Mesencephalic astrocyte-derived neurotrophic factor OS=Rattus norvegicus GN=Manf PE=1 SV=1 - [MANF_RAT]	4.47	1	1	1	179	20.3746	8.25049	0.857047	0.779216	0.799508	0.811924	0.0150157
48	Q4V7E8	Leucine-rich repeat flightless-interacting protein 2 OS=Rattus norvegicus GN=Lrrfip2 PE=1 SV=1 - [LRRF2_RAT]	2.06	1	1	1	437	49.7422	5.94775	0.688927	0.582204	0.726246	0.665792	0.0162716
49	P85515	Alpha-centractin OS=Rattus norvegicus GN=Actr1a PE=1 SV=1 - [ACTZ_RAT]	3.46	1	2	8	376	42.5869	6.63916	0.769454	0.654053	0.644718	0.689409	0.0162742
50	A0A0G2JSW0	Myosin regulatory light chain 12B OS=Rattus norvegicus GN=Myl12b PE=4 SV=1 - [A0A0G2JSW0_RAT]	31.4	1	5	6	172	19.7665	4.84326	0.534705	0.509795	0.686747	0.577082	0.0166724
51	D3ZSL2	ABRA C-terminal-like OS=Rattus norvegicus GN=Abracl PE=1 SV=1 - [D3ZSL2_RAT]	30.86	2	2	4	81	9.02481	5.79541	0.69313	0.605383	0.749222	0.682578	0.0169474
52	P63102	14-3-3 protein zeta/delta OS=Rattus norvegicus GN=Ywhaz PE=1 SV=1 - [1433Z_RAT]	55.1	7	12	20	245	27.7537	4.79248	0.77238	0.65557	0.755779	0.72791	0.0175106
53	A0A0A0MY01	Fatty acid-binding protein, intestinal OS=Rattus norvegicus GN=Fabp2 PE=1 SV=1 - [A0A0A0MY01_RAT]	6.06	1	1	1	132	15.2157	8.38232	0.699982	0.562639	0.706046	0.656223	0.0180511
54	A0A0G2JWA2	Phosphoinositide phospholipase C OS=Rattus norvegicus GN=Plcg2 PE=1 SV=1 - [A0A0G2JWA2_RAT]	0.71	1	1	1	1265	147.541	6.63916	0.792356	0.689958	0.788368	0.756894	0.0184513
55	G3V6H0	RAB1B, member RAS oncogene family-like OS=Rattus norvegicus GN=LOC100363782 PE=4 SV=1 - [G3V6H0_RAT]	11.94	1	2	2	201	22.1632	5.73193	0.823109	0.738371	0.823828	0.795103	0.0186321
56	D4A901	BAI1-associated protein 2-like 2 OS=Rattus norvegicus GN=Baiap2l2 PE=1 SV=2 - [D4A901_RAT]	1.15	1	1	2	521	58.7329	10.0815	0.745622	0.828754	0.718664	0.764346	0.0191983
57	M0R979	Thrombospondin 1 OS=Rattus norvegicus GN=Thbs1 PE=1 SV=2 - [M0R979_RAT]	52.36	1	55	217	1144	126.96	5.03369	0.727798	0.774125	0.636434	0.712786	0.0192639
58	A0A0A0MY22	Sialate O-acetylesterase OS=Rattus norvegicus GN=Siae PE=1 SV=1 - [A0A0A0MY22_RAT]	1.29	1	1	1	542	60.469	7.54736	0.833179	0.758036	0.842816	0.811343	0.0195871
59	Q4KM73	UMP-CMP kinase OS=Rattus norvegicus GN=Cmpk1 PE=1 SV=2 - [KCY_RAT]	6.63	1	1	1	196	22.1552	5.8335	0.846389	0.78434	0.742027	0.790919	0.0203701
60	F1LQT3	Rho-associated protein kinase OS=Rattus norvegicus GN=Rock2 PE=1 SV=3 - [F1LQT3_RAT]	0.44	1	1	1	1378	159.343	5.88428	0.871783	0.78352	0.814303	0.823202	0.0207393
61	F1M8L1	Kinesin-like protein OS=Rattus norvegicus GN=Kif2a PE=1 SV=2 - [F1M8L1_RAT]	1.14	1	1	1	704	79.6396	6.68311	0.742806	0.625064	0.762413	0.710094	0.0211944
62	P60711	Actin, cytoplasmic 1 OS=Rattus norvegicus GN=Actb PE=1 SV=1 - [ACTB_RAT]	53.33	1	17	179	375	41.7097	5.47803	0.849049	0.763068	0.84071	0.817609	0.0217957
63	Q62636	Ras-related protein Rap-1b OS=Rattus norvegicus GN=Rap1b PE=1 SV=2 - [RAP1B_RAT]	32.07	7	7	10	184	20.7846	5.78271	0.803771	0.696944	0.801587	0.767434	0.0222119
64	Q923Z2	Tropomyosin 1, alpha, isoform CRA_a OS=Rattus norvegicus GN=Tpm1 PE=1 SV=1 - [Q923Z2_RAT]	31.34	3	11	22	284	32.7727	4.75439	0.814448	0.679875	0.749156	0.747827	0.0229258
65	B0BMS8	Myl9 protein OS=Rattus norvegicus GN=Myl9 PE=1 SV=1 - [B0BMS8_RAT]	31.4	1	5	7	172	19.8415	4.91943	0.656582	0.499112	0.69194	0.615878	0.0229896
66	Q5XI73	Rho GDP-dissociation inhibitor 1 OS=Rattus norvegicus GN=Arhgdia PE=1 SV=1 - [GDIR1_RAT]	32.84	7	7	15	204	23.3928	5.19873	0.788235	0.663591	0.777193	0.743007	0.0231941
67	Q08163	Adenylyl cyclase-associated protein 1 OS=Rattus norvegicus GN=Cap1 PE=1 SV=3 - [CAP1_RAT]	38.61	14	14	24	474	51.5565	7.51807	0.813229	0.70162	0.803993	0.772947	0.023923
68	P09495	Tropomyosin alpha-4 chain OS=Rattus norvegicus GN=Tpm4 PE=1 SV=3 - [TPM4_RAT]	59.68	8	19	63	248	28.4925	4.69092	0.698639	0.568648	0.742861	0.670049	0.024201
69	A0A0A0MXY5	ATP-dependent 6-phosphofructokinase OS=Rattus norvegicus GN=Pfkp PE=1 SV=2 - [A0A0A0MXY5_RAT]	2	1	2	3	749	81.7015	7.69385	0.86386	0.819614	0.760195	0.814556	0.0252381
70	D3ZRX9	Calponin OS=Rattus norvegicus GN=Cnn2 PE=1 SV=2 - [D3ZRX9_RAT]	3.64	1	1	1	220	24.111	8.68994	0.746403	0.650306	0.799637	0.732115	0.0255899
71	F1M8F4	Glia maturation factor gamma OS=Rattus norvegicus GN=Gmfg PE=1 SV=2 - [F1M8F4_RAT]	9.86	1	1	2	142	16.7555	5.70654	0.742161	0.661126	0.809977	0.737755	0.0258782
72	B0BNA5	Coactosin-like protein OS=Rattus norvegicus GN=Cotl1 PE=1 SV=1 - [COTL1_RAT]	52.11	7	7	12	142	15.922	5.40186	0.785236	0.635605	0.760839	0.727227	0.027679
73	G3V6P7	Myosin, heavy polypeptide 9, non-muscle OS=Rattus norvegicus GN=Myh9 PE=1 SV=1 - [G3V6P7_RAT]	24.44	1	40	62	1960	226.273	5.65576	0.644957	0.521759	0.736621	0.634446	0.0277931
74	P68511	14-3-3 protein eta OS=Rattus norvegicus GN=Ywhah PE=1 SV=2 - [1433F_RAT]	44.72	6	11	20	246	28.194	4.89404	0.810379	0.692601	0.812066	0.771682	0.0287107
75	P85972	Vinculin OS=Rattus norvegicus GN=Vcl PE=1 SV=1 - [VINC_RAT]	56.94	59	59	97	1066	116.542	6.0874	0.854238	0.737239	0.816107	0.802528	0.0291129
76	Q99P74	Ras-related protein Rab-27B OS=Rattus norvegicus GN=Rab27b PE=2 SV=3 - [RB27B_RAT]	5.05	1	1	2	218	24.6043	5.5415	0.811511	0.71674	0.83844	0.788897	0.029231
77	B2GVB9	Fermitin family member 3 OS=Rattus norvegicus GN=Fermt3 PE=1 SV=1 - [B2GVB9_RAT]	23.91	14	14	24	665	75.575	7.07861	0.829597	0.693523	0.78775	0.77029	0.0293422
78	Q5XFX0	Transgelin-2 OS=Rattus norvegicus GN=Tagln2 PE=1 SV=1 - [TAGL2_RAT]	71.36	11	11	18	199	22.3791	8.25049	0.807088	0.690668	0.816252	0.771336	0.0298548
79	M0R8A4	Microtubule-associated protein RP/EB family member 2 OS=Rattus norvegicus GN=Mapre2 PE=1 SV=2 - [M0R8A4_RAT]	18.22	3	3	3	247	28.1199	5.31299	0.79668	0.686239	0.823854	0.768924	0.0315989
80	C0JPT7	Filamin A OS=Rattus norvegicus GN=Flna PE=1 SV=1 - [C0JPT7_RAT]	36.98	75	75	141	2639	280.32	6.03662	0.785369	0.632113	0.777968	0.731817	0.0329177
81	Q4KM33	Pleckstrin OS=Rattus norvegicus GN=Plek PE=1 SV=1 - [PLEK_RAT]	37.71	10	10	20	350	39.9705	8.32373	0.823783	0.673843	0.783468	0.760365	0.0332173
82	A0A096MK30	Moesin OS=Rattus norvegicus GN=Msn PE=1 SV=1 - [A0A096MK30_RAT]	14.73	9	10	11	577	67.7849	6.46826	0.816465	0.893453	0.787427	0.832448	0.033845
83	P62963	Profilin-1 OS=Rattus norvegicus GN=Pfn1 PE=1 SV=2 - [PROF1_RAT]	67.14	7	7	30	140	14.9475	8.27979	0.853923	0.759617	0.862764	0.825434	0.0339434
84	P18418	Calreticulin OS=Rattus norvegicus GN=Calr PE=1 SV=1 - [CALR_RAT]	28.13	11	11	16	416	47.9658	4.48779	0.85956	0.75447	0.851277	0.821769	0.0340074
85	P05370	Glucose-6-phosphate 1-dehydrogenase OS=Rattus norvegicus GN=G6pdx PE=1 SV=3 - [G6PD_RAT]	9.51	5	5	6	515	59.3378	6.37939	0.839741	0.687977	0.785102	0.77094	0.0355474
86	F7EWA3	SP140 nuclear body protein OS=Rattus norvegicus GN=Sp140 PE=4 SV=2 - [F7EWA3_RAT]	0.91	1	1	1	657	74.9989	8.33838	0.803288	0.599804	0.62345	0.675514	0.0370424
87	Q9Z1P2	Alpha-actinin-1 OS=Rattus norvegicus GN=Actn1 PE=1 SV=1 - [ACTN1_RAT]	30.72	14	22	30	892	102.896	5.37646	0.856831	0.740989	0.848895	0.815572	0.0386735
88	P45592	Cofilin-1 OS=Rattus norvegicus GN=Cfl1 PE=1 SV=3 - [COF1_RAT]	50	7	8	12	166	18.5207	8.08936	0.846793	0.741677	0.861639	0.816703	0.0399083
89	A0A0A0MY09	Endoplasmin OS=Rattus norvegicus GN=Hsp90b1 PE=1 SV=1 - [A0A0A0MY09_RAT]	9.08	7	8	9	804	92.8424	4.80518	0.840543	0.703555	0.826094	0.790064	0.0402749
90	D3ZVU2	FANCD2 and FANCI-associated nuclease 1 OS=Rattus norvegicus GN=Fan1 PE=4 SV=2 - [D3ZVU2_RAT]	0.69	1	1	1	1020	112.683	7.32764	0.793955	0.5804	0.57022	0.648192	0.0403994
91	Q9WUD9	Proto-oncogene tyrosine-protein kinase Src OS=Rattus norvegicus GN=Src PE=1 SV=4 - [SRC_RAT]	4.66	3	3	3	536	59.9351	7.41553	0.835612	0.695689	0.822762	0.784688	0.040421
92	A0A0G2K0Q7	Myosin light chain kinase OS=Rattus norvegicus GN=Mylk PE=1 SV=1 - [A0A0G2K0Q7_RAT]	1.74	3	3	3	1952	213.869	5.99854	0.830703	0.773813	0.895328	0.833281	0.0415848
93	G3V8R1	Nucleobindin 2, isoform CRA_b OS=Rattus norvegicus GN=Nucb2 PE=1 SV=1 - [G3V8R1_RAT]	2.62	1	1	2	420	50.0862	5.10986	0.785209	0.860638	0.699829	0.781892	0.0424879
94	G3V7V8	Phosphodiesterase OS=Rattus norvegicus GN=Pde5a PE=1 SV=1 - [G3V7V8_RAT]	10.32	5	7	9	833	94.3694	6.03662	0.897216	0.772353	0.828554	0.832708	0.0435566
95	Q68FR2	Bridging integrator 2 OS=Rattus norvegicus GN=Bin2 PE=1 SV=1 - [BIN2_RAT]	24.85	11	11	17	507	55.0847	4.88135	0.714102	0.5952	0.815919	0.708407	0.0446614
96	M0R5J4	Uncharacterized protein OS=Rattus norvegicus PE=3 SV=1 - [M0R5J4_RAT]	37.56	10	14	28	434	47.0452	6.3667	0.799232	0.905045	0.790139	0.831472	0.0447027
97	A0A0G2K8B7	Eukaryotic initiation factor 4A-II OS=Rattus norvegicus GN=Eif4a2 PE=1 SV=1 - [A0A0G2K8B7_RAT]	2.21	1	1	1	362	41.2642	5.64307	0.894776	0.756655	0.796878	0.816103	0.0463143
98	P63086	Mitogen-activated protein kinase 1 OS=Rattus norvegicus GN=Mapk1 PE=1 SV=3 - [MK01_RAT]	1.96	1	1	1	358	41.2492	6.97607	0.813948	0.609528	0.762442	0.728639	0.0475493
99	Q6AY18	SAR1 gene homolog A (S. cerevisiae), isoform CRA_b OS=Rattus norvegicus GN=Sar1a PE=1 SV=1 - [Q6AY18_RAT]	4.04	1	1	1	198	22.3845	6.68311	0.818294	0.880806	0.731214	0.810105	0.0484205
100	G3V852	RCG55135, isoform CRA_b OS=Rattus norvegicus GN=Tln1 PE=1 SV=1 - [G3V852_RAT]	44.51	95	95	173	2541	269.504	6.20166	0.83577	0.692426	0.840472	0.789556	0.0493835	86 of 100 DEPs were down-regulated
101	Q5XI36	CD97 molecule OS=Rattus norvegicus GN=Adgre5 PE=2 SV=1 - [Q5XI36_RAT]	2.06	2	2	2	825	91.0752	7.6792	1.08444	1.08549	1.08489	1.08494	1.30447e-05
102	Q6IN37	GM2 ganglioside activator OS=Rattus norvegicus GN=Gm2a PE=1 SV=1 - [Q6IN37_RAT]	5.03	1	1	2	199	21.4792	6.52197	0.963403	0.964636	0.963894	0.963978	9.90223e-05
103	M0RDF2	Uncharacterized protein OS=Rattus norvegicus GN=Ighv6-4 PE=1 SV=1 - [M0RDF2_RAT]	26.26	2	2	2	99	11.1764	7.92822	1.14977	1.1352	1.1502	1.14506	0.00115377
104	P10252	CD48 antigen OS=Rattus norvegicus GN=Cd48 PE=1 SV=1 - [CD48_RAT]	2.92	1	1	1	240	27.6622	7.82568	1.04369	1.04881	1.04329	1.04527	0.00153731
105	G3V8X6	RCG39455, isoform CRA_a OS=Rattus norvegicus GN=Tsku PE=4 SV=1 - [G3V8X6_RAT]	1.98	1	1	1	353	38.054	6.68311	0.874494	0.89031	0.878418	0.881074	0.0015947
106	A0A0G2KBC4	Tyrosine-protein kinase receptor OS=Rattus norvegicus GN=Csf1r PE=1 SV=1 - [A0A0G2KBC4_RAT]	8.08	8	8	13	978	109.183	6.07471	1.15913	1.14869	1.13666	1.14816	0.00191483
107	D4A8Y5	Staphylococcal nuclease domain-containing protein 1 OS=Rattus norvegicus GN=Snd1 PE=1 SV=2 - [D4A8Y5_RAT]	1.82	2	2	2	881	98.991	6.84424	0.841792	0.865125	0.84934	0.852086	0.00215281
108	Q5FWS5	Lysyl oxidase-like 1 OS=Rattus norvegicus GN=Loxl1 PE=2 SV=1 - [Q5FWS5_RAT]	2.47	2	2	2	608	66.5481	7.03467	1.08926	1.10638	1.09834	1.09799	0.00253495
109	O35802	Inter-alpha-inhibitor H4 heavy chain OS=Rattus norvegicus GN=ITIH4 PE=2 SV=1 - [O35802_RAT]	65.45	1	48	846	932	103.543	6.50732	1.07256	1.06366	1.07691	1.07104	0.00299789
110	D3ZNR4	Insulin responsive sequence DNA binding protein-1, isoform CRA_a OS=Rattus norvegicus GN=Sned1 PE=4 SV=3 - [D3ZNR4_RAT]	0.93	2	2	2	1397	150.651	6.53662	1.10793	1.1038	1.12757	1.1131	0.0041795
111	F1LUV9	Neural cell adhesion molecule 1 OS=Rattus norvegicus GN=Ncam1 PE=1 SV=3 - [F1LUV9_RAT]	13.57	11	11	16	833	91.5787	4.90674	1.07783	1.09984	1.09783	1.09183	0.005803
112	Q4KM66	LOC500183 protein OS=Rattus norvegicus GN=Igkc PE=1 SV=1 - [Q4KM66_RAT]	27.78	1	6	86	234	25.6755	5.57959	1.09939	1.094	1.12042	1.1046	0.00588308
113	A0A0G2JU82	Microtubule-actin cross-linking factor 1 OS=Rattus norvegicus GN=Macf1 PE=1 SV=1 - [A0A0G2JU82_RAT]	0.11	1	1	1	5358	611.061	5.38916	1.05012	1.06138	1.06875	1.06008	0.00802992
114	O35814	Stress-induced-phosphoprotein 1 OS=Rattus norvegicus GN=Stip1 PE=1 SV=1 - [STIP1_RAT]	4.24	3	3	3	543	62.5304	6.80029	0.842804	0.886326	0.866544	0.865225	0.0086015
115	D3ZT59	Similar to Sepiapterin reductase (SPR) OS=Rattus norvegicus GN=RGD1560795 PE=4 SV=3 - [D3ZT59_RAT]	5.14	1	1	1	175	19.0175	5.07178	0.909402	0.882418	0.911039	0.900953	0.00866393
116	A0A0G2K332	Uncharacterized protein OS=Rattus norvegicus PE=1 SV=1 - [A0A0G2K332_RAT]	20.51	2	2	2	117	12.209	5.18604	1.13816	1.09918	1.12827	1.12187	0.00908802
117	D3ZZ08	Uncharacterized protein OS=Rattus norvegicus PE=1 SV=2 - [D3ZZ08_RAT]	21.67	2	3	5	120	13.1827	7.12256	1.1361	1.16734	1.19353	1.16566	0.00989566
118	Q6PCT3	Tumor protein D54 OS=Rattus norvegicus GN=Tpd52l2 PE=1 SV=1 - [TPD54_RAT]	7.27	1	1	2	220	23.9771	6.15088	0.846801	0.879102	0.82729	0.851064	0.0101337
119	D3ZAA3	Latent transforming growth factor beta binding protein 1 OS=Rattus norvegicus GN=Ltbp1 PE=1 SV=2 - [D3ZAA3_RAT]	1.99	2	2	2	1712	186.479	5.97314	1.03912	1.04382	1.05504	1.04599	0.0103781
120	P31720	Complement C1q subcomponent subunit A OS=Rattus norvegicus GN=C1qa PE=1 SV=2 - [C1QA_RAT]	29.8	6	6	22	245	25.9012	8.96826	1.14666	1.13607	1.1926	1.15844	0.0117815
121	P58775	Tropomyosin beta chain OS=Rattus norvegicus GN=Tpm2 PE=1 SV=1 - [TPM2_RAT]	35.56	2	14	34	284	32.8166	4.70361	0.843916	0.892891	0.87674	0.871182	0.0122805
122	D3ZJ77	Calcium binding protein 39 (Predicted), isoform CRA_a OS=Rattus norvegicus GN=Cab39 PE=1 SV=1 - [D3ZJ77_RAT]	5.1	1	1	1	196	23.6563	8.104	0.830229	0.867025	0.885835	0.86103	0.0135277
123	P16446	Phosphatidylinositol transfer protein alpha isoform OS=Rattus norvegicus GN=Pitpna PE=1 SV=2 - [PIPNA_RAT]	2.21	1	1	1	271	31.8871	6.3667	0.905276	0.919297	0.937539	0.920704	0.0135923
124	F1LMS5	Thrombospondin-4 OS=Rattus norvegicus GN=Thbs4 PE=4 SV=1 - [F1LMS5_RAT]	23.77	16	17	28	959	105.769	4.69092	1.05543	1.0852	1.07247	1.07103	0.0144285
125	Q6MG61	Chloride intracellular channel protein 1 OS=Rattus norvegicus GN=Clic1 PE=1 SV=1 - [CLIC1_RAT]	30.71	4	4	4	241	26.9638	5.17334	0.895485	0.866264	0.913907	0.891885	0.0160645
126	A0A0G2K499	Sucrase-isomaltase, intestinal OS=Rattus norvegicus GN=Si PE=3 SV=1 - [A0A0G2K499_RAT]	0.75	1	1	1	1473	168.664	5.5415	1.12387	1.08726	1.13895	1.11669	0.0168588
127	P97535	Phospholipase A1 member A OS=Rattus norvegicus GN=Pla1a PE=1 SV=1 - [PLA1A_RAT]	5.48	3	3	3	456	50.1698	7.97217	1.12082	1.0747	1.10391	1.09981	0.0177334
128	O54975	Xaa-Pro aminopeptidase 1 OS=Rattus norvegicus GN=Xpnpep1 PE=1 SV=1 - [XPP1_RAT]	2.89	2	2	2	623	69.6131	5.60498	0.888807	0.836065	0.887885	0.870919	0.0177474
129	Q6IG04	Keratin, type II cytoskeletal 72 OS=Rattus norvegicus GN=Krt72 PE=3 SV=2 - [K2C72_RAT]	2.31	1	1	1	520	56.8159	7.35693	1.08015	1.09597	1.12853	1.10155	0.0191061
130	P49806	Regulator of G-protein signaling 10 OS=Rattus norvegicus GN=Rgs10 PE=1 SV=2 - [RGS10_RAT]	8.84	1	1	1	181	21.1627	8.51416	0.880115	0.809085	0.860286	0.849829	0.0192835
131	Q6RUV5	Ras-related C3 botulinum toxin substrate 1 OS=Rattus norvegicus GN=Rac1 PE=1 SV=1 - [RAC1_RAT]	7.29	2	2	4	192	21.4362	8.49951	0.911215	0.874725	0.920079	0.902006	0.0194743
132	G3V7N9	Complement C1q subcomponent subunit B OS=Rattus norvegicus GN=C1qb PE=1 SV=1 - [G3V7N9_RAT]	30.43	6	6	32	253	26.6308	8.82178	1.07221	1.1009	1.12128	1.09813	0.0203981
133	A0A0G2JW51	Putative ATP-dependent RNA helicase DHX30 OS=Rattus norvegicus GN=Dhx30 PE=1 SV=1 - [A0A0G2JW51_RAT]	1.03	1	1	1	1169	130.973	8.66064	1.05052	1.03079	1.03618	1.03917	0.0218612
134	P36953	Afamin OS=Rattus norvegicus GN=Afm PE=3 SV=1 - [AFAM_RAT]	76.32	1	47	424	608	69.29	6.21436	1.17144	1.12465	1.21361	1.1699	0.0221128
135	Q71SA3	Thrombospondin 1 OS=Rattus norvegicus GN=Thbs1 PE=2 SV=1 - [Q71SA3_RAT]	57.01	10	64	285	1170	129.588	4.97021	1.08652	1.14359	1.10297	1.11103	0.022547
136	Q63041	Alpha-1-macroglobulin OS=Rattus norvegicus GN=A1m PE=1 SV=1 - [A1M_RAT]	73.8	82	82	2830	1500	167.019	6.90283	1.0637	1.07461	1.10524	1.08118	0.0226639
137	P40307	Proteasome subunit beta type-2 OS=Rattus norvegicus GN=Psmb2 PE=1 SV=1 - [PSB2_RAT]	19.9	4	4	5	201	22.8977	7.44482	1.10907	1.18938	1.1649	1.15445	0.022862
138	D4A871	Leiomodin 3 OS=Rattus norvegicus GN=Lmod3 PE=4 SV=3 - [D4A871_RAT]	1.21	1	1	1	578	66.0491	5.35107	1.08208	1.10333	1.13968	1.10836	0.023252
139	Q4FZU2	Keratin, type II cytoskeletal 6A OS=Rattus norvegicus GN=Krt6a PE=1 SV=1 - [K2C6A_RAT]	3.99	1	2	4	552	59.2127	7.94287	1.19424	1.25051	1.14489	1.19655	0.0232607
140	B2GV73	Actin-related protein 2/3 complex subunit 3 OS=Rattus norvegicus GN=Arpc3 PE=1 SV=1 - [B2GV73_RAT]	6.18	1	1	1	178	20.5223	8.60205	0.842436	0.896836	0.81959	0.852954	0.0234257
141	P01681	Ig kappa chain V region S211 OS=Rattus norvegicus PE=1 SV=1 - [KVX01_RAT]	35.78	2	2	4	109	11.9397	7.92822	1.20888	1.12953	1.13754	1.15865	0.0243488
142	A0A096P6L9	Complement C5 OS=Rattus norvegicus GN=C5 PE=1 SV=2 - [A0A096P6L9_RAT]	51.81	78	78	309	1681	188.961	6.62451	1.1	1.05702	1.09242	1.08315	0.0244485
143	A0A0G2K5H6	Uncharacterized protein OS=Rattus norvegicus PE=4 SV=1 - [A0A0G2K5H6_RAT]	3.08	1	1	1	195	21.7152	4.79248	0.926926	0.869902	0.888062	0.894963	0.0246943
144	Q3T1J1	Eukaryotic translation initiation factor 5A-1 OS=Rattus norvegicus GN=Eif5a PE=1 SV=3 - [IF5A1_RAT]	12.99	2	2	3	154	16.8214	5.23682	0.868639	0.91739	0.916763	0.90093	0.0255502
145	F1M632	Adenylate kinase 9 OS=Rattus norvegicus GN=Ak9 PE=1 SV=3 - [F1M632_RAT]	0.69	1	2	7	1888	218.405	5.07178	1.03122	1.03804	1.05383	1.04103	0.0255956
146	Q5WN11	Pre-eosinophil-associated ribonuclease-2 OS=Rattus norvegicus GN=Rnase2 PE=2 SV=1 - [Q5WN11_RAT]	5.16	1	1	1	155	17.2814	8.63135	0.811755	0.864393	0.895669	0.857272	0.0281885
147	Q5FVP9	Cfh protein OS=Rattus norvegicus GN=LOC100361907 PE=2 SV=1 - [Q5FVP9_RAT]	33.33	4	11	39	393	45.2765	7.51807	0.976352	0.95895	0.972939	0.969414	0.0289861
148	D4A8G5	Transforming growth factor, beta-induced OS=Rattus norvegicus GN=Tgfbi PE=1 SV=2 - [D4A8G5_RAT]	16.06	11	11	13	685	74.7058	7.50342	1.04316	1.0504	1.07588	1.05648	0.0295116
149	Q9JHW0	Proteasome subunit beta type-7 OS=Rattus norvegicus GN=Psmb7 PE=1 SV=1 - [PSB7_RAT]	17.33	4	4	6	277	29.9083	7.97217	1.14822	1.11129	1.07916	1.11289	0.0298502
150	P15429	Beta-enolase OS=Rattus norvegicus GN=Eno3 PE=1 SV=3 - [ENOB_RAT]	14.29	2	6	12	434	46.9843	7.44482	1.11573	1.21876	1.16827	1.16759	0.0300891
151	F1M171	Similar to RIKEN cDNA 2310057J18 OS=Rattus norvegicus GN=RGD1311933 PE=4 SV=3 - [F1M171_RAT]	5.36	1	1	1	336	38.458	4.86865	1.13133	1.07551	1.14531	1.11738	0.0314526
152	Q9JJV7	Potassium voltage-gated channel subfamily E member 3 OS=Rattus norvegicus GN=Kcne3 PE=1 SV=1 - [KCNE3_RAT]	6.54	1	1	1	107	11.993	9.37842	1.1323	1.18162	1.09597	1.13663	0.0314555
153	Q7M0E3	Destrin OS=Rattus norvegicus GN=Dstn PE=1 SV=3 - [DEST_RAT]	18.79	3	4	5	165	18.5215	8.03076	0.942029	0.910534	0.949919	0.934161	0.0318056
154	G3V9H9	Glycoprotein 5, platelet OS=Rattus norvegicus GN=NEWGENE_2724 PE=1 SV=1 - [G3V9H9_RAT]	28.04	12	12	21	567	63.3189	8.60205	1.05709	1.1071	1.10573	1.08997	0.0318326
155	F1M0Z6	Neogenin OS=Rattus norvegicus GN=Neo1 PE=1 SV=2 - [F1M0Z6_RAT]	1.99	3	3	3	1209	132.189	6.85889	1.04994	1.02593	1.03705	1.03764	0.0323369
156	D3ZJF8	Fc fragment of IgG-binding protein OS=Rattus norvegicus GN=Fcgbp PE=1 SV=3 - [D3ZJF8_RAT]	10.53	17	20	25	2584	274.98	5.08447	1.06441	1.11383	1.12658	1.10161	0.0330951
157	Q62867	Gamma-glutamyl hydrolase OS=Rattus norvegicus GN=Ggh PE=1 SV=1 - [GGH_RAT]	6.94	2	2	3	317	35.8072	8.04541	1.05749	1.1138	1.10024	1.09051	0.0333978
158	P30349	Leukotriene A-4 hydrolase OS=Rattus norvegicus GN=Lta4h PE=2 SV=2 - [LKHA4_RAT]	8.2	4	4	4	610	69.1321	6.03662	1.06421	1.0347	1.04201	1.04697	0.0338798
159	D4AAY7	Phosphatidylinositol glycan anchor biosynthesis, class A OS=Rattus norvegicus GN=Piga PE=4 SV=2 - [D4AAY7_RAT]	1.44	1	1	1	485	54.3312	8.47021	1.15309	1.10525	1.08017	1.11284	0.0341106
160	A0A023IKI3	Proteasome subunit beta type OS=Rattus norvegicus GN=Psmb8 PE=2 SV=1 - [A0A023IKI3_RAT]	10.51	3	3	4	276	30.558	7.78174	1.03435	1.06546	1.04454	1.04812	0.0343719
161	P62775	Myotrophin OS=Rattus norvegicus GN=Mtpn PE=1 SV=2 - [MTPN_RAT]	14.41	1	1	1	118	12.8526	5.51611	0.895844	0.939984	0.938247	0.924692	0.0348213
162	P30836	L-selectin OS=Rattus norvegicus GN=Sell PE=2 SV=1 - [LYAM1_RAT]	11.29	4	4	7	372	42.4133	7.92822	1.06061	1.09526	1.12265	1.09284	0.035404
163	P30835	ATP-dependent 6-phosphofructokinase, liver type OS=Rattus norvegicus GN=Pfkl PE=1 SV=3 - [PFKAL_RAT]	2.82	1	2	3	780	85.2844	7.40088	0.957911	0.915436	0.937685	0.937011	0.0358918
164	P18421	Proteasome subunit beta type-1 OS=Rattus norvegicus GN=Psmb1 PE=1 SV=3 - [PSB1_RAT]	17.92	3	3	5	240	26.4623	7.35693	1.05279	1.07286	1.10453	1.07672	0.0364429
165	B1H219	Dickkopf WNT-signaling pathway inhibitor 3 OS=Rattus norvegicus GN=Dkk3 PE=2 SV=1 - [B1H219_RAT]	9.77	3	3	4	348	38.7129	4.57666	1.10811	1.20063	1.12472	1.14448	0.0367219
166	D4A0S3	Uncharacterized protein OS=Rattus norvegicus GN=LOC100360165 PE=4 SV=3 - [D4A0S3_RAT]	5.31	1	1	4	245	26.8405	4.05615	0.875502	0.85692	0.768545	0.833656	0.037163
167	Q6P6S4	Nucleotide exchange factor SIL1 OS=Rattus norvegicus GN=Sil1 PE=2 SV=1 - [SIL1_RAT]	2.58	1	1	1	465	52.317	5.13525	0.867649	0.910678	0.933432	0.90392	0.038018
168	O35511	A regulatory subunit of protein phosphatase 2A (Fragment) OS=Rattus norvegicus GN=PP2A ARa PE=2 SV=1 - [O35511_RAT]	12.9	1	1	1	155	17.3822	8.60205	0.876753	0.926166	0.844302	0.882407	0.0386088
169	D4AAI2	Histocompatibility (Minor) HA-1 (Predicted), isoform CRA_b OS=Rattus norvegicus GN=Arhgap45 PE=1 SV=1 - [D4AAI2_RAT]	0.63	1	1	1	1116	123.001	6.12549	0.900212	0.792028	0.845877	0.846039	0.0387685
170	P97546	Neuroplastin OS=Rattus norvegicus GN=Nptn PE=1 SV=2 - [NPTN_RAT]	2.29	1	1	1	393	43.9042	8.38232	1.0436	1.06914	1.09179	1.06818	0.0392437
171	A0A0G2JTI8	Aminopeptidase OS=Rattus norvegicus GN=Enpep PE=1 SV=1 - [A0A0G2JTI8_RAT]	0.74	1	1	1	944	107.859	5.2876	1.07538	1.15756	1.11532	1.11609	0.0393225
172	D4A1D9	Six6 opposite strand transcript 1 OS=Rattus norvegicus GN=Six6os1 PE=4 SV=2 - [D4A1D9_RAT]	1.04	1	1	1	576	66.8256	5.61768	1.07203	1.0542	1.1095	1.07858	0.0404201
173	F1LZH0	Uncharacterized protein OS=Rattus norvegicus GN=LOC100912707 PE=1 SV=2 - [F1LZH0_RAT]	22.76	3	3	4	123	13.6025	7.98682	1.10029	1.12936	1.20079	1.14348	0.0406828
174	O55004	Ribonuclease 4 OS=Rattus norvegicus GN=Rnase4 PE=1 SV=1 - [RNAS4_RAT]	45.58	5	5	11	147	16.8923	8.51416	1.04427	1.02883	1.06153	1.04488	0.0415358
175	P0CG51	Polyubiquitin-B OS=Rattus norvegicus GN=Ubb PE=1 SV=1 - [UBB_RAT]	52.46	4	4	6	305	34.3475	7.53271	0.922346	0.881614	0.942189	0.915383	0.0416458
176	P14562	Lysosome-associated membrane glycoprotein 1 OS=Rattus norvegicus GN=Lamp1 PE=1 SV=1 - [LAMP1_RAT]	2.95	1	1	2	407	43.9412	8.07471	1.10169	1.08968	1.17382	1.12173	0.0435602
177	F1LPR6	Uncharacterized protein OS=Rattus norvegicus GN=Ighm PE=1 SV=3 - [F1LPR6_RAT]	12.34	1	4	4	470	51.3673	5.60498	1.07671	1.15168	1.17307	1.13382	0.0445002
178	F1LRM7	Collagen alpha-1(II) chain OS=Rattus norvegicus GN=Col2a1 PE=1 SV=1 - [F1LRM7_RAT]	1.76	2	2	2	1419	134.504	8.25049	1.0486	1.07133	1.03259	1.05084	0.0455439
179	Q5U300	Ubiquitin-like modifier-activating enzyme 1 OS=Rattus norvegicus GN=Uba1 PE=1 SV=1 - [UBA1_RAT]	9.92	8	8	11	1058	117.713	5.56689	0.934419	0.908961	0.959671	0.93435	0.0462946
180	Q78P75	Dynein light chain 2, cytoplasmic OS=Rattus norvegicus GN=Dynll2 PE=1 SV=1 - [DYL2_RAT]	7.87	1	1	1	89	10.3431	7.37158	0.905913	0.87981	0.947915	0.911212	0.0464691
181	P04906	Glutathione S-transferase P OS=Rattus norvegicus GN=Gstp1 PE=1 SV=2 - [GSTP1_RAT]	12.38	2	2	6	210	23.4241	7.35693	0.871865	0.784761	0.894678	0.850435	0.0466595
182	Q6P7Q4	Lactoylglutathione lyase OS=Rattus norvegicus GN=Glo1 PE=1 SV=3 - [LGUL_RAT]	9.24	1	1	1	184	20.8063	5.31299	0.959923	0.943982	0.975368	0.959757	0.0471377
183	P62494	Ras-related protein Rab-11A OS=Rattus norvegicus GN=Rab11a PE=1 SV=3 - [RB11A_RAT]	9.26	2	2	2	216	24.3784	6.56592	0.877755	0.779161	0.886	0.847639	0.0471813
184	G3V7Q6	Proteasome subunit beta type OS=Rattus norvegicus GN=Psmb5 PE=1 SV=1 - [G3V7Q6_RAT]	8.37	2	2	2	263	28.5412	7.02002	0.932548	0.96858	0.958441	0.953189	0.0487146
185	Q5I0K2	RGD1308350 protein (Fragment) OS=Rattus norvegicus GN=Inf2 PE=2 SV=1 - [Q5I0K2_RAT]	1.85	1	1	1	433	47.6429	5.12256	0.888062	0.759732	0.855397	0.834397	0.0500398
186	A0A0G2JSU2	Adhesion G protein-coupled receptor A3 OS=Rattus norvegicus GN=Adgra3 PE=3 SV=1 - [A0A0G2JSU2_RAT]	0.61	1	1	1	1306	143.604	8.54346	0.941005	0.857684	0.879795	0.892828	0.0500417
187	P23785	Granulins OS=Rattus norvegicus GN=Grn PE=1 SV=3 - [GRN_RAT]	6.63	3	3	3	588	63.3249	6.46826	1.03317	1.04063	1.06973	1.04784	0.0502787
188	D3ZCS8	Olfactory receptor OS=Rattus norvegicus GN=Olr339 PE=3 SV=1 - [D3ZCS8_RAT]	2.51	1	1	1	319	35.27	8.01611	0.886143	0.842955	0.93394	0.887679	0.0506097
189	A0A0G2K905	Arp2/3 complex 34 kDa subunit OS=Rattus norvegicus GN=Arpc2 PE=1 SV=1 - [A0A0G2K905_RAT]	18.66	6	6	7	284	32.4824	8.01611	0.911407	0.898776	0.818611	0.876265	0.0509648
190	E9PSP1	Phospholipid transfer protein OS=Rattus norvegicus GN=Pltp PE=1 SV=1 - [E9PSP1_RAT]	8.67	4	4	4	496	54.4165	6.62451	1.07689	1.0466	1.03512	1.05287	0.051286
191	P04917	Serglycin OS=Rattus norvegicus GN=Srgn PE=1 SV=1 - [SRGN_RAT]	20.11	2	2	8	179	18.5656	4.55127	1.02252	1.0101	1.02438	1.019	0.051368
192	D3ZQ25	Fibulin-1 OS=Rattus norvegicus GN=Fbln1 PE=1 SV=1 - [D3ZQ25_RAT]	19.15	3	13	28	705	78.0195	5.16064	1.10664	1.0785	1.04416	1.07644	0.0515777
193	P69897	Tubulin beta-5 chain OS=Rattus norvegicus GN=Tubb5 PE=1 SV=1 - [TBB5_RAT]	27.25	3	10	16	444	49.639	4.89404	0.895782	0.745793	0.807622	0.816399	0.0518541
194	A0A0G2KAW4	Thimet oligopeptidase OS=Rattus norvegicus GN=Thop1 PE=1 SV=1 - [A0A0G2KAW4_RAT]	1.09	1	1	1	644	72.9541	6.84424	1.22842	1.13004	1.10834	1.1556	0.0520179
195	Q5XIF6	Tubulin alpha-4A chain OS=Rattus norvegicus GN=Tuba4a PE=1 SV=1 - [TBA4A_RAT]	36.16	4	14	28	448	49.8924	5.05908	0.844093	0.641197	0.769465	0.751585	0.0524511
196	F1LYF1	Uncharacterized protein OS=Rattus norvegicus PE=4 SV=3 - [F1LYF1_RAT]	5.71	1	1	1	140	15.2668	8.04541	1.17159	1.41687	1.29504	1.2945	0.0532309
197	P20767	Ig lambda-2 chain C region OS=Rattus norvegicus PE=4 SV=1 - [LAC2_RAT]	76.92	5	5	15	104	11.3106	5.98584	1.10424	1.04337	1.10475	1.08412	0.0539611
198	Q68FR8	Tubulin alpha-3 chain OS=Rattus norvegicus GN=Tuba3a PE=2 SV=1 - [TBA3_RAT]	24.67	1	10	14	450	49.9276	5.09717	0.980167	0.971839	0.954457	0.968821	0.0542453
199	D3ZGK7	Carboxylic ester hydrolase OS=Rattus norvegicus GN=Ces1c PE=1 SV=3 - [D3ZGK7_RAT]	44.18	2	20	495	584	64.1916	6.43018	1.32263	1.13425	1.32722	1.26137	0.0543771
200	A0A0G2K531	Glutathione peroxidase OS=Rattus norvegicus GN=Gpx3 PE=1 SV=1 - [A0A0G2K531_RAT]	56.89	11	11	60	225	25.2579	8.11865	1.08837	1.03626	1.08746	1.0707	0.0545156
201	Q6Q0N0	Calsyntenin-1 OS=Rattus norvegicus GN=Clstn1 PE=1 SV=1 - [CSTN1_RAT]	1.37	1	1	1	952	106.194	5.0083	1.08826	1.22075	1.16157	1.15686	0.0548198
202	O88752	Epsilon 1 globin OS=Rattus norvegicus GN=Hbe1 PE=1 SV=1 - [O88752_RAT]	12.24	1	2	15	147	16.0945	8.17725	0.829936	0.589986	0.730813	0.716912	0.0554884
203	O70511	Ankyrin-3 OS=Rattus norvegicus GN=Ank3 PE=1 SV=3 - [ANK3_RAT]	0.5	1	1	1	2622	284.266	7.89893	0.791594	0.707068	0.883157	0.79394	0.0558368
204	D3ZHI6	Cytotoxic T lymphocyte-associated protein 2 alpha OS=Rattus norvegicus GN=Ctla2a PE=1 SV=1 - [D3ZHI6_RAT]	6.19	1	1	1	113	13.0202	5.57959	0.831694	0.718401	0.876916	0.809004	0.0558704
205	A0A0G2K0T7	Zinc finger protein 35 OS=Rattus norvegicus GN=Zfp35 PE=4 SV=1 - [A0A0G2K0T7_RAT]	1.72	1	1	1	580	66.6087	8.55811	0.937079	0.881698	0.943333	0.920703	0.0559377
206	G3V928	LDL receptor-related protein 1 OS=Rattus norvegicus GN=Lrp1 PE=1 SV=1 - [G3V928_RAT]	0.95	4	4	5	4545	504.558	5.36377	1.03669	1.09631	1.07907	1.07069	0.0574262
207	A0A0G2JVP4	Uncharacterized protein OS=Rattus norvegicus GN=Ighm PE=1 SV=1 - [A0A0G2JVP4_RAT]	48.94	22	22	128	470	51.6758	6.52197	1.42287	1.16797	1.42186	1.33757	0.0576967
208	Q63081	Protein disulfide-isomerase A6 OS=Rattus norvegicus GN=Pdia6 PE=1 SV=2 - [PDIA6_RAT]	7.27	3	3	3	440	48.1433	5.13525	0.829533	0.674005	0.845531	0.783023	0.058082
209	G3V9D8	Carboxylic ester hydrolase OS=Rattus norvegicus GN=LOC108348093 PE=1 SV=1 - [G3V9D8_RAT]	3.92	1	3	3	561	62.1301	5.92236	0.838117	0.939218	0.862572	0.879969	0.0587562
210	M0RDJ4	Glia maturation factor beta OS=Rattus norvegicus GN=Gmfb PE=1 SV=2 - [M0RDJ4_RAT]	11.43	1	1	1	140	16.4424	5.43994	0.825156	0.691117	0.865235	0.793836	0.0594538
211	Q920G0	Src kinase-associated phosphoprotein 2 OS=Rattus norvegicus GN=Skap2 PE=1 SV=1 - [SKAP2_RAT]	6.42	1	1	1	358	40.6915	4.65283	0.877468	0.683363	0.782144	0.780992	0.0596671
212	M0R4F8	Dynamin-binding protein OS=Rattus norvegicus GN=Dnmbp PE=1 SV=2 - [M0R4F8_RAT]	0.57	1	1	1	1577	176.616	5.46533	1.09697	1.04947	1.13164	1.09269	0.0601287
213	D3ZK47	Histone-lysine N-methyltransferase OS=Rattus norvegicus GN=Nsd3 PE=1 SV=1 - [D3ZK47_RAT]	0.5	1	1	1	1396	155.468	8.22119	0.883298	0.822433	0.710389	0.805373	0.061514
214	B2RZ72	Actin-related protein 2/3 complex subunit 4 OS=Rattus norvegicus GN=Arpc4 PE=1 SV=1 - [B2RZ72_RAT]	5.36	1	1	1	168	19.6543	8.42627	0.926492	0.845013	0.797681	0.856395	0.0622774
215	P14604	Enoyl-CoA hydratase, mitochondrial OS=Rattus norvegicus GN=Echs1 PE=1 SV=1 - [ECHM_RAT]	2.07	1	1	1	290	31.4962	8.1333	1.34205	1.39214	1.14172	1.29197	0.0623105
216	F1M6Z1	Apolipoprotein B-100 OS=Rattus norvegicus GN=Apob PE=1 SV=1 - [F1M6Z1_RAT]	47.49	188	196	615	4506	509.376	7.21045	1.19164	1.15163	1.35027	1.23118	0.0624551
217	P84083	ADP-ribosylation factor 5 OS=Rattus norvegicus GN=Arf5 PE=1 SV=2 - [ARF5_RAT]	4.44	1	1	1	180	20.5166	6.78564	0.904201	0.926404	0.826554	0.88572	0.0635407
218	Q62632	Follistatin-related protein 1 OS=Rattus norvegicus GN=Fstl1 PE=1 SV=1 - [FSTL1_RAT]	20.92	6	6	7	306	34.5996	5.98584	1.12754	1.15434	1.29158	1.19115	0.0639422
219	P11598	Protein disulfide-isomerase A3 OS=Rattus norvegicus GN=Pdia3 PE=1 SV=2 - [PDIA3_RAT]	20.99	10	10	15	505	56.5877	6.21436	0.881854	0.772219	0.89903	0.851034	0.0643083
220	Q5I0D7	Xaa-Pro dipeptidase OS=Rattus norvegicus GN=Pepd PE=2 SV=1 - [PEPD_RAT]	16.46	8	8	18	492	54.7149	5.94775	1.12683	1.06077	1.17103	1.11954	0.0649156
221	D4A8F2	Ras suppressor protein 1 OS=Rattus norvegicus GN=Rsu1 PE=1 SV=3 - [D4A8F2_RAT]	14.8	4	4	4	277	31.3176	7.95752	0.820249	0.645485	0.840768	0.768834	0.0649202
222	P16409	Myosin light chain 3 OS=Rattus norvegicus GN=Myl3 PE=1 SV=2 - [MYL3_RAT]	10	1	2	2	200	22.1421	5.09717	0.712693	0.886041	0.670185	0.756306	0.0661865
223	P39069	Adenylate kinase isoenzyme 1 OS=Rattus norvegicus GN=Ak1 PE=1 SV=3 - [KAD1_RAT]	11.86	2	2	2	194	21.5702	7.89893	1.10903	1.0814	1.19761	1.12935	0.0662302
224	D3JTH7	IL2RG (Fragment) OS=Rattus norvegicus GN=Il2rg PE=4 SV=1 - [D3JTH7_RAT]	9.62	2	2	3	239	28.2353	8.23584	1.12793	1.13011	1.04644	1.10149	0.0663625
225	D3Z9R7	Syntaxin 16 OS=Rattus norvegicus GN=Stx16 PE=1 SV=1 - [D3Z9R7_RAT]	4.32	1	1	33	139	15.9904	4.98291	1.0972	1.13882	1.04926	1.09509	0.0667209
226	I6L9G5	Rcn3 protein OS=Rattus norvegicus GN=Rcn3 PE=1 SV=1 - [I6L9G5_RAT]	3.96	1	1	1	328	37.9182	4.86865	0.913124	0.970764	0.925499	0.936462	0.0683241
227	Q9JHL4	Drebrin-like protein OS=Rattus norvegicus GN=Dbnl PE=1 SV=1 - [DBNL_RAT]	2.98	1	1	1	436	48.5825	4.91943	0.799393	0.915186	0.747991	0.820857	0.0684476
228	Q5I0E1	Leucine-rich alpha-2-glycoprotein 1 OS=Rattus norvegicus GN=Lrg1 PE=2 SV=1 - [Q5I0E1_RAT]	28.92	7	7	11	332	36.2971	7.2251	1.04044	1.07876	1.11527	1.07816	0.0686227
229	C0KUC5	LIM and senescent cell antigen-like-containing domain protein OS=Rattus norvegicus GN=Lims1 PE=1 SV=1 - [C0KUC5_RAT]	15.19	5	5	6	362	41.5811	8.04541	0.872475	0.731174	0.877384	0.827011	0.0689497
230	Q66HC6	A kinase (PRKA) anchor protein 3 OS=Rattus norvegicus GN=Akap3 PE=1 SV=1 - [Q66HC6_RAT]	1.17	1	1	1	858	94.691	6.17627	0.951664	0.908979	0.862433	0.907692	0.0698523
231	P31722	Complement C1q subcomponent subunit C OS=Rattus norvegicus GN=C1qc PE=1 SV=2 - [C1QC_RAT]	22.45	4	4	7	245	25.6697	8.32373	1.09702	1.07165	1.17936	1.11601	0.0703505
232	P81827	Urinary protein 1 OS=Rattus norvegicus PE=1 SV=1 - [UP1_RAT]	10.89	1	1	1	101	10.9523	7.04932	1.26334	1.1014	1.14733	1.17069	0.0712792
233	P05942	Protein S100-A4 OS=Rattus norvegicus GN=S100a4 PE=2 SV=1 - [S10A4_RAT]	7.92	1	1	3	101	11.7687	5.12256	0.743837	0.907017	0.712915	0.787923	0.0720103
234	D3ZQ57	Plexin B2 OS=Rattus norvegicus GN=Plxnb2 PE=1 SV=1 - [D3ZQ57_RAT]	2.88	4	4	5	1841	205.818	5.98584	1.05192	1.06296	1.12516	1.08001	0.0724541
235	A0A0G2JV81	ADP-ribosylation factor 3 OS=Rattus norvegicus GN=Arf3 PE=3 SV=1 - [A0A0G2JV81_RAT]	12.71	2	2	2	181	20.5558	7.43018	0.755088	0.919901	0.76637	0.813786	0.072713
236	D4AA52	Uncharacterized protein OS=Rattus norvegicus GN=Mug1 PE=1 SV=3 - [D4AA52_RAT]	64.12	1	81	2810	1477	163.613	6.04932	1.12596	1.06262	1.1863	1.12496	0.0728442
237	F7EZQ4	Fc fragment of IgG-binding protein-like 1 OS=Rattus norvegicus GN=Fcgbpl1 PE=4 SV=1 - [F7EZQ4_RAT]	1.38	1	4	7	2537	275.559	6.45557	1.07669	1.23935	1.2151	1.17704	0.0730351
238	P04642	L-lactate dehydrogenase A chain OS=Rattus norvegicus GN=Ldha PE=1 SV=1 - [LDHA_RAT]	40.06	11	13	31	332	36.4273	8.26514	0.826057	0.91522	0.745579	0.828952	0.0731521
239	Q99J82	Integrin-linked protein kinase OS=Rattus norvegicus GN=Ilk PE=2 SV=1 - [ILK_RAT]	7.96	4	4	5	452	51.3399	8.07471	0.875399	0.694881	0.847821	0.806034	0.0745359
240	F1M957	von Willebrand factor OS=Rattus norvegicus GN=Vwf PE=1 SV=3 - [F1M957_RAT]	10.35	24	24	38	2812	308.774	5.56689	1.04304	1.0952	1.13364	1.09063	0.0746427
241	Q6AXT5	Ras-related protein Rab-21 OS=Rattus norvegicus GN=Rab21 PE=2 SV=1 - [RAB21_RAT]	4.93	1	1	1	223	24.1482	7.94287	0.907404	0.873193	0.95957	0.913389	0.0747699
242	F1LS29	Calpain-1 catalytic subunit OS=Rattus norvegicus GN=Capn1 PE=1 SV=1 - [F1LS29_RAT]	4.35	3	3	3	713	82.0482	5.64307	0.888211	0.723018	0.861243	0.824158	0.0752349
243	A0A0H2UHA1	Mannan-binding lectin serine protease 1 OS=Rattus norvegicus GN=Masp1 PE=1 SV=1 - [A0A0H2UHA1_RAT]	28.13	7	18	40	704	80.0615	5.69385	1.12393	1.07751	1.21609	1.13918	0.0759898
244	A0A0G2JTX5	Dipeptidyl peptidase 4 OS=Rattus norvegicus GN=Dpp4 PE=1 SV=1 - [A0A0G2JTX5_RAT]	3	2	2	2	767	88.0455	6.21436	1.02242	1.06381	1.0734	1.05321	0.0765999
245	Q6PDW8	Glutathione peroxidase OS=Rattus norvegicus GN=Gpx1 PE=2 SV=1 - [Q6PDW8_RAT]	29.66	4	4	7	145	16.4784	7.25439	0.850579	0.950814	0.841317	0.880903	0.0768001
246	P18422	Proteasome subunit alpha type-3 OS=Rattus norvegicus GN=Psma3 PE=1 SV=3 - [PSA3_RAT]	18.43	6	6	9	255	28.4011	5.43994	1.06245	1.13074	1.05385	1.08234	0.0772725
247	G3V7Y2	Osteomodulin OS=Rattus norvegicus GN=LOC103690116 PE=4 SV=1 - [G3V7Y2_RAT]	4.26	2	2	2	423	49.6583	5.21143	1.0483	1.12643	1.06546	1.08007	0.0776049
248	F1LQ70	Arachidonate 12-lipoxygenase, 12S-type OS=Rattus norvegicus GN=Alox12 PE=1 SV=1 - [LOX12_RAT]	4.68	2	2	2	663	75.4855	6.45557	0.84714	0.733575	0.906668	0.829128	0.0780894
249	P35577	Thyroxine-binding globulin OS=Rattus norvegicus GN=Serpina7 PE=1 SV=2 - [THBG_RAT]	14.59	5	5	6	418	46.908	6.46826	1.12297	1.10182	1.25498	1.15992	0.0792601
250	Q9QYT6	cGMP-binding cGMP specific phosphodiesterase (Fragment) OS=Rattus norvegicus GN=PDE5A1 PE=4 SV=1 - [Q9QYT6_RAT]	20.68	2	4	4	237	26.6281	5.63037	0.843102	0.716642	0.899475	0.81974	0.0793693
251	D4A2G9	RAN-binding protein 1 OS=Rattus norvegicus GN=Ranbp1 PE=1 SV=1 - [D4A2G9_RAT]	9.85	2	2	5	203	23.5817	5.22412	0.83578	0.777957	0.93374	0.849159	0.0800878
252	P01946	Hemoglobin subunit alpha-1/2 OS=Rattus norvegicus GN=Hba1 PE=1 SV=3 - [HBA_RAT]	90.85	3	12	427	142	15.3188	7.97217	0.779923	0.489845	0.775871	0.681879	0.0802926
253	P11232	Thioredoxin OS=Rattus norvegicus GN=Txn PE=1 SV=2 - [THIO_RAT]	29.52	3	3	8	105	11.6657	4.91943	0.789688	0.936089	0.789463	0.838413	0.0804759
254	D3ZKG5	Parvin, beta OS=Rattus norvegicus GN=Parvb PE=1 SV=1 - [D3ZKG5_RAT]	15.07	4	4	6	365	41.6751	6.32861	0.927935	0.793367	0.885224	0.868842	0.0806892
255	Q6IRK8	Spectrin alpha chain, non-erythrocytic 1 OS=Rattus norvegicus GN=Sptan1 PE=1 SV=1 - [Q6IRK8_RAT]	3.47	6	6	6	2452	282.206	5.31299	0.897777	0.811243	0.933217	0.880746	0.0811957
256	P16975	SPARC OS=Rattus norvegicus GN=Sparc PE=1 SV=4 - [SPRC_RAT]	8.64	2	2	2	301	34.2735	4.89404	1.07595	1.0733	1.17238	1.10721	0.0813246
257	Q4V7C7	Actin-related protein 3 OS=Rattus norvegicus GN=Actr3 PE=1 SV=1 - [ARP3_RAT]	20.1	8	8	8	418	47.327	5.88428	0.874422	0.946164	0.820204	0.880263	0.0816148
258	A0A0G2K0W9	Proteasome subunit alpha type OS=Rattus norvegicus GN=Psma7 PE=1 SV=1 - [A0A0G2K0W9_RAT]	33.06	8	8	14	248	27.8386	8.45557	1.04846	1.14013	1.07752	1.0887	0.0817335
259	B4F793	Tnxb protein (Fragment) OS=Rattus norvegicus GN=Tnxb PE=2 SV=1 - [B4F793_RAT]	4.32	2	2	2	1460	158.839	5.13525	1.41046	1.87575	1.34762	1.54461	0.0821697
260	G3V836	Clusterin OS=Rattus norvegicus GN=Clu PE=1 SV=1 - [G3V836_RAT]	43.4	19	19	127	447	51.3873	5.80811	1.06616	1.06571	1.15345	1.09511	0.0825966
261	Q5VLR6	BWK3 OS=Rattus norvegicus GN=LOC366772 PE=2 SV=1 - [Q5VLR6_RAT]	15.56	2	5	5	482	52.3527	5.10986	1.12894	1.05963	1.19619	1.12826	0.082905
262	A0A0G2JSM8	Cell division control protein 42 homolog OS=Rattus norvegicus GN=Cdc42 PE=1 SV=1 - [A0A0G2JSM8_RAT]	4.19	1	1	1	191	21.2969	6.03662	0.780839	0.92205	0.72322	0.808703	0.0835557
263	Q6P7C7	Transmembrane glycoprotein NMB OS=Rattus norvegicus GN=Gpnmb PE=2 SV=1 - [GPNMB_RAT]	2.27	1	1	1	572	63.6909	7.10791	0.960152	0.862805	0.86453	0.895829	0.0835648
264	Q6XDA0	Spectrin beta chain OS=Rattus norvegicus GN=Sptb PE=1 SV=1 - [Q6XDA0_RAT]	0.47	1	1	1	2137	246.176	5.31299	0.863283	0.516888	0.637032	0.672401	0.0841354
265	Q62975	Protein Z-dependent protease inhibitor OS=Rattus norvegicus GN=Serpina10 PE=2 SV=2 - [ZPI_RAT]	38.99	18	18	64	436	50.2118	6.81494	1.09944	1.07299	1.20026	1.12423	0.0851622
266	A2VD06	Dentin matrix acidic phosphoprotein 1 OS=Rattus norvegicus GN=Dmp1 PE=2 SV=1 - [A2VD06_RAT]	3.27	1	1	1	489	53.0434	4.14502	0.941341	0.971554	0.906215	0.939704	0.0856335
267	P57097	Tyrosine-protein kinase Mer OS=Rattus norvegicus GN=Mertk PE=2 SV=1 - [MERTK_RAT]	0.6	1	1	1	994	109.354	5.26221	1.01789	1.03976	1.06087	1.03951	0.0860754
268	Q8CG43	MASP-3 protein (Fragment) OS=Rattus norvegicus GN=masp1-3 PE=3 SV=1 - [Q8CG43_RAT]	21.95	3	14	30	697	78.1757	5.24951	1.05105	1.03181	1.09469	1.05918	0.0861938
269	B0BNN3	Carbonic anhydrase 1 OS=Rattus norvegicus GN=Ca1 PE=1 SV=1 - [CAH1_RAT]	55.56	10	10	20	261	28.2822	7.41553	0.82587	0.555655	0.799385	0.72697	0.0865278
270	A0A0G2KB00	Fras1-related extracellular matrix 1 OS=Rattus norvegicus GN=Frem1 PE=4 SV=1 - [A0A0G2KB00_RAT]	0.28	1	1	1	2139	239.301	6.06201	1.08604	1.15202	1.04887	1.09564	0.0867105
271	P24368	Peptidyl-prolyl cis-trans isomerase B OS=Rattus norvegicus GN=Ppib PE=1 SV=3 - [PPIB_RAT]	7.41	2	2	2	216	23.7875	9.49561	0.913752	0.782759	0.903546	0.866686	0.0868006
272	A0A0G2K7X7	Complement C7 OS=Rattus norvegicus GN=C7 PE=1 SV=1 - [A0A0G2K7X7_RAT]	52.25	39	39	168	846	93.6035	7.25439	1.08097	1.03857	1.02978	1.04977	0.0877276
273	A2VCV7	Mannan-binding lectin serine peptidase 2 OS=Rattus norvegicus GN=Masp2 PE=1 SV=1 - [A2VCV7_RAT]	29.2	11	18	33	685	75.5249	6.25244	1.07362	1.03567	1.12003	1.07644	0.0885329
274	P21670	Proteasome subunit alpha type-4 OS=Rattus norvegicus GN=Psma4 PE=1 SV=1 - [PSA4_RAT]	29.5	6	6	9	261	29.4792	7.72314	1.08856	1.24659	1.11901	1.15139	0.0888347
275	P85108	Tubulin beta-2A chain OS=Rattus norvegicus GN=Tubb2a PE=1 SV=1 - [TBB2A_RAT]	21.8	1	8	14	445	49.875	4.89404	0.861071	0.759068	0.925573	0.848571	0.0889912
276	D3ZE08	Uncharacterized protein OS=Rattus norvegicus PE=4 SV=2 - [D3ZE08_RAT]	5.3	1	1	1	132	14.5584	9.40771	1.10903	1.12419	1.28082	1.17135	0.0891737
277	P52944	PDZ and LIM domain protein 1 OS=Rattus norvegicus GN=Pdlim1 PE=1 SV=4 - [PDLI1_RAT]	6.12	2	2	2	327	35.5618	7.23975	0.879975	0.698921	0.871265	0.816721	0.0897529
278	P20059	Hemopexin OS=Rattus norvegicus GN=Hpx PE=1 SV=3 - [HEMO_RAT]	71.52	33	33	1116	460	51.3183	7.6499	1.10403	1.03878	1.14496	1.09592	0.0900757
279	A0A0G2JST3	Keratin, type II cytoskeletal 1 OS=Rattus norvegicus GN=Krt1 PE=1 SV=1 - [A0A0G2JST3_RAT]	5.12	2	3	6	625	64.7171	7.92822	1.20534	1.26485	1.06821	1.17947	0.0910853
280	F1LVL9	Uncharacterized protein OS=Rattus norvegicus PE=4 SV=3 - [F1LVL9_RAT]	9.08	1	4	4	595	66.1621	7.29834	0.769353	0.923122	0.883643	0.858706	0.0920228
281	A0A0G2JZZ0	Adhesion G protein-coupled receptor F5 OS=Rattus norvegicus GN=Adgrf5 PE=1 SV=1 - [A0A0G2JZZ0_RAT]	5.2	8	8	11	1384	153.065	6.91748	1.01308	1.05312	1.04377	1.03666	0.0937657
282	P02770	Serum albumin OS=Rattus norvegicus GN=Alb PE=1 SV=2 - [ALBU_RAT]	19.24	1	12	14	608	68.6861	6.48096	1.10211	1.14169	1.03598	1.09326	0.0941419
283	Q63198	Contactin-1 OS=Rattus norvegicus GN=Cntn1 PE=1 SV=2 - [CNTN1_RAT]	0.78	1	1	1	1021	113.423	6.11279	1.06678	1.04308	1.13244	1.08077	0.0942654
284	M0R8B6	Tubulin beta chain OS=Rattus norvegicus GN=Tubb1 PE=1 SV=1 - [M0R8B6_RAT]	36.28	10	12	21	452	50.3836	5.10986	0.868044	0.706885	0.895563	0.823497	0.0954954
285	D3Z819	Olfactory receptor OS=Rattus norvegicus GN=Olr1186 PE=3 SV=1 - [D3Z819_RAT]	2.41	1	1	2	332	37.5861	8.30908	1.19272	1.05303	1.11706	1.12094	0.095715
286	G3V679	Transferrin receptor protein 1 OS=Rattus norvegicus GN=Tfrc PE=1 SV=1 - [G3V679_RAT]	5.78	5	5	6	761	85.8223	6.17627	1.14439	1.03728	1.15598	1.11255	0.0966473
287	A0A0G2JSH9	Peroxiredoxin-2 OS=Rattus norvegicus GN=Prdx2 PE=1 SV=1 - [A0A0G2JSH9_RAT]	25.76	6	6	12	198	21.7841	5.59229	0.86763	0.679419	0.877647	0.808232	0.0968809
288	A0A0G2K0D3	Leiomodin-1 OS=Rattus norvegicus GN=Lmod1 PE=1 SV=1 - [LMOD1_RAT]	1.34	1	1	1	595	66.1756	9.34912	0.875746	0.947126	0.954667	0.925846	0.0983164
289	F1LLV6	Carboxylic ester hydrolase OS=Rattus norvegicus GN=Ces1f PE=1 SV=3 - [F1LLV6_RAT]	4.1	2	3	4	561	62.3446	6.59521	0.677238	0.923916	0.682542	0.761232	0.0991352
290	P04785	Protein disulfide-isomerase OS=Rattus norvegicus GN=P4hb PE=1 SV=2 - [PDIA1_RAT]	28.29	14	14	23	509	56.9157	4.93213	0.935116	0.853591	0.949673	0.912794	0.100186
291	P55053	Fatty acid-binding protein, epidermal OS=Rattus norvegicus GN=Fabp5 PE=1 SV=3 - [FABP5_RAT]	28.89	3	3	3	135	15.0495	7.18115	0.964291	0.893451	0.951585	0.936442	0.100313
292	D4A515	Similar to putative pheromone receptor (Go-VN5) OS=Rattus norvegicus GN=Vom2r7 PE=3 SV=3 - [D4A515_RAT]	1.05	1	1	3	854	97.4944	7.34229	0.934189	0.90148	0.792766	0.876145	0.101329
293	D3ZWD6	Complement C8 alpha chain OS=Rattus norvegicus GN=C8a PE=1 SV=1 - [D3ZWD6_RAT]	53.83	28	28	118	587	66.2303	5.96045	1.07732	1.0296	1.12041	1.07578	0.101802
294	O08628	Procollagen C-endopeptidase enhancer 1 OS=Rattus norvegicus GN=Pcolce PE=1 SV=1 - [PCOC1_RAT]	4.91	2	2	2	468	50.153	8.06006	0.963246	0.905911	0.851235	0.906797	0.10225
295	A0A0G2K808	ArfGAP with SH3 domain, ankyrin repeat and PH domain 2 OS=Rattus norvegicus GN=Asap2 PE=1 SV=1 - [A0A0G2K808_RAT]	0.95	1	1	2	844	94.2639	7.00537	1.22182	1.45066	1.13681	1.26976	0.102472
296	Q63066	Beta-globin chain (Fragment) OS=Rattus norvegicus GN=Hbg1 PE=3 SV=1 - [Q63066_RAT]	9.63	1	1	2	135	15.247	7.60596	0.831736	0.588219	0.850868	0.756941	0.102683
297	Q62930	Complement component C9 OS=Rattus norvegicus GN=C9 PE=1 SV=1 - [CO9_RAT]	61.55	33	33	263	554	62.2406	5.69385	1.1566	1.04844	1.21443	1.13982	0.102736
298	F6Q1N1	Coagulation factor XIII B chain OS=Rattus norvegicus GN=F13b PE=1 SV=2 - [F6Q1N1_RAT]	38.24	23	23	65	659	74.8319	6.41748	1.04859	1.02588	1.0925	1.05566	0.104461
299	D3ZP68	Cystatin OS=Rattus norvegicus GN=LOC689220 PE=3 SV=1 - [D3ZP68_RAT]	4.96	1	1	1	141	15.9369	4.94482	0.903038	0.936978	0.795202	0.878406	0.104534
300	Q99MA2	Xaa-Pro aminopeptidase 2 OS=Rattus norvegicus GN=Xpnpep2 PE=1 SV=1 - [XPP2_RAT]	2.82	2	2	2	674	76.0319	5.74463	0.905544	0.900373	0.979636	0.928518	0.107915
301	A0A0G2JX90	GTPase-activating Rap/RanGAP domain-like 3 OS=Rattus norvegicus GN=Garnl3 PE=1 SV=1 - [A0A0G2JX90_RAT]	0.77	1	1	1	1035	115.013	7.04932	1.38589	1.09682	1.21486	1.23252	0.10929
302	P50115	Protein S100-A8 OS=Rattus norvegicus GN=S100a8 PE=1 SV=3 - [S10A8_RAT]	48.31	4	4	5	89	10.2321	6.04932	0.708221	0.939308	0.698367	0.781965	0.109385
303	P70623	Fatty acid-binding protein, adipocyte OS=Rattus norvegicus GN=Fabp4 PE=1 SV=3 - [FABP4_RAT]	15.15	2	2	2	132	14.6986	7.94287	0.94646	0.743289	0.823555	0.837768	0.110974
304	P07943	Aldose reductase OS=Rattus norvegicus GN=Akr1b1 PE=1 SV=3 - [ALDR_RAT]	2.85	1	1	1	316	35.7743	6.7124	0.958216	0.77822	0.824965	0.8538	0.113369
305	P24268	Cathepsin D OS=Rattus norvegicus GN=Ctsd PE=1 SV=1 - [CATD_RAT]	1.47	1	1	1	407	44.6519	7.09326	1.09865	1.10238	1.27742	1.15948	0.113868
306	G3V6G1	Immunoglobulin joining chain OS=Rattus norvegicus GN=Jchain PE=1 SV=1 - [G3V6G1_RAT]	41.51	6	6	17	159	17.7727	5.33838	1.25679	1.07021	1.36045	1.22915	0.114268
307	Q7TP87	Ab1-233 OS=Rattus norvegicus GN=LOC500712 PE=2 SV=1 - [Q7TP87_RAT]	1.14	1	1	1	699	79.0726	9.34912	1.0706	1.0817	1.01484	1.05571	0.114618
308	P00762	Anionic trypsin-1 OS=Rattus norvegicus GN=Prss1 PE=1 SV=1 - [TRY1_RAT]	8.13	1	1	25	246	25.9427	4.89404	1.10672	1.02043	1.11051	1.07922	0.114639
309	P18420	Proteasome subunit alpha type-1 OS=Rattus norvegicus GN=Psma1 PE=1 SV=2 - [PSA1_RAT]	33.46	8	8	10	263	29.4988	6.60986	1.10424	1.22632	1.06349	1.13135	0.115235
310	Q9ERU1	Neuronal phosphoprotein DARPP-32 (Fragment) OS=Rattus norvegicus GN=Ppp1r1b PE=2 SV=1 - [Q9ERU1_RAT]	6.06	1	1	1	99	11.0639	3.81494	1.22498	1.11589	1.05597	1.13228	0.116028
311	G3V6B2	Serine (Or cysteine) peptidase inhibitor, clade B (Ovalbumin), member 10 OS=Rattus norvegicus GN=Serpinb10 PE=3 SV=1 - [G3V6B2_RAT]	13.1	5	5	6	397	45.2857	6.55127	0.920387	0.715307	0.870639	0.835444	0.116715
312	A0A0G2JUY3	Uncharacterized protein OS=Rattus norvegicus PE=4 SV=1 - [A0A0G2JUY3_RAT]	23.48	2	3	5	115	12.7323	5.98584	1.23242	2.20205	1.80455	1.74634	0.117616
313	Q7M0B5	Protein-tyrosine kinase IIB, 38K (Fragments) OS=Rattus norvegicus PE=1 SV=1 - [Q7M0B5_RAT]	18.6	1	1	2	43	4.94833	4.55127	1.12633	1.14509	1.38419	1.21853	0.119046
314	P02466	Collagen alpha-2(I) chain OS=Rattus norvegicus GN=Col1a2 PE=1 SV=3 - [CO1A2_RAT]	7	6	7	14	1372	129.486	9.33447	1.13603	1.03081	1.17738	1.11474	0.119263
315	D3ZL24	Calpastatin OS=Rattus norvegicus GN=Cast PE=1 SV=2 - [D3ZL24_RAT]	2.76	1	1	1	652	70.5144	4.99561	0.843056	0.968886	0.815143	0.875695	0.119353
316	A0A0G2JU43	Dynein light chain 1-like OS=Rattus norvegicus GN=LOC100361920 PE=4 SV=1 - [A0A0G2JU43_RAT]	7.87	1	1	1	89	10.4963	7.40088	0.811363	0.642187	0.916666	0.790072	0.119571
317	Q7TPK2	Ac2-120 OS=Rattus norvegicus GN=F5 PE=2 SV=1 - [Q7TPK2_RAT]	16.51	33	33	78	2102	237.111	5.66846	1.05207	1.05486	1.15493	1.08729	0.123084
318	D4A4S3	Heat shock cognate 71 kDa protein OS=Rattus norvegicus GN=Hspa8 PE=3 SV=3 - [D4A4S3_RAT]	38.45	21	24	39	645	70.6831	5.51611	0.836222	0.958947	0.761581	0.85225	0.124048
319	M0R9L2	Ciliary neurotrophic factor receptor subunit alpha OS=Rattus norvegicus GN=Cntfr PE=4 SV=1 - [M0R9L2_RAT]	1.61	1	1	1	372	40.7975	6.82959	1.05112	1.15368	1.05419	1.08633	0.124473
320	A0A096MJ24	Carbonyl reductase [NADPH] 1 OS=Rattus norvegicus GN=Cbr1 PE=1 SV=1 - [A0A096MJ24_RAT]	4.83	1	1	1	207	22.9006	7.35693	1.15948	1.05129	1.05803	1.0896	0.124646
321	D3ZUQ1	Lipase OS=Rattus norvegicus GN=Lipo1 PE=3 SV=1 - [D3ZUQ1_RAT]	30.73	10	10	17	397	44.4126	6.03662	1.23971	1.04809	1.13633	1.14137	0.125238
322	A0A0G2K509	Keratin, type II cytoskeletal 5 OS=Rattus norvegicus GN=Krt5 PE=1 SV=1 - [A0A0G2K509_RAT]	5.25	1	3	9	591	62.7527	6.82959	1.25452	1.55532	1.13818	1.31601	0.126077
323	P51886	Lumican OS=Rattus norvegicus GN=Lum PE=1 SV=1 - [LUM_RAT]	44.08	13	13	46	338	38.2546	6.43018	1.04308	1.04481	1.12946	1.07245	0.126188
324	Q5M860	Rho GDP dissociation inhibitor beta OS=Rattus norvegicus GN=Arhgdib PE=1 SV=1 - [Q5M860_RAT]	9.5	1	1	1	200	22.8695	5.10986	0.91026	0.648846	0.84324	0.800782	0.126193
325	Q5EBA7	HGF activator OS=Rattus norvegicus GN=Hgfac PE=1 SV=1 - [Q5EBA7_RAT]	32.62	16	16	36	653	70.6909	7.09326	1.0672	1.03194	1.13788	1.07901	0.126562
326	B2RZA9	Ube2l3 protein OS=Rattus norvegicus GN=Ube2l3 PE=2 SV=1 - [B2RZA9_RAT]	14.29	3	3	4	154	17.8502	8.51416	0.962647	0.872497	0.79346	0.876201	0.126872
327	D3ZED8	Premelanosome protein OS=Rattus norvegicus GN=Pmel PE=4 SV=2 - [D3ZED8_RAT]	1.03	1	1	1	680	72.605	6.93213	1.12502	1.01844	1.11858	1.08735	0.126976
328	Q9QUH3	Apolipoprotein A-V OS=Rattus norvegicus GN=Apoa5 PE=1 SV=1 - [APOA5_RAT]	17.71	6	6	10	367	41.401	6.48096	1.21649	1.14156	1.52101	1.29302	0.127494
329	Q5M7U6	Actin-related protein 2 OS=Rattus norvegicus GN=Actr2 PE=2 SV=1 - [ARP2_RAT]	10.91	4	5	13	394	44.7052	6.7417	0.903478	0.954143	0.800746	0.886122	0.127636
330	D3ZC34	Ankyrin repeat and MYND domain containing 2 (Predicted) OS=Rattus norvegicus GN=Ankmy2 PE=1 SV=1 - [D3ZC34_RAT]	1.53	1	1	1	393	43.8711	6.41748	0.962801	0.861962	0.943157	0.92264	0.129068
331	D3ZFH5	Uncharacterized protein OS=Rattus norvegicus GN=Itih2 PE=1 SV=3 - [D3ZFH5_RAT]	54.84	34	34	258	826	92.3113	6.69775	1.06211	1.01093	1.07642	1.04982	0.1291
332	F1LWK9	Netrin G1 OS=Rattus norvegicus GN=Ntng1 PE=4 SV=3 - [F1LWK9_RAT]	1.3	1	1	1	463	51.7835	6.55127	0.955106	0.906639	0.803986	0.888577	0.129517
333	P16617	Phosphoglycerate kinase 1 OS=Rattus norvegicus GN=Pgk1 PE=1 SV=2 - [PGK1_RAT]	29.98	13	13	16	417	44.51	7.89893	0.799149	0.966338	0.759088	0.841525	0.129875
334	P13697	NADP-dependent malic enzyme OS=Rattus norvegicus GN=Me1 PE=1 SV=2 - [MAOX_RAT]	13.99	8	8	12	572	63.962	6.93213	1.33709	1.27665	1.04705	1.22026	0.130194
335	Q6GMN4	Macrophage colony-stimulating factor 1 OS=Rattus norvegicus GN=Csf1 PE=2 SV=1 - [Q6GMN4_RAT]	6.36	3	3	4	566	62.114	5.63037	1.04048	1.01298	1.0706	1.04135	0.130828
336	D3ZJ08	Histone H3 OS=Rattus norvegicus GN=Hist2h3c2 PE=1 SV=1 - [D3ZJ08_RAT]	9.56	2	2	2	136	15.3785	11.2681	0.665756	0.946674	0.605655	0.739362	0.131319
337	P30152	Neutrophil gelatinase-associated lipocalin OS=Rattus norvegicus GN=Lcn2 PE=1 SV=2 - [NGAL_RAT]	13.13	3	3	6	198	22.4614	7.82568	1.38656	1.12309	1.13143	1.2137	0.132056
338	B1WC91	C1q and tumor necrosis factor-related protein 3 OS=Rattus norvegicus GN=C1qtnf3 PE=2 SV=1 - [B1WC91_RAT]	2.19	1	1	1	319	35.021	7.38623	1.02328	1.1636	1.1757	1.12086	0.132103
339	F1M0Q9	Peptidase M20 domain-containing 1 OS=Rattus norvegicus GN=Pm20d1 PE=1 SV=3 - [F1M0Q9_RAT]	2.97	1	1	1	472	52.4694	7.07861	1.07447	1.03449	1.15622	1.08839	0.132406
340	A0A0G2K972	Uncharacterized protein OS=Rattus norvegicus GN=Tdrd15 PE=4 SV=1 - [A0A0G2K972_RAT]	0.3	1	1	1	2015	227.987	8.01611	0.970196	0.947959	0.879192	0.932449	0.132513
341	Q63011	Zero beta-globin (Fragment) OS=Rattus norvegicus PE=3 SV=1 - [Q63011_RAT]	87.67	1	11	157	146	15.8962	7.29834	0.795035	0.622767	0.929052	0.782285	0.133402
342	M0R7P3	Urinary protein 3-like OS=Rattus norvegicus GN=LOC100912026 PE=1 SV=2 - [M0R7P3_RAT]	11	1	1	1	100	10.9832	8.01611	1.02596	1.06048	1.12366	1.07003	0.134086
343	A0A0G2JY30	Carboxypeptidase D OS=Rattus norvegicus GN=Cpd PE=1 SV=1 - [A0A0G2JY30_RAT]	0.62	1	1	1	1133	126.374	6.1001	1.25719	1.09359	1.49177	1.28085	0.135664
344	P40241	CD9 antigen OS=Rattus norvegicus GN=Cd9 PE=1 SV=2 - [CD9_RAT]	3.1	1	1	1	226	25.1979	7.26904	0.74906	0.960038	0.846962	0.85202	0.135926
345	Q99ML5	Prenylcysteine oxidase OS=Rattus norvegicus GN=Pcyox1 PE=1 SV=1 - [PCYOX_RAT]	9.33	3	3	3	504	56.2516	7.09326	1.07477	1.01802	1.11795	1.07025	0.135946
346	P14408	Fumarate hydratase, mitochondrial OS=Rattus norvegicus GN=Fh PE=1 SV=1 - [FUMH_RAT]	6.71	4	4	5	507	54.429	8.95361	1.12145	1.30533	1.07856	1.16845	0.136447
347	A0A0G2JSV6	Globin c2 OS=Rattus norvegicus GN=Hba-a2 PE=1 SV=1 - [A0A0G2JSV6_RAT]	87.32	1	10	414	142	15.2748	8.30908	0.915296	0.710314	0.898147	0.841252	0.136811
348	Q9R1M2	Endothelin-B receptor (Fragment) OS=Rattus norvegicus GN=Ednrb PE=4 SV=1 - [Q9R1M2_RAT]	25	1	1	2	24	2.81159	9.14404	1.14172	1.07421	1.3232	1.17971	0.136864
349	Q64721	Apolipoprotein BL (Fragment) OS=Rattus norvegicus GN=apo B PE=2 SV=1 - [Q64721_RAT]	77.95	1	9	29	127	14.7517	6.56592	1.20029	1.0586	1.34937	1.20276	0.137045
350	O35568	EGF-containing fibulin-like extracellular matrix protein 1 OS=Rattus norvegicus GN=Efemp1 PE=1 SV=1 - [FBLN3_RAT]	6.49	3	3	5	493	54.5602	5.10986	1.07554	1.16152	1.03307	1.09005	0.14001
351	G3V680	Beta-galactoside alpha-2,6-sialyltransferase 1 OS=Rattus norvegicus GN=St6gal1 PE=1 SV=1 - [G3V680_RAT]	5.46	2	2	3	403	46.7237	8.82178	0.952029	0.989751	0.925892	0.955891	0.140344
352	Q5M878	Serum amyloid A protein OS=Rattus norvegicus GN=Saa4 PE=1 SV=1 - [Q5M878_RAT]	65.38	12	12	125	130	14.9634	9.1001	1.12583	1.01429	1.12877	1.08963	0.140424
353	G3V9N9	alpha-1,2-Mannosidase OS=Rattus norvegicus GN=Man1a1 PE=1 SV=1 - [G3V9N9_RAT]	20.31	14	14	21	655	73.0784	6.60986	1.04764	1.00685	1.06038	1.03829	0.141112
354	P59996	Proprotein convertase subtilisin/kexin type 9 OS=Rattus norvegicus GN=Pcsk9 PE=1 SV=1 - [PCSK9_RAT]	19.39	13	13	22	691	74.6615	6.96143	1.05719	1.04488	1.16181	1.08796	0.141155
355	F1LST1	Fibronectin OS=Rattus norvegicus GN=Fn1 PE=1 SV=3 - [F1LST1_RAT]	56.14	1	95	559	2387	262.591	5.80811	1.094	1.01527	1.1317	1.08032	0.143981
356	P06765	Platelet factor 4 OS=Rattus norvegicus GN=Pf4 PE=1 SV=1 - [PLF4_RAT]	42.86	4	4	30	105	11.2793	9.49561	1.05061	1.35252	1.20884	1.20399	0.144195
357	B9TSW3	Superoxide dismutase [Cu-Zn] OS=Rattus norvegicus GN=CCS PE=2 SV=1 - [B9TSW3_RAT]	5.7	1	1	1	228	23.9537	6.21436	0.824074	0.969431	0.744249	0.845918	0.144398
358	Q5FVF9	Biotinidase OS=Rattus norvegicus GN=Btd PE=2 SV=1 - [BTD_RAT]	19.19	8	8	14	521	57.9835	5.87158	1.0645	1.00759	1.04442	1.03884	0.145063
359	Q62894	Extracellular matrix protein 1 OS=Rattus norvegicus GN=Ecm1 PE=1 SV=2 - [ECM1_RAT]	39.5	19	19	39	562	63.208	6.87354	1.02697	1.01524	1.00395	1.01539	0.14662
360	P16290	Phosphoglycerate mutase 2 OS=Rattus norvegicus GN=Pgam2 PE=1 SV=2 - [PGAM2_RAT]	13.83	1	4	7	253	28.7368	8.71924	1.10281	1.27547	1.0675	1.14859	0.146867
361	Q68FR6	Elongation factor 1-gamma OS=Rattus norvegicus GN=Eef1g PE=2 SV=3 - [EF1G_RAT]	4.12	3	3	3	437	50.0292	6.7417	0.799388	0.974826	0.741352	0.838522	0.148059
362	P57756	Ficolin-2 OS=Rattus norvegicus GN=Fcn2 PE=2 SV=1 - [FCN2_RAT]	4.39	1	1	1	319	34.6619	6.63916	1.09486	1.21088	1.04053	1.11542	0.1484
363	D3ZTX4	Uncharacterized protein OS=Rattus norvegicus GN=Mgam PE=1 SV=3 - [D3ZTX4_RAT]	19.72	32	32	40	1795	204.812	5.42725	1.05599	1.01096	1.08928	1.05208	0.148689
364	P54921	Alpha-soluble NSF attachment protein OS=Rattus norvegicus GN=Napa PE=1 SV=2 - [SNAA_RAT]	2.37	1	1	1	295	33.1712	5.45264	0.859216	0.793559	0.97726	0.876678	0.148696
365	P33436	72 kDa type IV collagenase OS=Rattus norvegicus GN=Mmp2 PE=1 SV=2 - [MMP2_RAT]	13.6	8	8	10	662	74.1019	5.46533	1.01828	1.07471	1.13189	1.07496	0.14961
366	B5DEZ3	Ccdc126 protein OS=Rattus norvegicus GN=Ccdc126 PE=1 SV=1 - [B5DEZ3_RAT]	8.57	1	1	1	140	15.5223	10.0522	0.896119	0.845147	0.983131	0.908132	0.150141
367	G3V9R2	Complement factor H OS=Rattus norvegicus GN=Cfh PE=1 SV=1 - [G3V9R2_RAT]	65.26	1	66	587	1235	140.139	6.771	1.06545	1.07512	1.23581	1.12546	0.151135
368	A0A0G2JW03	Lipin 1 OS=Rattus norvegicus GN=Lpin1 PE=1 SV=1 - [A0A0G2JW03_RAT]	0.76	1	1	2	924	101.872	6.75635	0.980747	0.772722	0.819076	0.857515	0.152312
369	Q7TQ70	Ac1873 OS=Rattus norvegicus GN=Fga PE=1 SV=1 - [Q7TQ70_RAT]	32.1	25	25	49	782	86.6029	5.74463	1.06423	1.17867	1.04289	1.09526	0.152322
370	H6X2V9	Pentaxin OS=Rattus norvegicus GN=crp PE=3 SV=1 - [H6X2V9_RAT]	43.91	7	7	198	230	25.4638	5.57959	1.14645	1.0307	1.24772	1.14162	0.152404
371	F1LQS6	RCG61833 OS=Rattus norvegicus GN=Xdh PE=1 SV=2 - [F1LQS6_RAT]	19.83	24	25	42	1331	146.171	7.25439	1.10936	1.11328	1.00863	1.07709	0.153257
372	G3V7X5	SPARC-like 1 (Mast9, hevin), isoform CRA_a OS=Rattus norvegicus GN=Sparcl1 PE=1 SV=1 - [G3V7X5_RAT]	13.25	6	6	9	634	70.51	4.69092	1.09083	1.2229	1.04397	1.11923	0.155973
373	A0A0G2JTD5	E3 SUMO-protein ligase PIAS3 OS=Rattus norvegicus GN=Pias3 PE=4 SV=1 - [A0A0G2JTD5_RAT]	1.28	1	1	1	547	60.194	8.1626	0.966297	0.650444	0.551825	0.722855	0.156917
374	M0RBK4	Uncharacterized protein OS=Rattus norvegicus PE=1 SV=2 - [M0RBK4_RAT]	5.66	1	1	1	106	11.5026	5.93506	1.37446	1.04053	1.22715	1.21405	0.1571
375	D4A1L2	Neurobeachin-like 2 OS=Rattus norvegicus GN=Nbeal2 PE=1 SV=3 - [D4A1L2_RAT]	0.22	1	1	1	2729	300.694	6.44287	0.922708	0.837854	0.974807	0.91179	0.157672
376	E7CXR8	Receptor protein-tyrosine kinase OS=Rattus norvegicus GN=Egfr PE=2 SV=1 - [E7CXR8_RAT]	22.42	27	27	60	1209	134.839	7.03467	1.04619	1.047	1.16262	1.08527	0.158281
377	F1LUS1	Uncharacterized protein OS=Rattus norvegicus PE=1 SV=2 - [F1LUS1_RAT]	10	1	1	1	110	11.9321	9.24658	1.10259	1.22213	1.03488	1.11986	0.159977
378	Q63610	Tropomyosin alpha-3 chain OS=Rattus norvegicus GN=Tpm3 PE=1 SV=2 - [TPM3_RAT]	40.73	6	13	25	248	28.9887	4.77979	0.840916	0.720396	0.968447	0.843253	0.160076
379	Q9WUW3	Complement factor I OS=Rattus norvegicus GN=Cfi PE=2 SV=1 - [CFAI_RAT]	58.28	27	28	231	604	67.2536	7.41553	1.03811	1.03285	1.12482	1.06526	0.160101
380	Q6IUU3	Sulfhydryl oxidase 1 OS=Rattus norvegicus GN=Qsox1 PE=1 SV=1 - [QSOX1_RAT]	9.2	7	7	10	750	82.3602	7.92822	1.09559	1.00502	1.09323	1.06461	0.162462
381	H6X324	Pentaxin OS=Rattus norvegicus GN=sap PE=3 SV=1 - [H6X324_RAT]	39.04	7	7	71	228	26.117	5.05908	1.12861	1.01313	1.18174	1.10783	0.162612
382	Q6QLN3	Glioma tumor suppressor candidate region gene 2 OS=Rattus norvegicus GN=Gltscr2 PE=2 SV=1 - [Q6QLN3_RAT]	2.07	1	1	1	482	55.4841	10.1841	1.10078	1.05011	1.26005	1.13698	0.1627
383	Q6UE39	Polypeptide N-acetylgalactosaminyltransferase 13 OS=Rattus norvegicus GN=Galnt13 PE=2 SV=1 - [GLT13_RAT]	1.08	1	1	1	556	63.9071	6.82959	0.686621	0.581372	0.973669	0.747221	0.163803
384	A0A0G2JTU0	Rho guanine nucleotide exchange factor 15 OS=Rattus norvegicus GN=Arhgef15 PE=1 SV=1 - [A0A0G2JTU0_RAT]	1.65	1	1	1	850	92.9318	8.104	0.985862	0.765571	0.823965	0.858466	0.16477
385	D3ZHA1	Beta-1,4-glucuronyltransferase 1 OS=Rattus norvegicus GN=B4gat1 PE=1 SV=1 - [D3ZHA1_RAT]	3.61	2	2	2	415	47.44	7.26904	0.852528	0.950051	0.967295	0.923291	0.164901
386	P55314	Complement component C8 beta chain OS=Rattus norvegicus GN=C8b PE=2 SV=2 - [CO8B_RAT]	40.41	22	22	74	589	66.6235	8.04541	1.09106	1.01129	1.14358	1.08198	0.166701
387	Q91WX0	Complement factor H-related protein OS=Rattus norvegicus GN=RGD1564614 PE=2 SV=2 - [Q91WX0_RAT]	29.47	15	18	58	699	78.2581	7.78174	1.17293	1.05363	1.37682	1.20112	0.166727
388	P14841	Cystatin-C OS=Rattus norvegicus GN=Cst3 PE=1 SV=2 - [CYTC_RAT]	48.57	6	6	15	140	15.4268	9.21729	1.06111	1.10795	1.01053	1.05986	0.167145
389	M0R4A5	Carboxylic ester hydrolase OS=Rattus norvegicus GN=Ache PE=3 SV=2 - [M0R4A5_RAT]	2.12	1	1	1	613	67.8054	6.0874	0.977042	0.796096	0.684983	0.819374	0.167835
390	G3V9J1	Alpha-1-inhibitor III OS=Rattus norvegicus GN=LOC297568 PE=1 SV=3 - [G3V9J1_RAT]	45.53	12	35	670	872	97.278	7.97217	1.05236	1.01088	1.09956	1.05427	0.168303
391	P01836	Ig kappa chain C region, A allele OS=Rattus norvegicus PE=1 SV=1 - [KACA_RAT]	50	2	5	59	106	11.7246	5.16064	2.08492	1.09663	2.57563	1.91906	0.168942
392	Q5XI38	Lymphocyte cytosolic protein 1 OS=Rattus norvegicus GN=Lcp1 PE=1 SV=1 - [Q5XI38_RAT]	23.29	9	12	16	627	70.0777	5.2876	1.05377	1.09439	1.00842	1.0522	0.170277
393	F1LPP6	A-kinase anchor protein 5 OS=Rattus norvegicus GN=Akap5 PE=1 SV=1 - [F1LPP6_RAT]	0.84	1	1	2	714	75.9262	4.7417	0.879647	0.567041	0.887638	0.778109	0.170296
394	A0A0G2K013	Alpha-actinin-4 OS=Rattus norvegicus GN=Actn4 PE=1 SV=1 - [A0A0G2K013_RAT]	12.56	2	10	11	892	102.908	5.50342	0.75803	0.987335	0.693379	0.812915	0.17083
395	D4A2R6	Ubiquitin carboxyl-terminal hydrolase 40-like OS=Rattus norvegicus GN=LOC100911860 PE=3 SV=2 - [D4A2R6_RAT]	1.2	1	1	1	997	112.566	5.08447	1.01464	1.02538	1.0741	1.03804	0.173154
396	A0A0G2K4I9	Coagulation factor XI OS=Rattus norvegicus GN=F11 PE=1 SV=1 - [A0A0G2K4I9_RAT]	27.01	16	16	34	622	69.5538	8.11865	1.01652	1.10693	1.1917	1.10505	0.173433
397	Q5D1M8	Alpha 2 macroglobulin cardiac isoform (Fragment) OS=Rattus norvegicus PE=2 SV=1 - [Q5D1M8_RAT]	67.7	1	16	321	356	39.2447	4.75439	0.996168	0.880384	0.907345	0.927965	0.175652
398	D4A4X6	ADAMTS-like 2 OS=Rattus norvegicus GN=Adamtsl2 PE=4 SV=1 - [D4A4X6_RAT]	2.72	3	3	3	957	105.505	6.58057	1.03412	1.15021	1.04448	1.07627	0.176033
399	F1LZ11	Uncharacterized protein OS=Rattus norvegicus PE=1 SV=1 - [F1LZ11_RAT]	38.71	4	4	8	124	14.0578	8.90967	1.04405	1.02511	1.13033	1.06649	0.176425
400	P21744	Insulin-like growth factor-binding protein 4 OS=Rattus norvegicus GN=Igfbp4 PE=1 SV=2 - [IBP4_RAT]	24.02	5	5	9	254	27.7264	7.1665	1.08884	1.0263	1.20277	1.10597	0.176694
401	A0A0H2UHM3	Haptoglobin OS=Rattus norvegicus GN=Hp PE=1 SV=1 - [A0A0H2UHM3_RAT]	68.5	27	27	573	346	38.4075	6.53662	0.824789	0.997132	0.817126	0.879682	0.177204
402	M0R5V7	Murinoglobulin-2 OS=Rattus norvegicus GN=Mug2 PE=1 SV=2 - [M0R5V7_RAT]	55.68	2	61	1808	1365	151.867	6.771	1.09329	1.00438	1.12712	1.07493	0.177222
403	B2RYQ2	Serine/threonine-protein phosphatase 2A activator OS=Rattus norvegicus GN=Ptpa PE=1 SV=1 - [B2RYQ2_RAT]	3.1	1	1	1	323	36.5937	6.29053	0.944372	0.83346	0.968663	0.915499	0.179402
404	D3ZQU7	Glycoprotein Ib platelet alpha subunit OS=Rattus norvegicus GN=Gp1ba PE=1 SV=1 - [D3ZQU7_RAT]	12.27	6	6	9	717	78.222	5.56689	1.00344	1.06835	1.04296	1.03825	0.180117
405	F1LRA5	Proteoglycan 4 OS=Rattus norvegicus GN=Prg4 PE=1 SV=2 - [F1LRA5_RAT]	28.21	29	29	63	1060	115.743	8.96826	1.05516	1.15882	1.02783	1.0806	0.180768
406	D3ZPW1	Arrestin domain containing 2, isoform CRA_a OS=Rattus norvegicus GN=Arrdc2 PE=4 SV=2 - [D3ZPW1_RAT]	5.24	1	1	2	191	20.745	10.3599	0.964419	0.856692	0.96285	0.927987	0.180812
407	B5DF65	Biliverdin reductase B OS=Rattus norvegicus GN=Blvrb PE=1 SV=1 - [B5DF65_RAT]	43.69	7	7	10	206	22.0803	6.80029	0.915961	0.997225	0.887144	0.933443	0.180882
408	G3V8K8	Protein Z, vitamin K-dependent plasma glycoprotein OS=Rattus norvegicus GN=Proz PE=3 SV=4 - [G3V8K8_RAT]	36.95	14	14	28	406	45.3547	5.5415	1.07088	1.01345	1.14404	1.07612	0.181553
409	A0A0G2JSW3	Globin a4 OS=Rattus norvegicus GN=Hbb PE=1 SV=1 - [A0A0G2JSW3_RAT]	95.24	4	14	266	147	15.9552	8.07471	0.891356	0.597194	0.906119	0.798223	0.182738
410	P62329	Thymosin beta-4 OS=Rattus norvegicus GN=Tmsb4x PE=1 SV=2 - [TYB4_RAT]	56.82	4	4	9	44	5.04952	5.05908	0.750337	0.498516	0.95572	0.734858	0.182762
411	P70645	Bleomycin hydrolase OS=Rattus norvegicus GN=Blmh PE=1 SV=1 - [BLMH_RAT]	16.96	6	6	7	454	52.2888	6.48096	1.00529	1.01858	1.04367	1.02251	0.183478
412	D3ZQN7	Laminin subunit beta 1 OS=Rattus norvegicus GN=Lamb1 PE=1 SV=3 - [D3ZQN7_RAT]	1.74	2	2	2	1786	197.264	4.97021	0.964496	0.992281	0.923492	0.96009	0.183835
413	P05065	Fructose-bisphosphate aldolase A OS=Rattus norvegicus GN=Aldoa PE=1 SV=2 - [ALDOA_RAT]	48.35	17	17	40	364	39.3273	8.08936	1.08378	1.08869	0.99988	1.05745	0.184402
414	F8QYX1	Chromogranin A OS=Rattus norvegicus GN=Chga PE=4 SV=1 - [F8QYX1_RAT]	19.47	7	7	14	457	50.8395	4.7417	1.00016	1.15292	1.1355	1.09619	0.184551
415	D3ZVB7	Osteoglycin OS=Rattus norvegicus GN=Ogn PE=1 SV=1 - [D3ZVB7_RAT]	5.37	1	1	1	298	34.0477	6.18896	0.922518	0.965884	0.991546	0.959983	0.185341
416	P61459	Pterin-4-alpha-carbinolamine dehydratase OS=Rattus norvegicus GN=Pcbd1 PE=1 SV=2 - [PHS_RAT]	15.38	1	1	1	104	11.992	6.80029	1.0127	1.08561	1.16756	1.08862	0.186076
417	P34064	Proteasome subunit alpha type-5 OS=Rattus norvegicus GN=Psma5 PE=1 SV=1 - [PSA5_RAT]	26.97	7	7	14	241	26.3742	4.85596	1.03938	1.1157	1.01928	1.05812	0.186405
418	A3FM27	Chloride intracellular channel protein OS=Rattus norvegicus GN=Clic4 PE=2 SV=1 - [A3FM27_RAT]	25.3	4	4	5	253	28.6186	5.59229	0.930086	0.819295	0.975748	0.908376	0.187298
419	Q6IE52	Murinoglobulin-2 OS=Rattus norvegicus GN=Mug2 PE=1 SV=1 - [MUG2_RAT]	56.01	5	64	1897	1448	161.487	6.59521	1.03255	1.00621	1.0693	1.03602	0.187763
420	Q6P734	Plasma protease C1 inhibitor OS=Rattus norvegicus GN=Serping1 PE=2 SV=1 - [IC1_RAT]	43.45	20	20	112	504	55.5762	5.8335	1.05106	1.01043	1.01401	1.02516	0.1923
421	Q9QYP7	A2b (Fragment) OS=Rattus norvegicus GN=RT1-A2b PE=2 SV=1 - [Q9QYP7_RAT]	11.3	1	4	6	345	38.8671	5.85889	1.00153	0.907527	0.885916	0.931658	0.194003
422	D3ZZB2	Peroxisomal biogenesis factor 1 OS=Rattus norvegicus GN=Pex1 PE=1 SV=1 - [D3ZZB2_RAT]	0.55	1	1	2	1283	141.312	6.32861	1.16245	1.02635	1.35414	1.18098	0.197295
423	A0A0G2K890	Ezrin OS=Rattus norvegicus GN=Ezr PE=1 SV=1 - [A0A0G2K890_RAT]	4.27	1	2	2	585	69.2446	6.1001	0.994324	0.906969	0.95566	0.952318	0.199829
424	Q6NYB7	Ras-related protein Rab-1A OS=Rattus norvegicus GN=Rab1A PE=1 SV=3 - [RAB1A_RAT]	9.76	1	2	2	205	22.6634	6.21436	0.704282	1.01052	0.734836	0.816548	0.200291
425	A0A0G2K0I6	Cadherin 5 OS=Rattus norvegicus GN=Cdh5 PE=1 SV=1 - [A0A0G2K0I6_RAT]	12.47	8	8	9	730	81.9934	5.46533	1.01523	1.02386	1.085	1.04136	0.200297
426	D4A204	Basic, immunoglobulin-like variable motif-containing OS=Rattus norvegicus GN=Bivm PE=4 SV=1 - [D4A204_RAT]	2.39	1	1	1	502	56.6392	8.96826	0.962912	0.985395	0.891051	0.946452	0.200538
427	Q5M8A0	Kng2 protein OS=Rattus norvegicus GN=Kng2l1 PE=2 SV=1 - [Q5M8A0_RAT]	58.89	1	21	478	433	47.8606	6.39209	1.01772	1.07894	1.19352	1.09673	0.201271
428	F7FAY5	Similar to alpha-fetoprotein OS=Rattus norvegicus GN=LOC360919 PE=1 SV=1 - [F7FAY5_RAT]	50.24	29	29	78	621	70.2788	6.56592	1.05535	1.02093	1.16137	1.07922	0.201707
429	Q63569	26S protease regulatory subunit 6A OS=Rattus norvegicus GN=Psmc3 PE=2 SV=1 - [PRS6A_RAT]	1.59	1	1	1	439	49.1294	5.23682	1.04039	1.19388	1.0471	1.09379	0.20199
430	Q68FT8	RCG33981, isoform CRA_a OS=Rattus norvegicus GN=Serpinf2 PE=2 SV=1 - [Q68FT8_RAT]	37.27	22	22	174	491	54.858	6.13818	1.11597	0.996558	1.15994	1.09082	0.203857
431	Q9EQV9	Carboxypeptidase B2 OS=Rattus norvegicus GN=Cpb2 PE=2 SV=1 - [CBPB2_RAT]	31.75	14	14	34	422	48.7956	8.41162	1.08526	1.00894	1.17817	1.09079	0.204671
432	B2RZ77	Dermatopontin OS=Rattus norvegicus GN=Dpt PE=1 SV=1 - [B2RZ77_RAT]	18.81	4	4	5	202	24.1868	4.85596	0.966861	0.893713	0.985065	0.948546	0.206624
433	Q5I0E6	RNA polymerase II subunit B1 CTD phosphatase Rpap2 OS=Rattus norvegicus GN=Rpap2 PE=1 SV=1 - [RPAP2_RAT]	1.15	1	1	4	609	67.8499	8.33838	0.995519	1.12244	1.0946	1.07086	0.20719
434	Q63423	Proton-driven peptide transporter (Fragment) OS=Rattus norvegicus GN=Cdh17 PE=2 SV=1 - [Q63423_RAT]	9.69	5	5	5	578	64.4778	4.729	1.13924	1.19199	0.994019	1.10842	0.208476
435	B0BNN4	Complement factor properdin OS=Rattus norvegicus GN=Cfp PE=1 SV=1 - [B0BNN4_RAT]	24.3	9	9	21	465	50.5386	7.89893	1.04046	1.04943	1.21073	1.10021	0.211783
436	Q03626	Murinoglobulin-1 OS=Rattus norvegicus GN=Mug1 PE=2 SV=1 - [MUG1_RAT]	61.53	14	77	2672	1487	165.221	6.01123	1.06953	1.01161	1.1722	1.08444	0.213921
437	P80067	Dipeptidyl peptidase 1 OS=Rattus norvegicus GN=Ctsc PE=1 SV=3 - [CATC_RAT]	13.64	4	4	4	462	52.2017	6.88818	1.04247	0.997521	1.05936	1.03312	0.214571
438	B2LYI9	Tenascin C OS=Rattus norvegicus GN=Tnc PE=2 SV=1 - [B2LYI9_RAT]	5	1	10	12	2019	221.611	4.90674	1.05076	1.09591	1.00091	1.04919	0.214825
439	B5DFI3	Adaptor protein complex AP-1, sigma 1 (Predicted), isoform CRA_b OS=Rattus norvegicus GN=Ap1s1 PE=1 SV=1 - [B5DFI3_RAT]	10.13	1	1	1	158	18.7206	5.73193	1.00324	0.907002	0.85196	0.920734	0.214828
440	P50398	Rab GDP dissociation inhibitor alpha OS=Rattus norvegicus GN=Gdi1 PE=1 SV=1 - [GDIA_RAT]	6.71	2	3	4	447	50.5042	5.13525	0.865764	1.00973	0.835232	0.903575	0.21498
441	A0A5C5	C4b-binding protein beta chain OS=Rattus norvegicus GN=C4bpb PE=1 SV=1 - [A0A5C5_RAT]	31.4	8	8	18	258	28.6068	4.91943	0.995414	1.08069	1.1162	1.0641	0.215599
442	P14046	Alpha-1-inhibitor 3 OS=Rattus norvegicus GN=A1i3 PE=1 SV=1 - [A1I3_RAT]	67.1	2	83	2829	1477	163.67	6.03662	1.06584	0.994997	1.06502	1.04195	0.215882
443	Q5M872	Dipeptidase 2 OS=Rattus norvegicus GN=Dpep2 PE=2 SV=1 - [DPEP2_RAT]	3.53	2	2	2	481	53.2515	6.88818	1.08422	1.34695	1.06051	1.1639	0.216075
444	P81828	Urinary protein 2 OS=Rattus norvegicus PE=1 SV=1 - [UP2_RAT]	13.86	1	1	1	101	11.0602	7.56201	1.11166	0.992142	1.15408	1.08596	0.218221
445	Q9EPT7	Prothrombinase FGL2 OS=Rattus norvegicus GN=Fgl2 PE=2 SV=1 - [Q9EPT7_RAT]	21.01	8	8	15	357	40.94	7.43018	1.05221	1.17023	1.0197	1.08071	0.219612
446	Q5I0M1	Apolipoprotein H OS=Rattus norvegicus GN=Apoh PE=1 SV=1 - [Q5I0M1_RAT]	52.46	19	19	178	345	38.4317	8.20654	1.04962	1.0061	1.12091	1.05888	0.220574
447	Q99ME0	CXC chemokine RTCK1 OS=Rattus norvegicus GN=Ppbp PE=1 SV=1 - [Q99ME0_RAT]	10.81	1	1	3	111	12.1516	9.39307	1.10918	0.99142	1.09246	1.06435	0.222319
448	D3ZPU4	ERCC excision repair 6-like 2 OS=Rattus norvegicus GN=Ercc6l2 PE=4 SV=2 - [D3ZPU4_RAT]	0.59	1	1	1	1532	172.927	8.06006	0.99636	0.949676	0.981948	0.975994	0.224099
449	D4A0J7	Olfactomedin-like 2B OS=Rattus norvegicus GN=Olfml2b PE=4 SV=1 - [D4A0J7_RAT]	1.74	1	1	1	746	83.3962	4.97021	1.01383	1.01969	1.08431	1.03928	0.224107
450	P60901	Proteasome subunit alpha type-6 OS=Rattus norvegicus GN=Psma6 PE=1 SV=1 - [PSA6_RAT]	34.15	8	8	11	246	27.3818	6.75635	1.02978	1.1063	1.01322	1.04977	0.224684
451	P97586	Cell growth regulator with EF hand domain protein 1 OS=Rattus norvegicus GN=Cgref1 PE=1 SV=1 - [CGRE1_RAT]	27.4	6	6	8	281	30.8154	4.37354	1.00519	1.00725	1.03144	1.01462	0.224897
452	M0RBU0	Cartilage oligomeric matrix protein OS=Rattus norvegicus GN=Comp PE=4 SV=1 - [M0RBU0_RAT]	23.58	12	13	25	755	82.5006	4.67822	1.00178	1.15063	1.07119	1.07453	0.225187
453	P05545	Serine protease inhibitor A3K OS=Rattus norvegicus GN=Serpina3k PE=1 SV=3 - [SPA3K_RAT]	68.75	5	27	923	416	46.5321	5.43994	1.24302	1.01937	1.57214	1.27818	0.225271
454	D4A7F6	Collectin sub-family member 10 (C-type lectin) (Predicted) OS=Rattus norvegicus GN=Colec10 PE=1 SV=1 - [D4A7F6_RAT]	5.05	1	1	1	277	30.6084	7.62061	0.94052	1.00377	0.903311	0.949199	0.225323
455	M0RAV0	Uncharacterized protein OS=Rattus norvegicus PE=4 SV=1 - [M0RAV0_RAT]	36.56	2	2	3	93	10.1229	7.12256	2.2702	1.09589	1.43899	1.60169	0.2265
456	D3ZAN3	Alpha glucosidase 2 alpha neutral subunit (Predicted) OS=Rattus norvegicus GN=Ganab PE=1 SV=1 - [D3ZAN3_RAT]	23.34	16	16	20	797	90.5149	6.20166	1.0521	1.03353	0.997441	1.02769	0.226561
457	Q3MID7	Lipopolysaccharide binding protein OS=Rattus norvegicus GN=Lbp PE=1 SV=1 - [Q3MID7_RAT]	19.54	9	9	15	481	53.4643	9.01221	1.08646	0.990542	1.09983	1.05895	0.228919
458	Q62780	Probable ATP-dependent RNA helicase DDX46 OS=Rattus norvegicus GN=Ddx46 PE=1 SV=1 - [DDX46_RAT]	0.78	1	1	1	1032	117.313	9.26123	1.65499	3.63041	1.3669	2.21744	0.229136
459	O70211	Insulin-like growth factor binding protein complex acid-labile subunit OS=Rattus norvegicus GN=Igfals PE=4 SV=1 - [O70211_RAT]	42.45	1	18	58	603	66.8827	6.58057	0.991588	1.11843	1.19698	1.10233	0.229351
460	B1WBP6	p76 protein (Fragment) OS=Rattus norvegicus GN=Plbd2 PE=2 SV=1 - [B1WBP6_RAT]	4.21	1	1	1	309	34.8263	6.22705	1.1005	0.989325	1.13415	1.07466	0.230097
461	Q5PQU8	Tfpi protein OS=Rattus norvegicus GN=Tfpi PE=2 SV=1 - [Q5PQU8_RAT]	7.97	2	2	3	251	28.5795	5.70654	1.17083	1.21038	0.980536	1.12058	0.231307
462	M0RBP7	Uncharacterized protein OS=Rattus norvegicus PE=4 SV=1 - [M0RBP7_RAT]	11.86	2	2	3	118	12.7761	6.50732	1.68371	0.951363	2.18426	1.60644	0.232348
463	P61980	Heterogeneous nuclear ribonucleoprotein K OS=Rattus norvegicus GN=Hnrnpk PE=1 SV=1 - [HNRPK_RAT]	2.38	1	1	1	463	50.9444	5.5415	0.908392	1.0004	0.804877	0.904555	0.233081
464	Q5J3F6	Vomeronasal type-1 receptor 90 OS=Rattus norvegicus GN=Vom1r90 PE=2 SV=1 - [V1R90_RAT]	3.23	1	1	1	310	35.3006	9.5542	0.827732	1.01344	0.706316	0.849162	0.233274
465	P11517	Hemoglobin subunit beta-2 OS=Rattus norvegicus PE=1 SV=2 - [HBB2_RAT]	93.88	4	14	209	147	15.9723	8.79248	0.841739	0.66567	1.00203	0.83648	0.234322
466	Q6MG73	Complement C2 OS=Rattus norvegicus GN=C2 PE=1 SV=1 - [Q6MG73_RAT]	37.34	26	26	65	758	83.6458	7.35693	1.07113	0.991955	1.1014	1.05483	0.234897
467	P32038	Complement factor D OS=Rattus norvegicus GN=Cfd PE=1 SV=2 - [CFAD_RAT]	49.05	8	8	32	263	28.4242	7.06396	1.02169	1.01109	1.08728	1.04002	0.23507
468	Q920J4	Thioredoxin-like protein 1 OS=Rattus norvegicus GN=Txnl1 PE=1 SV=3 - [TXNL1_RAT]	3.11	1	1	1	289	32.2288	4.95752	0.852875	1.01428	0.883666	0.91694	0.235194
469	P25236	Selenoprotein P OS=Rattus norvegicus GN=Selenop PE=1 SV=2 - [SEPP1_RAT]	22.34	8	8	52	385	43.0658	7.35693	1.04459	1.00442	1.11741	1.05547	0.235454
470	Q6LE95	Kininogen OS=Rattus norvegicus GN=Kng1 PE=4 SV=1 - [Q6LE95_RAT]	80.36	1	4	56	56	6.01006	8.98291	1.09042	1.04821	0.996934	1.04519	0.236534
471	Q6AYS3	Carboxypeptidase OS=Rattus norvegicus GN=Ctsa PE=1 SV=1 - [Q6AYS3_RAT]	17.76	7	7	11	456	51.183	5.23682	1.03729	1.00683	1.11218	1.0521	0.237929
472	Q4FZT7	Ccdc62 protein (Fragment) OS=Rattus norvegicus GN=Ccdc62 PE=2 SV=1 - [Q4FZT7_RAT]	1.3	1	1	1	460	52.6543	5.74463	0.891537	1.01337	0.840586	0.915164	0.239746
473	A0A0G2JSK5	Integrin beta OS=Rattus norvegicus GN=Itgb1 PE=1 SV=1 - [A0A0G2JSK5_RAT]	3.26	2	2	2	798	88.2864	6.01123	1.03875	1.03779	1.21423	1.09693	0.240243
474	A0A0G2K5R4	Zinc finger, C3H1-type-containing OS=Rattus norvegicus GN=Zfc3h1 PE=1 SV=1 - [A0A0G2K5R4_RAT]	0.32	1	1	2	1848	208.358	7.78174	1.05578	1.01954	1.00247	1.02593	0.240751
475	A0A097BW25	Periostin OS=Rattus norvegicus GN=Postn PE=1 SV=1 - [A0A097BW25_RAT]	36.02	21	21	39	783	87.0984	7.25439	1.03297	1.003	1.09087	1.04228	0.24278
476	D3ZZR3	Cathepsin S OS=Rattus norvegicus GN=Ctss PE=1 SV=3 - [D3ZZR3_RAT]	3.95	1	1	1	329	36.5737	7.28369	0.997626	1.04451	1.09344	1.04519	0.24391
477	Q6AYC9	Ankyrin repeat and SOCS box-containing 6 OS=Rattus norvegicus GN=Asb6 PE=2 SV=1 - [Q6AYC9_RAT]	2.9	1	1	7	345	37.9974	6.29053	1.13177	1.0495	1.00299	1.06142	0.244401
478	Q5M7T7	Phospholipase A2 group VII OS=Rattus norvegicus GN=Pla2g7 PE=2 SV=1 - [Q5M7T7_RAT]	9.32	3	3	4	440	49.459	8.08936	1.05971	1.00035	1.14436	1.06814	0.244526
479	Q9EPB1	Dipeptidyl peptidase 2 OS=Rattus norvegicus GN=Dpp7 PE=1 SV=1 - [DPP2_RAT]	2.8	1	1	1	500	55.079	5.04639	0.848779	0.985727	0.960686	0.931731	0.246354
480	D3ZES5	Ectonucleotide pyrophosphatase/phosphodiesterase family member 2 OS=Rattus norvegicus GN=Enpp2 PE=1 SV=3 - [D3ZES5_RAT]	1.98	2	2	2	858	98.1478	6.30322	0.912727	1.0082	0.942507	0.95448	0.247889
481	G3V8M1	DNA polymerase OS=Rattus norvegicus GN=Pold1 PE=1 SV=1 - [G3V8M1_RAT]	0.54	1	1	1	1103	123.496	7.50342	1.02093	0.735038	0.843692	0.866554	0.250396
482	Q63394	Olfactory receptor OS=Rattus norvegicus GN=Olr1654 PE=3 SV=1 - [Q63394_RAT]	1.92	1	1	1	313	35.4107	8.67529	1.05091	1.33484	1.0602	1.14865	0.25154
483	Q5PQU1	Kininogen 1 OS=Rattus norvegicus GN=Kng2 PE=2 SV=1 - [Q5PQU1_RAT]	62.79	10	25	1224	430	47.7336	6.7417	1.22695	0.993249	1.10268	1.10763	0.251918
484	D4A811	CREB3 regulatory factor OS=Rattus norvegicus GN=Crebrf PE=4 SV=1 - [D4A811_RAT]	1.56	1	1	5	640	72.4154	4.94482	0.875308	0.847032	1.02099	0.914445	0.253337
485	A0A0G2K0N6	Uncharacterized protein OS=Rattus norvegicus PE=1 SV=1 - [A0A0G2K0N6_RAT]	10.31	1	1	2	97	10.7462	7.12256	1.10914	1.06468	1.52928	1.23437	0.254165
486	A0A0G2JW10	Vascular endothelial growth factor receptor 2 OS=Rattus norvegicus GN=Kdr PE=1 SV=1 - [A0A0G2JW10_RAT]	4.44	3	3	3	991	110.577	7.38623	1.05559	1	1.02127	1.02562	0.254451
487	D3ZMI0	Angiopoietin-like 8 OS=Rattus norvegicus GN=Angptl8 PE=4 SV=2 - [D3ZMI0_RAT]	8.08	1	1	2	198	22.3398	8.26514	1.02758	1.01329	1.12416	1.05501	0.254952
488	P16970	ATP-binding cassette sub-family D member 3 OS=Rattus norvegicus GN=Abcd3 PE=1 SV=3 - [ABCD3_RAT]	1.37	1	1	1	659	75.2672	9.24658	1.00064	0.958354	0.89379	0.950927	0.254972
489	F1M2P8	Protein kinase C OS=Rattus norvegicus GN=Prkca PE=1 SV=3 - [F1M2P8_RAT]	2.04	1	1	1	636	72.7232	7.45947	1.00475	0.859285	0.937759	0.933932	0.256637
490	Q6PEC1	Tubulin-specific chaperone A OS=Rattus norvegicus GN=Tbca PE=1 SV=1 - [TBCA_RAT]	6.48	1	1	1	108	12.7357	5.46533	0.913826	1.01133	0.834784	0.919981	0.257582
491	A0N4E8	Productively rearranged V-lambda-2 (Fragment) OS=Rattus norvegicus PE=2 SV=1 - [A0N4E8_RAT]	27.78	3	3	4	126	13.9277	7.34229	0.985789	0.853547	0.966927	0.935421	0.258321
492	D4A355	Microtubule-associated serine/threonine kinase-like OS=Rattus norvegicus GN=Mastl PE=4 SV=1 - [D4A355_RAT]	1.73	1	1	1	866	96.1729	5.70654	0.731692	0.991059	0.916226	0.879659	0.258825
493	A0A0H2UHP9	RCG39700, isoform CRA_d OS=Rattus norvegicus GN=Rab6a PE=1 SV=1 - [A0A0H2UHP9_RAT]	4.33	1	1	1	208	23.5309	5.5415	1.00356	0.910423	0.960542	0.958175	0.260385
494	Q5M8B4	Ficolin (Collagen/fibrinogen domain containing) 1 OS=Rattus norvegicus GN=Fcna PE=1 SV=1 - [Q5M8B4_RAT]	21.19	7	7	14	335	36.5777	7.62061	1.00667	1.12402	1.03419	1.05496	0.261035
495	P50116	Protein S100-A9 OS=Rattus norvegicus GN=S100a9 PE=1 SV=3 - [S10A9_RAT]	13.27	2	2	2	113	13.1364	7.53271	0.690201	1.05827	0.598868	0.782447	0.261406
496	D4A5G2	NOP14 nucleolar protein OS=Rattus norvegicus GN=Nop14 PE=1 SV=1 - [D4A5G2_RAT]	1.41	1	1	1	640	72.8308	5.75732	1.02354	1.13933	1.0196	1.06083	0.261499
497	Q9R0T4	Cadherin-1 OS=Rattus norvegicus GN=Cdh1 PE=1 SV=1 - [CADH1_RAT]	3.72	4	4	5	886	98.6543	4.80518	0.989959	1.07803	1.15961	1.07587	0.261556
498	A0A0G2JSK1	RCG20603 OS=Rattus norvegicus GN=Serpina3c PE=3 SV=1 - [A0A0G2JSK1_RAT]	71.63	5	28	978	416	46.448	5.43994	1.22917	0.97793	1.5231	1.2434	0.262357
499	Q6IN22	Cathepsin B OS=Rattus norvegicus GN=Ctsb PE=1 SV=1 - [Q6IN22_RAT]	34.51	10	10	21	339	37.5197	5.75732	1.06261	1.02013	1.26211	1.11495	0.263249
500	F1M8E9	Lysozyme OS=Rattus norvegicus GN=Lyz2 PE=1 SV=1 - [F1M8E9_RAT]	4.73	1	1	1	148	16.7072	8.93896	0.858661	1.02267	0.740586	0.873972	0.263258
501	A0A0G2JZ38	Formin homology 2 domain-containing 1 OS=Rattus norvegicus GN=Fhod1 PE=1 SV=1 - [A0A0G2JZ38_RAT]	2.16	1	1	1	1158	126.388	6.1001	1.09686	0.989169	1.05914	1.04839	0.264811
502	A0A096P6L8	Fibronectin OS=Rattus norvegicus GN=Fn1 PE=1 SV=2 - [A0A096P6L8_RAT]	53.73	1	95	558	2477	272.276	5.66846	1.17939	1.43177	0.98428	1.19848	0.265149
503	G3V811	Coagulation factor XIII A chain OS=Rattus norvegicus GN=F13a1 PE=1 SV=1 - [G3V811_RAT]	24.32	3	14	24	732	83.0016	5.61768	1.00364	0.834491	0.936455	0.924863	0.266092
504	Q64240	Protein AMBP OS=Rattus norvegicus GN=Ambp PE=1 SV=1 - [AMBP_RAT]	43.55	15	15	112	349	38.826	5.99854	1.0438	1.00705	1.16212	1.07099	0.268435
505	D3ZTE0	Coagulation factor XII OS=Rattus norvegicus GN=F12 PE=2 SV=1 - [FA12_RAT]	38.99	21	21	69	595	65.8007	7.45947	1.07969	0.983982	1.12083	1.0615	0.268526
506	B5DF55	RCG55706 OS=Rattus norvegicus GN=Stam PE=1 SV=1 - [B5DF55_RAT]	1.28	1	1	1	547	59.5544	4.85596	1.02558	1.06612	1.31086	1.13419	0.271058
507	P02761	Major urinary protein OS=Rattus norvegicus PE=1 SV=1 - [MUP_RAT]	54.7	1	9	45	181	20.7235	6.21436	1.00225	0.778149	0.925086	0.90183	0.273875
508	Q4KM35	Proteasome subunit beta type-10 OS=Rattus norvegicus GN=Psmb10 PE=2 SV=1 - [PSB10_RAT]	19.05	5	5	6	273	29.02	6.63916	1.02399	1.07489	1	1.03296	0.274025
509	Q76KC5	Phosphodiesterase OS=Rattus norvegicus GN=Pde8b PE=2 SV=1 - [Q76KC5_RAT]	0.79	1	1	1	761	86.1461	6.69775	1.29358	2.84478	1.22588	1.78808	0.274558
510	A0A0G2JSP8	Creatine kinase M-type OS=Rattus norvegicus GN=Ckm PE=1 SV=1 - [A0A0G2JSP8_RAT]	12.34	4	5	6	381	42.9918	7.06396	0.965436	1.16155	1.178	1.10166	0.274933
511	Q63621	Interleukin-1 receptor accessory protein OS=Rattus norvegicus GN=Il1rap PE=2 SV=1 - [IL1AP_RAT]	27.37	1	15	44	570	65.5565	7.72314	1.00998	1.08108	1.01207	1.03438	0.278936
512	Q3SWT0	Platelet endothelial cell adhesion molecule OS=Rattus norvegicus GN=Pecam1 PE=1 SV=1 - [PECA1_RAT]	0.88	1	1	1	678	76.1409	6.75635	1.00117	0.916889	0.972672	0.963578	0.27901
513	Q5RK13	Igf1 protein OS=Rattus norvegicus GN=Igf1 PE=2 SV=2 - [Q5RK13_RAT]	26.77	3	3	4	127	14.097	9.30518	1.07121	0.994325	1.20652	1.09069	0.281228
514	P07154	Cathepsin L1 OS=Rattus norvegicus GN=Ctsl PE=1 SV=2 - [CATL1_RAT]	8.38	3	3	3	334	37.636	6.82959	1.10489	0.975643	1.17141	1.08398	0.281423
515	Q5I0M3	Complement component factor h-like 1 OS=Rattus norvegicus GN=Cfhr1 PE=1 SV=1 - [Q5I0M3_RAT]	24.45	6	7	22	274	30.6009	7.63525	1.09592	0.981502	1.20347	1.09363	0.281481
516	P08661	Mannose-binding protein C OS=Rattus norvegicus GN=Mbl2 PE=1 SV=2 - [MBL2_RAT]	37.3	6	8	17	244	25.9978	5.32568	1.08423	0.984808	1.19062	1.08655	0.282555
517	B1WBU9	Alpha-1,4 glucan phosphorylase OS=Rattus norvegicus GN=Pygm PE=2 SV=1 - [B1WBU9_RAT]	8.79	6	8	11	842	97.2607	7.10791	1.11841	1.28152	0.980118	1.12668	0.283062
518	M0R497	Cellular tumor antigen p53 OS=Rattus norvegicus GN=LOC100910954 PE=3 SV=1 - [M0R497_RAT]	2.3	1	1	1	261	29.4425	8.47021	0.995032	0.864788	0.968529	0.942783	0.286592
519	G3V9R9	Afamin OS=Rattus norvegicus GN=Afm PE=1 SV=1 - [G3V9R9_RAT]	71.71	1	47	428	608	69.196	6.21436	1.00206	1.03631	1.13834	1.0589	0.286779
520	A0A0G2K290	Uncharacterized protein OS=Rattus norvegicus PE=4 SV=1 - [A0A0G2K290_RAT]	30.65	3	3	12	124	13.8957	8.1626	1.11517	1.00469	1.43526	1.18504	0.288194
521	P02680	Fibrinogen gamma chain OS=Rattus norvegicus GN=Fgg PE=1 SV=3 - [FIBG_RAT]	8.99	4	4	7	445	50.6005	5.96045	1.13154	1.69963	1.04759	1.29292	0.288903
522	Q05982	Nucleoside diphosphate kinase A OS=Rattus norvegicus GN=Nme1 PE=1 SV=1 - [NDKA_RAT]	40.13	1	5	6	152	17.1818	6.32861	1.11794	1.0254	1.54932	1.23089	0.288946
523	Q794F9	4F2 cell-surface antigen heavy chain OS=Rattus norvegicus GN=Slc3a2 PE=1 SV=1 - [4F2_RAT]	5.5	3	3	4	527	58.0361	5.32568	1.02207	0.997899	1.07338	1.03112	0.296927
524	O35567	Bifunctional purine biosynthesis protein PURH OS=Rattus norvegicus GN=Atic PE=1 SV=2 - [PUR9_RAT]	8.28	3	3	6	592	64.1682	7.13721	0.936465	1.01632	0.936742	0.963174	0.300076
525	D3ZD31	Mannose receptor, C type 1 OS=Rattus norvegicus GN=Mrc1 PE=1 SV=3 - [D3ZD31_RAT]	1.1	2	2	2	1456	164.884	6.85889	0.932163	1.01796	0.857412	0.935844	0.300772
526	P43303	Interleukin-1 receptor type 2 OS=Rattus norvegicus GN=Il1r2 PE=2 SV=1 - [IL1R2_RAT]	2.16	1	1	1	416	46.3237	7.85498	0.978136	1.15762	1.07963	1.0718	0.301152
527	M0RB74	Importin 5 OS=Rattus norvegicus GN=Ipo5 PE=1 SV=2 - [M0RB74_RAT]	0.73	1	1	1	818	92.6035	4.93213	0.922703	1.00966	0.739912	0.890759	0.303098
528	D4A0Q1	Lin-28 homolog B OS=Rattus norvegicus GN=Lin28b PE=4 SV=3 - [D4A0Q1_RAT]	4.05	1	1	20	247	26.9164	8.57275	1.0186	0.999349	1.07387	1.03061	0.304098
529	F1LWS4	Uncharacterized protein OS=Rattus norvegicus PE=1 SV=3 - [F1LWS4_RAT]	2.96	2	2	2	574	65.8224	6.55127	0.979424	0.932531	1.00297	0.971643	0.304296
530	A0A096MIZ9	ERCC excision repair 5, endonuclease (Fragment) OS=Rattus norvegicus GN=Ercc5 PE=4 SV=1 - [A0A096MIZ9_RAT]	2.16	1	1	2	278	31.6243	9.99365	1.12081	1.09274	0.972781	1.06211	0.304671
531	Q01177	Plasminogen OS=Rattus norvegicus GN=Plg PE=2 SV=2 - [PLMN_RAT]	69.46	47	47	466	812	90.4769	7.07861	1.06746	0.980156	1.14286	1.06349	0.309344
532	D3ZEF9	Hexosyltransferase OS=Rattus norvegicus GN=B3gnt2 PE=3 SV=1 - [D3ZEF9_RAT]	9.32	3	3	3	397	46.0288	9.15869	1.03981	0.987664	1.07855	1.03534	0.311603
533	P14630	Apolipoprotein M OS=Rattus norvegicus GN=Apom PE=1 SV=2 - [APOM_RAT]	48.95	10	10	43	190	21.4985	6.0874	1.08582	0.972628	1.14291	1.06712	0.311821
534	P14480	Fibrinogen beta chain OS=Rattus norvegicus GN=Fgb PE=1 SV=4 - [FIBB_RAT]	23.17	11	11	18	479	54.2007	7.78174	1.13374	1.76809	1.02802	1.30995	0.311863
535	F1M581	Heparanase OS=Rattus norvegicus GN=Hpse PE=4 SV=3 - [F1M581_RAT]	2.06	1	1	1	535	60.8388	9.45166	1.05226	0.983354	1.10302	1.04621	0.314192
536	A0A0G2JYC1	Olfactory receptor 1151 OS=Rattus norvegicus GN=Olr1151 PE=3 SV=1 - [A0A0G2JYC1_RAT]	4.59	1	1	1	305	34.262	8.36768	1.09212	0.980107	1.29164	1.12129	0.314565
537	B5DEH7	C1r protein OS=Rattus norvegicus GN=C1r PE=1 SV=1 - [B5DEH7_RAT]	51.63	30	31	81	707	80.3732	6.23975	1.07277	0.977432	1.16023	1.07015	0.315228
538	G3V8B0	Myosin-7 OS=Rattus norvegicus GN=Myh7 PE=1 SV=1 - [G3V8B0_RAT]	3.31	1	6	8	1935	222.762	5.75732	1.05409	1.11771	0.982927	1.05158	0.316317
539	F1M3E9	Uncharacterized protein OS=Rattus norvegicus PE=4 SV=3 - [F1M3E9_RAT]	12.1	1	1	1	124	13.7796	4.88135	0.989201	1.06845	1.26347	1.10704	0.319468
540	P15473	Insulin-like growth factor-binding protein 3 OS=Rattus norvegicus GN=Igfbp3 PE=1 SV=2 - [IBP3_RAT]	44.52	13	13	28	292	31.6594	8.29443	1.02096	1.01114	1.17076	1.06762	0.320641
541	G3V8U9	Proteasome subunit beta OS=Rattus norvegicus GN=Psmb4 PE=1 SV=2 - [G3V8U9_RAT]	16.81	3	3	4	232	25.7438	6.34131	1.04596	1.09818	0.983731	1.04262	0.32653
542	Q6IFW6	Keratin, type I cytoskeletal 10 OS=Rattus norvegicus GN=Krt10 PE=3 SV=1 - [K1C10_RAT]	6.84	4	4	5	526	56.4705	5.14795	1.08327	1.78207	1.05384	1.30639	0.326821
543	Q68FP1	Gelsolin OS=Rattus norvegicus GN=Gsn PE=1 SV=1 - [GELS_RAT]	64.74	40	41	294	780	86.0141	6.0874	1.0458	0.983349	1.07807	1.03574	0.327371
544	Q63910	Alpha globin OS=Rattus norvegicus GN=Hba-a3 PE=1 SV=2 - [Q63910_RAT]	61.27	6	7	29	142	15.515	8.22119	0.980458	0.810064	0.986737	0.925753	0.328107
545	D3ZIE4	FYN-binding protein OS=Rattus norvegicus GN=Fyb PE=1 SV=2 - [D3ZIE4_RAT]	1.08	1	1	1	830	91.3562	7.10791	0.947915	1.0083	0.76741	0.907873	0.330937
546	Q6IRK9	Carboxypeptidase Q OS=Rattus norvegicus GN=Cpq PE=1 SV=1 - [CBPQ_RAT]	31.14	13	13	38	472	52.0086	6.41748	1.03025	0.99247	1.11376	1.04549	0.33197
547	M0RBF1	Complement C3 OS=Rattus norvegicus GN=C3 PE=1 SV=1 - [M0RBF1_RAT]	81.78	8	119	3421	1663	186.206	6.46826	1.04858	0.981882	1.10971	1.04672	0.333069
548	G3V8B1	Glycosylphosphatidylinositol specific phospholipase D1, isoform CRA_a OS=Rattus norvegicus GN=Gpld1 PE=1 SV=1 - [G3V8B1_RAT]	28.23	20	20	47	843	93.6074	6.69775	1.0433	0.986774	1.14462	1.05823	0.334433
549	Q4VBH1	Ighg protein OS=Rattus norvegicus GN=Ighg PE=1 SV=1 - [Q4VBH1_RAT]	9.21	2	3	5	467	51.6182	6.59521	3.36504	1.00423	1.36036	1.90988	0.341251
550	Q6MG74	B-factor, properdin OS=Rattus norvegicus GN=Cfb PE=2 SV=1 - [Q6MG74_RAT]	64.91	49	49	397	761	85.0666	6.96143	1.07687	0.969397	1.11906	1.05511	0.341655
551	Q63603	Dedicator of cytokinesis protein 9 (Fragment) OS=Rattus norvegicus GN=Dock9 PE=2 SV=2 - [DOCK9_RAT]	4.17	1	1	1	720	82.4016	8.1333	1.31783	0.867131	1.64681	1.27726	0.344695
552	P61983	14-3-3 protein gamma OS=Rattus norvegicus GN=Ywhag PE=1 SV=2 - [1433G_RAT]	45.75	5	10	15	247	28.2849	4.89404	0.872442	1.04957	0.834051	0.918689	0.345257
553	P40112	Proteasome subunit beta type-3 OS=Rattus norvegicus GN=Psmb3 PE=1 SV=1 - [PSB3_RAT]	15.12	2	2	4	205	22.9494	6.55127	1.03729	1.06806	0.984406	1.02992	0.345336
554	Q5XIA6	Sphingomyelin phosphodiesterase OS=Rattus norvegicus GN=Smpd1 PE=1 SV=1 - [Q5XIA6_RAT]	2.87	2	2	2	627	69.716	7.40088	1.046	0.981305	1.06832	1.03187	0.346306
555	P29534	Vascular cell adhesion protein 1 OS=Rattus norvegicus GN=Vcam1 PE=2 SV=1 - [VCAM1_RAT]	25.03	15	15	24	739	81.1944	5.23682	1.02394	0.989986	1.06067	1.02486	0.347341
556	P06761	78 kDa glucose-regulated protein OS=Rattus norvegicus GN=Hspa5 PE=1 SV=1 - [GRP78_RAT]	51.53	28	31	60	654	72.3024	5.16064	0.940088	0.949468	1.01932	0.969627	0.348288
557	D3ZG00	Mediator complex subunit 30 OS=Rattus norvegicus GN=Med30 PE=4 SV=1 - [D3ZG00_RAT]	4.9	1	1	1	143	16.3354	9.21729	1.09007	1.0582	0.975791	1.04135	0.348469
558	Q8R491	EH domain-containing protein 3 OS=Rattus norvegicus GN=Ehd3 PE=1 SV=2 - [EHD3_RAT]	4.67	2	2	3	535	60.7527	6.45557	0.918481	0.773552	1.03465	0.908893	0.351022
559	D3ZAE6	RCG49849 OS=Rattus norvegicus GN=Vasn PE=1 SV=1 - [D3ZAE6_RAT]	7.88	5	5	6	673	72.2758	7.2251	0.985588	1.17097	1.04146	1.06601	0.352306
560	A0A0G2K0I3	Nicotinamide phosphoribosyltransferase OS=Rattus norvegicus GN=Nampt PE=1 SV=1 - [A0A0G2K0I3_RAT]	2.3	1	1	1	478	54.0579	8.00146	1.02827	0.911468	0.929754	0.956498	0.353224
561	A0A0A0MXV4	Angiotensin-converting enzyme (Fragment) OS=Rattus norvegicus GN=Ace3 PE=1 SV=2 - [A0A0A0MXV4_RAT]	5.65	6	6	9	1133	130.303	6.23975	1.02666	0.995969	1.17063	1.06442	0.354106
562	Q63335	Uncharacterized protein (Fragment) OS=Rattus norvegicus PE=4 SV=1 - [Q63335_RAT]	44.05	1	8	92	227	25.6485	8.42627	1.14923	1.26782	0.933479	1.11684	0.354912
563	Q62658	Peptidyl-prolyl cis-trans isomerase FKBP1A OS=Rattus norvegicus GN=Fkbp1a PE=1 SV=3 - [FKB1A_RAT]	12.04	1	1	1	108	11.9151	8.1626	1.16537	1.86895	0.954277	1.32953	0.355593
564	Q5I0L0	Alpha-amylase OS=Rattus norvegicus GN=Amy1a PE=2 SV=1 - [Q5I0L0_RAT]	31.31	14	14	31	511	57.4647	6.41748	0.997459	2.63044	1.20477	1.61089	0.356098
565	P42854	Regenerating islet-derived protein 3-gamma OS=Rattus norvegicus GN=Reg3g PE=1 SV=1 - [REG3G_RAT]	7.47	1	1	2	174	19.1312	7.69385	1.03581	0.894328	0.910226	0.946789	0.35643
566	G3V6B7	RCG35022, isoform CRA_b OS=Rattus norvegicus GN=Flt4 PE=3 SV=1 - [G3V6B7_RAT]	6.16	5	5	6	1363	153.074	6.02393	1.03658	0.984512	1.05023	1.02377	0.357003
567	A0A0G2JSL0	Proteasome subunit beta type OS=Rattus norvegicus GN=LOC100360846 PE=3 SV=1 - [A0A0G2JSL0_RAT]	4.2	1	1	2	238	25.2875	4.99561	0.997192	1.19421	1.0268	1.07273	0.357487
568	Q9Z1C7	Rap guanine nucleotide exchange factor 4 (Fragment) OS=Rattus norvegicus GN=Rapgef4 PE=2 SV=1 - [RPGF4_RAT]	1.61	1	1	4	436	50.0848	8.67529	1.00283	0.975763	0.8266	0.935065	0.357709
569	F1LMH7	Fibroblast activation protein, alpha OS=Rattus norvegicus GN=Fap PE=4 SV=3 - [F1LMH7_RAT]	3.82	3	3	5	760	87.6596	6.58057	1.0809	1.21975	0.96307	1.08791	0.357726
570	D4A3E0	Multimerin 1 OS=Rattus norvegicus GN=Mmrn1 PE=4 SV=1 - [D4A3E0_RAT]	10	12	12	15	1210	135.518	7.51807	1.04317	1.24623	0.98892	1.09277	0.357843
571	B2RYN0	Pgm3 protein OS=Rattus norvegicus GN=Pgm3 PE=1 SV=1 - [B2RYN0_RAT]	0.92	1	1	1	542	59.6473	6.23975	0.966784	1.16435	1.07157	1.06757	0.358064
572	A0A0G2K455	Carboxylic ester hydrolase OS=Rattus norvegicus GN=Ces2c PE=1 SV=1 - [A0A0G2K455_RAT]	3.92	1	3	3	561	62.064	5.84619	0.665468	1.08232	0.822903	0.856896	0.360128
573	P02454	Collagen alpha-1(I) chain OS=Rattus norvegicus GN=Col1a1 PE=1 SV=5 - [CO1A1_RAT]	11.63	12	13	33	1453	137.869	5.92236	1.02852	0.986285	1.0686	1.0278	0.362608
574	A0A0G2JXH4	Unconventional myosin-IXa OS=Rattus norvegicus GN=Myo9a PE=1 SV=1 - [A0A0G2JXH4_RAT]	1	2	2	2	2608	299.266	8.92432	1.08149	0.961595	1.15035	1.06448	0.362828
575	P25031	Regenerating islet-derived protein 3-beta OS=Rattus norvegicus GN=Reg3b PE=1 SV=1 - [REG3B_RAT]	4	1	1	2	175	19.6045	7.63525	1.09272	1.04185	0.979651	1.03807	0.364339
576	P13941	Collagen alpha-1(III) chain OS=Rattus norvegicus GN=Col3a1 PE=2 SV=3 - [CO3A1_RAT]	3.01	4	4	7	1463	138.851	6.52197	1.037	0.983084	1.05691	1.02567	0.364551
577	P17220	Proteasome subunit alpha type-2 OS=Rattus norvegicus GN=Psma2 PE=1 SV=3 - [PSA2_RAT]	14.96	2	2	2	234	25.9103	7.43018	1.04913	0.976141	1.10068	1.04198	0.365136
578	P41499	Tyrosine-protein phosphatase non-receptor type 11 OS=Rattus norvegicus GN=Ptpn11 PE=1 SV=4 - [PTN11_RAT]	3.69	2	2	3	597	68.4154	7.28369	0.955155	0.848303	1.02108	0.941511	0.365194
579	O55173	3-phosphoinositide-dependent protein kinase 1 OS=Rattus norvegicus GN=Pdpk1 PE=1 SV=2 - [PDPK1_RAT]	1.43	1	1	1	559	63.5532	7.1665	1.11673	0.959333	1.09573	1.05726	0.36561
580	F1M9I4	Heart development protein with EGF-like domains 1 OS=Rattus norvegicus GN=Heg1 PE=1 SV=3 - [F1M9I4_RAT]	1.67	2	2	3	1317	139.757	6.27783	0.988971	1.13705	1.02813	1.05138	0.365842
581	Q6IE75	Beta-secretase 2 OS=Rattus norvegicus GN=Bace2 PE=2 SV=1 - [BACE2_RAT]	1.17	1	1	1	514	55.8226	5.21143	1.00887	0.856374	0.974232	0.946494	0.366055
582	F7FHP0	Angiopoietin-like 3 OS=Rattus norvegicus GN=Angptl3 PE=1 SV=1 - [F7FHP0_RAT]	19.34	8	8	11	455	52.5887	7.41553	0.948768	0.92085	1.02394	0.964519	0.368251
583	B2RYM3	Inter-alpha trypsin inhibitor, heavy chain 1 OS=Rattus norvegicus GN=Itih1 PE=1 SV=1 - [B2RYM3_RAT]	46.68	33	33	246	904	100.526	6.85889	1.05271	0.975395	1.07987	1.03599	0.369086
584	P62260	14-3-3 protein epsilon OS=Rattus norvegicus GN=Ywhae PE=1 SV=1 - [1433E_RAT]	29.02	4	7	13	255	29.1554	4.7417	0.825051	1.07849	0.76681	0.890117	0.369593
585	A0A0G2K392	Mannan-binding lectin serine protease 2 OS=Rattus norvegicus GN=Masp2 PE=4 SV=1 - [A0A0G2K392_RAT]	52.17	1	8	14	184	20.8351	6.40479	1.07801	0.96139	1.14588	1.06176	0.370286
586	Q91YC0	NAD(P)(+)--arginine ADP-ribosyltransferase (Fragment) OS=Rattus norvegicus GN=Art3 PE=2 SV=1 - [Q91YC0_RAT]	3.69	1	1	1	217	24.9546	7.44482	0.997158	0.928276	0.996275	0.973903	0.371133
587	Q4V7D0	Polymerase (DNA-directed), delta 3, accessory subunit OS=Rattus norvegicus GN=Pold3 PE=2 SV=1 - [Q4V7D0_RAT]	1.52	1	1	1	462	50.8131	9.42236	0.912521	0.897361	1.0378	0.949227	0.372106
588	E2RUH2	Ribonuclease inhibitor OS=Rattus norvegicus GN=Rnh1 PE=1 SV=1 - [E2RUH2_RAT]	7.68	3	3	3	456	49.8871	4.79248	0.902889	1.04704	0.842146	0.930693	0.372194
589	P07151	Beta-2-microglobulin OS=Rattus norvegicus GN=B2m PE=1 SV=1 - [B2MG_RAT]	38.66	4	4	17	119	13.7111	8.00146	1.05442	0.971689	1.13894	1.05501	0.3726
590	G3V6L8	RCG61894, isoform CRA_a OS=Rattus norvegicus GN=Strn PE=1 SV=1 - [G3V6L8_RAT]	1.67	1	1	1	780	86.0878	5.21143	1.34672	0.827106	2.39882	1.52421	0.374455
591	P02650	Apolipoprotein E OS=Rattus norvegicus GN=Apoe PE=1 SV=2 - [APOE_RAT]	73.08	27	27	550	312	35.7313	5.2749	1.09228	0.952353	1.18669	1.07711	0.374848
592	Q68FY4	Group specific component OS=Rattus norvegicus GN=Gc PE=1 SV=1 - [Q68FY4_RAT]	73.74	32	32	938	476	53.483	5.85889	1.05539	0.970099	1.13285	1.05278	0.378147
593	F1M5A4	Katanin p60 ATPase-containing subunit A-like 2 OS=Rattus norvegicus GN=Katnal2 PE=3 SV=3 - [F1M5A4_RAT]	1.3	1	1	1	537	60.9975	7.34229	1.05956	0.824912	0.876422	0.920298	0.379359
594	F1LMK4	Muscle, skeletal receptor tyrosine protein kinase OS=Rattus norvegicus GN=Musk PE=3 SV=3 - [F1LMK4_RAT]	0.69	1	1	1	868	96.6219	7.6792	1.16932	0.923561	2.0231	1.37199	0.38037
595	F1LPK5	Acidic mammalian chitinase OS=Rattus norvegicus GN=Chia PE=3 SV=3 - [F1LPK5_RAT]	3.84	1	1	1	365	39.8499	4.76709	1.05024	4.00847	1.17136	2.07669	0.381212
596	G3V7L3	Complement C1s subcomponent OS=Rattus norvegicus GN=C1s PE=1 SV=1 - [G3V7L3_RAT]	36.17	1	21	60	694	77.6631	4.77979	1.07418	0.966642	1.08477	1.04186	0.382788
597	G3V6E1	Uncharacterized protein OS=Rattus norvegicus GN=Myh2 PE=1 SV=3 - [G3V6E1_RAT]	3.91	2	7	9	1916	219.44	5.75732	0.907397	0.999402	0.994304	0.967035	0.384587
598	Q9Z1X1	Extended synaptotagmin-1 OS=Rattus norvegicus GN=Esyt1 PE=1 SV=1 - [ESYT1_RAT]	1.38	1	1	1	1088	121.084	5.69385	0.995016	0.87379	0.996534	0.955113	0.384704
599	G3V712	Keratin complex 2, basic, gene 7, isoform CRA_a OS=Rattus norvegicus GN=Krt7 PE=1 SV=1 - [G3V712_RAT]	1.75	1	1	1	457	50.7751	5.87158	1.04439	1.22778	0.976012	1.08273	0.385828
600	P14272	Plasma kallikrein OS=Rattus norvegicus GN=Klkb1 PE=1 SV=1 - [KLKB1_RAT]	46.71	26	27	117	638	71.227	8.07471	0.962093	1.06512	1.25035	1.09252	0.387057
601	Q71DI1	Dermcidin OS=Rattus norvegicus PE=2 SV=1 - [Q71DI1_RAT]	10	1	1	1	110	11.2768	6.53662	1.28198	0.884162	1.25735	1.14117	0.38713
602	M0R8Q4	Uncharacterized protein OS=Rattus norvegicus GN=Igkv4-86 PE=4 SV=1 - [M0R8Q4_RAT]	5.22	1	1	2	115	12.6731	5.87158	0.911797	1.162	1.8643	1.3127	0.387153
603	A0A0G2JSS8	Peroxiredoxin 5, isoform CRA_c OS=Rattus norvegicus GN=Prdx5 PE=1 SV=1 - [A0A0G2JSS8_RAT]	3.29	1	1	3	213	22.1926	8.66064	0.620102	1.15693	0.650076	0.809036	0.387268
604	B1WBY1	Cul1 protein OS=Rattus norvegicus GN=Cul1 PE=1 SV=1 - [B1WBY1_RAT]	1.55	1	1	1	776	89.635	8.00146	1.06052	1.4932	0.97356	1.17576	0.388218
605	M0R8G6	Uncharacterized protein OS=Rattus norvegicus PE=4 SV=2 - [M0R8G6_RAT]	14.85	1	1	2	101	10.9963	5.93506	1.03251	1.0544	0.982699	1.0232	0.388253
606	Q5M7T5	Serine (Or cysteine) peptidase inhibitor, clade C (Antithrombin), member 1 OS=Rattus norvegicus GN=Serpinc1 PE=1 SV=1 - [Q5M7T5_RAT]	66.02	29	29	273	465	52.2008	6.56592	1.03518	0.97836	1.1154	1.04298	0.392626
607	O08619	Coagulation factor XIII A chain OS=Rattus norvegicus GN=F13a1 PE=2 SV=3 - [F13A_RAT]	18.44	1	12	22	732	82.6064	5.61768	0.910989	0.848201	1.04906	0.936082	0.393973
608	Q8K3U6	Coagulation factor VII OS=Rattus norvegicus GN=F7 PE=2 SV=1 - [FA7_RAT]	18.61	9	9	11	446	50.3667	6.60986	1.02314	0.987057	1.17542	1.06187	0.395939
609	Q3B8R6	Alpha-2-glycoprotein 1, zinc OS=Rattus norvegicus GN=Azgp1 PE=1 SV=1 - [Q3B8R6_RAT]	51.69	17	17	159	296	34.012	6.23975	1.05382	0.965527	1.18359	1.06765	0.397285
610	F1MAL4	Vomeronasal 2 receptor, 47 OS=Rattus norvegicus GN=Vom2r47 PE=3 SV=1 - [F1MAL4_RAT]	0.85	1	1	2	821	92.6691	7.02002	1.122	0.990619	1.01609	1.0429	0.397884
611	A0A0G2JVW1	Insulin-like growth factor-binding protein 5 OS=Rattus norvegicus GN=Igfbp5 PE=4 SV=1 - [A0A0G2JVW1_RAT]	9.59	3	3	4	271	30.2868	8.17725	0.923858	0.906966	1.03783	0.956219	0.398327
612	P17046	Lysosome-associated membrane glycoprotein 2 OS=Rattus norvegicus GN=Lamp2 PE=1 SV=3 - [LAMP2_RAT]	3.41	2	2	2	411	45.1271	7.88428	1.04332	0.976501	1.06544	1.02842	0.39912
613	P16296	Coagulation factor IX OS=Rattus norvegicus GN=F9 PE=2 SV=2 - [FA9_RAT]	41.13	16	17	43	462	51.7753	5.30029	1.06133	0.965185	1.10488	1.0438	0.399774
614	P48500	Triosephosphate isomerase OS=Rattus norvegicus GN=Tpi1 PE=1 SV=2 - [TPIS_RAT]	16.87	4	4	6	249	26.8318	7.23975	0.786309	1.10889	0.727464	0.87422	0.399902
615	M0R8H7	Interferon alpha and beta receptor subunit 2 OS=Rattus norvegicus GN=Ifnar2 PE=1 SV=2 - [M0R8H7_RAT]	1.55	1	1	1	516	57.8812	4.58936	1.01629	0.992024	1.20281	1.07037	0.401373
616	Q63207	Coagulation factor X OS=Rattus norvegicus GN=F10 PE=2 SV=1 - [FA10_RAT]	40.04	16	17	59	482	54.2301	5.40186	1.09659	0.94134	1.1935	1.07714	0.403713
617	Q6MG90	Complement C4B (Chido blood group) OS=Rattus norvegicus GN=C4b PE=1 SV=1 - [Q6MG90_RAT]	52.96	18	82	393	1737	192.006	7.04932	1.04013	1.02706	0.984897	1.01736	0.406908
618	C0M4B0	Matrix metallopeptidase 19 OS=Rattus norvegicus GN=Mmp19 PE=2 SV=1 - [C0M4B0_RAT]	6.38	2	2	2	517	58.2522	7.1958	1.09005	0.947981	1.14545	1.06116	0.407547
619	F7FLB2	Pgm2 protein OS=Rattus norvegicus GN=Pgm2 PE=1 SV=2 - [F7FLB2_RAT]	2.74	2	2	2	620	69.0146	6.34131	0.999838	0.927163	0.998258	0.975086	0.407728
620	G3V8I1	Alkaline phosphatase OS=Rattus norvegicus GN=Alpi PE=1 SV=1 - [G3V8I1_RAT]	7.22	3	3	3	540	58.3353	5.99854	1.09329	1.03942	0.974394	1.0357	0.408052
621	M0R5R0	Protein S (Alpha), isoform CRA_b OS=Rattus norvegicus GN=Pros1 PE=1 SV=1 - [M0R5R0_RAT]	14.81	13	13	30	675	74.5636	5.47803	1.01239	0.993654	1.22925	1.07843	0.408506
622	F1M5A1	Calreticulin 4 OS=Rattus norvegicus GN=Calr4 PE=1 SV=2 - [F1M5A1_RAT]	4.75	1	1	1	421	49.8201	4.90674	1.10968	0.936835	1.1686	1.0717	0.410897
623	A0A0G2JYJ4	Similar to K04F10.2 OS=Rattus norvegicus GN=LOC361646 PE=1 SV=1 - [A0A0G2JYJ4_RAT]	0.44	1	1	1	1350	149.739	5.23682	1.04668	0.965112	1.19727	1.06969	0.413207
624	Q99J86	Attractin OS=Rattus norvegicus GN=Atrn PE=2 SV=1 - [ATRN_RAT]	14.87	23	23	47	1432	158.568	7.21045	0.995684	1.006	1.0829	1.02819	0.413267
625	F1LM82	Heterogeneous nuclear ribonucleoproteins A2/B1 OS=Rattus norvegicus GN=Hnrnpa2b1 PE=1 SV=3 - [F1LM82_RAT]	2.66	1	1	1	301	32.4485	8.90967	0.738937	1.15313	0.590246	0.827439	0.413278
626	D3ZGM7	Peptidase inhibitor 16 OS=Rattus norvegicus GN=Pi16 PE=1 SV=2 - [D3ZGM7_RAT]	18.01	7	7	17	483	52.1156	4.85596	0.967608	1.06664	1.06763	1.03396	0.41367
627	D3ZPI8	Complement C8 gamma chain OS=Rattus norvegicus GN=C8g PE=1 SV=1 - [D3ZPI8_RAT]	63.41	8	8	24	164	18.4025	8.32373	1.04388	0.970969	1.09819	1.03768	0.414147
628	Q5M7W9	Lamb2 protein OS=Rattus norvegicus GN=Lamb2 PE=1 SV=1 - [Q5M7W9_RAT]	0.69	1	1	1	1593	173.418	7.03467	1.43206	0.930886	1.08933	1.15076	0.415283
629	Q5M8C3	Serine (Or cysteine) proteinase inhibitor, clade A (Alpha-1 antiproteinase, antitrypsin), member 4 OS=Rattus norvegicus GN=Serpina4 PE=1 SV=1 - [Q5M8C3_RAT]	37.35	17	17	149	423	48.0169	8.51416	1.0566	0.959361	1.15874	1.05823	0.41819
630	D3ZW55	Inosine triphosphate pyrophosphatase OS=Rattus norvegicus GN=Itpa PE=3 SV=1 - [ITPA_RAT]	6.06	1	1	1	198	21.9131	5.65576	0.837094	1.062	0.897616	0.932238	0.419408
631	O35077	Glycerol-3-phosphate dehydrogenase [NAD(+)], cytoplasmic OS=Rattus norvegicus GN=Gpd1 PE=1 SV=4 - [GPDA_RAT]	11.17	3	4	4	349	37.4282	6.59521	1.04548	1.51495	0.960598	1.17367	0.419787
632	P55797	Apolipoprotein C-IV OS=Rattus norvegicus GN=Apoc4 PE=2 SV=2 - [APOC4_RAT]	33.87	4	4	20	124	14.5224	9.31982	1.09207	0.935465	1.22247	1.08334	0.420943
633	Q9QY99	Uromodulin (Fragment) OS=Rattus norvegicus GN=Umod PE=2 SV=1 - [Q9QY99_RAT]	7.26	1	1	1	124	14.0465	4.80518	0.892842	0.931921	1.04171	0.955492	0.423113
634	P31394	Vitamin K-dependent protein C OS=Rattus norvegicus GN=Proc PE=2 SV=1 - [PROC_RAT]	20.39	10	10	24	461	51.8783	6.40479	1.03994	0.96929	1.13055	1.04659	0.423288
635	P26342	Transforming growth factor beta receptor type 3 OS=Rattus norvegicus GN=Tgfbr3 PE=1 SV=1 - [TGBR3_RAT]	1.41	1	1	1	853	94.0433	6.12549	1.08729	1.37615	0.924803	1.12941	0.430219
636	G3V7K3	Ceruloplasmin OS=Rattus norvegicus GN=Cp PE=1 SV=1 - [G3V7K3_RAT]	60.06	59	60	883	1059	120.589	5.64307	1.05776	0.963168	1.08974	1.03689	0.434052
637	P04638	Apolipoprotein A-II OS=Rattus norvegicus GN=Apoa2 PE=2 SV=1 - [APOA2_RAT]	52.94	4	4	42	102	11.4319	6.65381	0.980102	0.771686	1.02256	0.924783	0.434275
638	P19804	Nucleoside diphosphate kinase B OS=Rattus norvegicus GN=Nme2 PE=1 SV=1 - [NDKB_RAT]	48.03	2	6	8	152	17.2719	7.44482	0.881424	1.07516	0.819425	0.925335	0.434596
639	D4AEH9	Amylo-1, 6-glucosidase, 4-alpha-glucanotransferase (Glycogen debranching enzyme, glycogen storage disease type III) (Predicted), isoform CRA_a OS=Rattus norvegicus GN=Agl PE=1 SV=1 - [D4AEH9_RAT]	1.04	2	2	2	1532	174.22	6.7417	1.03278	1.55674	0.956692	1.18207	0.436248
640	B1WBN7	FAM20C OS=Rattus norvegicus GN=Fam20c PE=2 SV=1 - [B1WBN7_RAT]	5.53	2	2	2	579	65.5732	7.2251	1.00158	0.829819	1.00248	0.944624	0.436485
641	D3ZJK6	Trafficking protein particle complex 9 OS=Rattus norvegicus GN=Trappc9 PE=1 SV=2 - [D3ZJK6_RAT]	1.17	1	1	1	857	95.2859	6.96143	1.02797	0.986991	1.02176	1.01224	0.438432
642	E9PT23	Putative sodium-coupled neutral amino acid transporter 10 OS=Rattus norvegicus GN=Slc38a10 PE=1 SV=2 - [S38AA_RAT]	2.46	2	2	2	1099	118.723	5.8335	1.11153	0.956046	1.06459	1.04406	0.439628
643	E9PTL5	Toll-like receptor OS=Rattus norvegicus GN=Tlr10 PE=3 SV=2 - [E9PTL5_RAT]	0.77	1	1	1	783	89.6281	7.40088	0.994374	0.923964	1.00737	0.975234	0.440007
644	Q7TPA5	Serpin A11 OS=Rattus norvegicus GN=Serpina11 PE=2 SV=2 - [SPA11_RAT]	20.38	7	7	16	422	46.9946	7.2251	1.059	0.947434	1.22169	1.07604	0.440379
645	Q5FVH0	Complement C1q tumor necrosis factor-related protein 5 OS=Rattus norvegicus GN=C1qtnf5 PE=2 SV=1 - [C1QT5_RAT]	2.47	1	1	1	243	25.3187	6.68311	0.934835	1.02245	0.970235	0.975841	0.442653
646	D3Z8B6	Abhydrolase domain-containing 15 OS=Rattus norvegicus GN=Abhd15 PE=1 SV=1 - [D3Z8B6_RAT]	2.4	1	1	1	459	51.2533	7.75244	0.633043	1.00974	1.00298	0.881922	0.442884
647	Q63471	BPI fold-containing family A member 2 OS=Rattus norvegicus GN=Bpifa2 PE=1 SV=1 - [BPIA2_RAT]	10.21	3	3	8	235	24.5143	4.88135	0.809982	7.25055	0.97294	3.01116	0.442963
648	D3ZH14	Transmembrane and coiled-coil domain family 1 OS=Rattus norvegicus GN=Tmcc1 PE=1 SV=1 - [D3ZH14_RAT]	1.54	1	1	3	649	71.6365	6.55127	1.04613	0.950483	1.30007	1.09889	0.443157
649	D4A7D7	Hexose-6-phosphate dehydrogenase (Glucose 1-dehydrogenase) (Predicted), isoform CRA_b OS=Rattus norvegicus GN=H6pd PE=1 SV=1 - [D4A7D7_RAT]	8.16	7	7	8	797	89.7831	7.2251	1.05714	1.11829	0.957278	1.04424	0.445356
650	F1LYX9	Desmoglein 2 OS=Rattus norvegicus GN=Dsg2 PE=1 SV=2 - [F1LYX9_RAT]	2.04	2	2	2	1128	122.214	5.23682	0.996597	1.1137	0.998643	1.03631	0.447105
651	Q9R0T3	DnaJ homolog subfamily C member 3 OS=Rattus norvegicus GN=Dnajc3 PE=1 SV=3 - [DNJC3_RAT]	1.79	1	1	1	504	57.5252	5.77002	0.865605	1.10233	0.715647	0.894526	0.447648
652	A0A0G2K5X3	Uncharacterized protein OS=Rattus norvegicus PE=4 SV=1 - [A0A0G2K5X3_RAT]	23.33	1	3	5	120	13.3107	6.52197	1.06566	0.93448	1.29052	1.09688	0.449745
653	A9CMA5	Decay accelarating factor 1 (Fragment) OS=Rattus norvegicus GN=Daf1 PE=4 SV=1 - [A9CMA5_RAT]	3.03	1	1	1	363	40.107	8.26514	0.959295	0.882112	1.03517	0.958859	0.450092
654	P07824	Arginase-1 OS=Rattus norvegicus GN=Arg1 PE=1 SV=2 - [ARGI1_RAT]	12.07	3	3	3	323	34.9513	7.25439	0.671592	1.22166	0.503631	0.79896	0.451731
655	P04639	Apolipoprotein A-I OS=Rattus norvegicus GN=Apoa1 PE=1 SV=2 - [APOA1_RAT]	74.9	25	25	877	259	30.0432	5.74463	0.977629	0.853851	1.02635	0.952611	0.453457
656	Q68FS2	COP9 signalosome complex subunit 4 OS=Rattus norvegicus GN=Cops4 PE=1 SV=1 - [CSN4_RAT]	2.96	1	1	1	406	46.2607	5.84619	1.00339	1.46006	0.969814	1.14442	0.457457
657	P01015	Angiotensinogen OS=Rattus norvegicus GN=Agt PE=1 SV=1 - [ANGT_RAT]	50.31	21	21	132	477	51.9489	5.56689	0.987192	0.86302	1.01936	0.956524	0.457989
658	Q6AYK6	Calcyclin-binding protein OS=Rattus norvegicus GN=Cacybp PE=1 SV=1 - [CYBP_RAT]	6.55	2	2	2	229	26.5247	7.86963	1.1861	0.70222	0.638811	0.842379	0.45805
659	Q5UDR0	Anthrax toxin receptor (Fragment) OS=Rattus norvegicus GN=Antxr1 PE=2 SV=1 - [Q5UDR0_RAT]	6.12	1	1	1	245	27.643	5.47803	1.16451	1.03901	0.959204	1.05424	0.459842
660	P27139	Carbonic anhydrase 2 OS=Rattus norvegicus GN=Ca2 PE=1 SV=2 - [CAH2_RAT]	37.69	8	8	18	260	29.0956	7.40088	0.986258	0.846075	1.02201	0.951449	0.461281
661	F1LRE2	Insulin-like growth factor binding protein, acid labile subunit, isoform CRA_b OS=Rattus norvegicus GN=Igfals PE=1 SV=2 - [F1LRE2_RAT]	42.45	1	18	62	603	66.8567	6.60986	1.05374	0.943268	1.21347	1.07016	0.465429
662	P06238	Alpha-2-macroglobulin OS=Rattus norvegicus GN=A2m PE=2 SV=2 - [A2MG_RAT]	65.96	30	79	1669	1472	163.682	6.29053	1.08745	0.935799	1.14004	1.05443	0.467818
663	O88902	Tyrosine-protein phosphatase non-receptor type 23 (Fragment) OS=Rattus norvegicus GN=Ptpn23 PE=1 SV=2 - [PTN23_RAT]	0.4	1	1	1	1499	163.351	6.80029	1.14791	0.891977	1.23375	1.09121	0.467999
664	A0A0G2K0M4	Uncharacterized protein OS=Rattus norvegicus GN=Igkv19-93 PE=4 SV=1 - [A0A0G2K0M4_RAT]	8.6	1	1	1	93	10.1769	5.87158	1.17855	1.65982	0.813227	1.2172	0.469099
665	M0R4S2	Apolipoprotein D OS=Rattus norvegicus GN=Apod PE=3 SV=1 - [M0R4S2_RAT]	14.81	2	2	2	189	21.5938	4.90674	1.03182	0.972472	1.07382	1.02604	0.469243
666	D3ZQR3	CAMP-regulated phosphoprotein 21 OS=Rattus norvegicus GN=Arpp21 PE=1 SV=1 - [D3ZQR3_RAT]	0.74	1	1	1	808	88.8211	7.23975	0.953022	1.04503	1.16205	1.05337	0.470686
667	Q9EQV8	Carboxypeptidase N catalytic chain OS=Rattus norvegicus GN=Cpn1 PE=2 SV=1 - [CBPN_RAT]	43.76	15	15	44	457	51.9481	8.44092	1.00883	0.98262	1.11207	1.03451	0.474575
668	B4F789	Apolipoprotein B editing complex 2 (Predicted), isoform CRA_a OS=Rattus norvegicus GN=Apobec2 PE=1 SV=1 - [B4F789_RAT]	2.68	1	1	2	224	25.6439	4.79248	0.998766	0.894254	1.01049	0.967835	0.475767
669	B1WBP7	ATP synthase subunit delta, mitochondrial OS=Rattus norvegicus GN=Atp5d PE=1 SV=1 - [B1WBP7_RAT]	4.88	1	1	1	123	12.8757	9.14404	1.03375	0.815655	0.979447	0.942949	0.475874
670	D3ZAP9	Glycerol-3-phosphate dehydrogenase [NAD(+)] OS=Rattus norvegicus GN=Gpd1l PE=1 SV=1 - [D3ZAP9_RAT]	4.84	1	2	2	351	38.0419	7.00537	1.09313	1.6872	0.859505	1.21328	0.477919
671	Q63520	Synaptonemal complex protein 3 OS=Rattus norvegicus GN=Sycp3 PE=1 SV=1 - [SYCP3_RAT]	2.72	1	1	3	257	29.7142	8.73389	1.00439	0.919612	1.00314	0.975717	0.477976
672	G3V7H2	Multiple inositol polyphosphate phosphatase 1 OS=Rattus norvegicus GN=Minpp1 PE=3 SV=1 - [G3V7H2_RAT]	39.5	15	15	21	481	54.5648	6.90283	1.03645	0.97025	1.06704	1.02458	0.480195
673	M0R757	Elongation factor 1-alpha OS=Rattus norvegicus GN=LOC100360413 PE=3 SV=1 - [M0R757_RAT]	3.03	2	2	2	462	50.0761	9.01221	0.791087	1.15723	0.680934	0.876416	0.481099
674	Q80ZA3	Alpha-2 antiplasmin OS=Rattus norvegicus GN=Serpinf1 PE=1 SV=1 - [Q80ZA3_RAT]	55.74	20	20	77	418	46.4362	6.46826	1.01168	0.979005	1.11289	1.03452	0.481904
675	A0A0G2K542	UDP-glucose pyrophosphorylase 2 OS=Rattus norvegicus GN=Ugp2 PE=1 SV=1 - [A0A0G2K542_RAT]	17.16	9	9	12	507	56.8507	7.32764	1.01461	1.30926	0.954856	1.09291	0.485674
676	A0A0G2JVQ5	Uncharacterized protein OS=Rattus norvegicus GN=Kng1 PE=1 SV=1 - [A0A0G2JVQ5_RAT]	51.5	2	31	1323	635	70.4884	6.52197	1.16101	0.858197	1.32897	1.11606	0.488172
677	A0A0G2JY31	Alpha-1-antiproteinase OS=Rattus norvegicus GN=Serpina1 PE=1 SV=1 - [A0A0G2JY31_RAT]	64.23	26	26	1271	411	46.0925	6.07471	1.0577	0.948088	1.12355	1.04311	0.488221
678	A0A0G2K845	Adiponectin, C1Q and collagen domain-containing OS=Rattus norvegicus GN=Adipoq PE=1 SV=1 - [A0A0G2K845_RAT]	12.39	2	2	12	218	23.4516	6.72705	1.04314	0.937975	0.924291	0.96847	0.48942
679	O35849	Lecithin cholesterol acyltransferase OS=Rattus norvegicus GN=Lcat PE=1 SV=1 - [O35849_RAT]	22.27	8	8	20	440	49.85	6.65381	1.0325	0.968123	1.08336	1.02799	0.489522
680	P07808	Pro-neuropeptide Y OS=Rattus norvegicus GN=Npy PE=1 SV=1 - [NPY_RAT]	7.14	1	1	1	98	11.0255	7.13721	0.990834	0.882371	1.02132	0.964843	0.492112
681	D4AC23	Chaperonin-containing TCP1 subunit 7 OS=Rattus norvegicus GN=Cct7 PE=1 SV=1 - [D4AC23_RAT]	1.84	1	1	1	544	59.6202	8.00146	0.969425	0.820056	1.04522	0.944901	0.492482
682	Q5I0K4	Mrps9 protein (Fragment) OS=Rattus norvegicus GN=Mrps9 PE=2 SV=1 - [Q5I0K4_RAT]	2.96	1	1	1	338	39.3671	8.646	0.962432	0.911283	1.03624	0.969985	0.494937
683	Q6PW35	Neuronal cell adhesion molecule long isoform Nc7 OS=Rattus norvegicus PE=2 SV=1 - [Q6PW35_RAT]	1.42	1	1	1	1194	131.91	6.01123	1.1223	0.859782	0.73501	0.905696	0.495534
684	Q8CIZ5	Deleted in malignant brain tumors 1 protein OS=Rattus norvegicus GN=Dmbt1 PE=1 SV=1 - [DMBT1_RAT]	5.64	1	4	4	1418	155.62	5.16064	0.998296	1.18215	0.979562	1.05334	0.496016
685	Q6P136	Hyou1 protein OS=Rattus norvegicus GN=Hyou1 PE=1 SV=1 - [Q6P136_RAT]	6.21	5	5	5	998	111.151	5.18604	0.943642	1.02686	0.968586	0.979696	0.496798
686	B2RZB2	Uncharacterized protein OS=Rattus norvegicus PE=2 SV=1 - [B2RZB2_RAT]	30.47	2	7	87	233	25.5886	6.75635	1.19897	0.888951	1.14386	1.07726	0.503412
687	D3ZW08	Adenylosuccinate lyase OS=Rattus norvegicus GN=Adsl PE=1 SV=1 - [D3ZW08_RAT]	3.93	1	1	1	484	54.8169	7.10791	1.05599	0.96263	1.05749	1.02537	0.50359
688	F1MAA7	Laminin subunit gamma 1 OS=Rattus norvegicus GN=Lamc1 PE=1 SV=1 - [F1MAA7_RAT]	1.24	2	2	2	1607	177.273	5.22412	0.99734	1.14128	0.98346	1.04069	0.504587
689	P19939	Apolipoprotein C-I OS=Rattus norvegicus GN=Apoc1 PE=3 SV=1 - [APOC1_RAT]	38.64	5	5	36	88	9.85427	9.08545	1.35588	0.73275	1.45161	1.18008	0.508073
690	Q3KR94	Vitronectin OS=Rattus norvegicus GN=Vtn PE=1 SV=1 - [Q3KR94_RAT]	37.03	15	15	133	478	54.6902	6.04932	1.05438	0.925466	1.23444	1.07143	0.50894
691	P10959	Carboxylesterase 1C OS=Rattus norvegicus GN=Ces1c PE=1 SV=3 - [EST1C_RAT]	51.73	6	24	503	549	60.1365	5.73193	0.823206	0.967879	1.05103	0.947373	0.512013
692	Q497B0	Omega-amidase NIT2 OS=Rattus norvegicus GN=Nit2 PE=1 SV=1 - [NIT2_RAT]	3.99	1	1	1	276	30.6817	7.29834	0.939927	1.59712	0.970189	1.16908	0.512623
693	A0A0G2KAC7	ATP-binding cassette sub-family B member 7, mitochondrial OS=Rattus norvegicus GN=Abcb7 PE=1 SV=1 - [A0A0G2KAC7_RAT]	1.87	1	1	1	696	76.8201	9.1001	1.01241	0.843497	1.01198	0.955961	0.51555
694	F1LTJ5	Uncharacterized protein OS=Rattus norvegicus PE=1 SV=3 - [F1LTJ5_RAT]	1.22	2	2	3	2449	262.948	5.98584	1.00118	1.0739	0.987722	1.02093	0.51603
695	A0A0G2JY76	Oncostatin-M-specific receptor subunit beta OS=Rattus norvegicus GN=Osmr PE=4 SV=1 - [A0A0G2JY76_RAT]	2.29	2	2	2	962	108.591	6.69775	0.986645	0.861972	1.03234	0.960319	0.517326
696	F1LMW2	Tetratricopeptide repeat protein 23 (Fragment) OS=Rattus norvegicus GN=Ttc23 PE=4 SV=2 - [F1LMW2_RAT]	6.2	1	1	1	242	26.6933	6.354	1.12254	0.929628	1.08577	1.04598	0.518221
697	G3V686	RCG52717 OS=Rattus norvegicus GN=Retnlg PE=4 SV=1 - [G3V686_RAT]	8.11	1	1	1	111	11.8136	7.41553	0.99302	1.64433	0.905754	1.18103	0.518505
698	Q8CHN5	Epididymal secretory protein 1 OS=Rattus norvegicus GN=Npc2 PE=2 SV=1 - [Q8CHN5_RAT]	4.7	1	1	1	149	16.3534	7.63525	1.03977	1.14663	0.947579	1.04466	0.518684
699	Q04101	Protein phosphatase-1b (Fragment) OS=Rattus norvegicus PE=2 SV=1 - [Q04101_RAT]	24.14	1	1	1	58	6.66438	5.73193	0.878945	0.929266	1.06359	0.957265	0.519206
700	Q6MG95	Butyrophilin-like 4 (Fragment) OS=Rattus norvegicus GN=Btn3a2 PE=4 SV=1 - [Q6MG95_RAT]	2.58	1	1	1	310	35.1052	5.5415	1.03497	0.872899	0.981516	0.963129	0.520238
701	Q68FS4	Cytosol aminopeptidase OS=Rattus norvegicus GN=Lap3 PE=1 SV=1 - [AMPL_RAT]	30.83	14	14	15	519	56.1147	7.21045	0.99103	1.18321	0.978664	1.05097	0.521952
702	Q02589	[Protein ADP-ribosylarginine] hydrolase OS=Rattus norvegicus GN=Adprh PE=1 SV=2 - [ADPRH_RAT]	1.93	1	1	1	362	39.9354	5.99854	0.929547	0.834596	1.07469	0.946277	0.522033
703	O88201	C-type lectin domain family 11 member A OS=Rattus norvegicus GN=Clec11a PE=2 SV=1 - [CLC11_RAT]	16.46	5	5	7	328	36.365	5.43994	1.02077	1.13988	0.960294	1.04031	0.524606
704	G3V909	Cyclic AMP-dependent transcription factor ATF-6 alpha OS=Rattus norvegicus GN=Atf6 PE=2 SV=1 - [ATF6A_RAT]	2.44	2	2	2	656	72.6199	8.30908	1.08368	1.115	0.930963	1.04321	0.526559
705	P42123	L-lactate dehydrogenase B chain OS=Rattus norvegicus GN=Ldhb PE=1 SV=2 - [LDHB_RAT]	25.15	6	8	15	334	36.5891	6.04932	1.0892	1.02984	0.963364	1.02747	0.528678
706	D3ZC54	Uncharacterized protein OS=Rattus norvegicus GN=Ighv1-47 PE=1 SV=2 - [D3ZC54_RAT]	9.4	1	1	1	117	13.1215	9.0415	0.988716	1.08616	0.995932	1.0236	0.530051
707	G3V7X4	ATP-binding cassette sub-family A member 2 OS=Rattus norvegicus GN=Abca2 PE=1 SV=2 - [G3V7X4_RAT]	1.07	1	1	1	2434	270.774	6.50732	1.16979	0.949917	1.02497	1.04822	0.532774
708	A0A0G2K8Q1	Apolipoprotein C-III OS=Rattus norvegicus GN=Apoc3 PE=1 SV=1 - [A0A0G2K8Q1_RAT]	61	3	3	227	100	11.0225	4.76709	1.06369	0.937537	1.11495	1.03873	0.53902
709	Q5BK77	Retinoic acid receptor responder (Tazarotene induced) 2 OS=Rattus norvegicus GN=Rarres2 PE=1 SV=1 - [Q5BK77_RAT]	25.15	4	4	6	163	18.4926	8.71924	1.05809	0.955353	1.0643	1.02592	0.539528
710	Q6P6G4	Phosphoglycerate mutase OS=Rattus norvegicus GN=Bpgm PE=1 SV=1 - [Q6P6G4_RAT]	16.67	5	5	5	258	30.0577	7.31299	1.0352	0.843051	0.993642	0.957298	0.540531
711	M0RDX2	Amyloid-like protein 2 OS=Rattus norvegicus GN=Aplp2 PE=1 SV=2 - [M0RDX2_RAT]	0.98	1	1	1	712	81.9024	4.7417	0.952202	1.06214	1.0685	1.02762	0.540569
712	D3ZRN2	Mediator complex subunit 1 OS=Rattus norvegicus GN=Med1 PE=1 SV=1 - [D3ZRN2_RAT]	0.45	1	1	1	1567	166.307	8.71924	0.970667	1.04053	0.90106	0.970754	0.543107
713	B1H247	Uncharacterized protein (Fragment) OS=Rattus norvegicus PE=2 SV=1 - [B1H247_RAT]	42.54	19	19	58	543	60.292	6.32861	1.00128	0.973938	1.12753	1.03425	0.544295
714	O35244	Peroxiredoxin-6 OS=Rattus norvegicus GN=Prdx6 PE=1 SV=3 - [PRDX6_RAT]	15.18	2	2	3	224	24.803	5.93506	0.638761	1.29643	0.562528	0.832572	0.546963
715	F1LV44	Teneurin transmembrane protein 3 OS=Rattus norvegicus GN=Tenm3 PE=4 SV=3 - [F1LV44_RAT]	0.67	1	1	1	2545	283.558	6.44287	1.02081	0.998113	0.905833	0.97492	0.549649
716	P41542	General vesicular transport factor p115 OS=Rattus norvegicus GN=Uso1 PE=1 SV=1 - [USO1_RAT]	0.94	1	1	1	959	107.096	4.95752	1.0224	1.15352	0.950468	1.04213	0.551948
717	O35276	Neuropilin-2 OS=Rattus norvegicus GN=Nrp2 PE=2 SV=1 - [NRP2_RAT]	0.54	1	1	1	925	103.831	5.31299	1.06632	1.03424	0.963469	1.02134	0.555123
718	D3ZIJ4	SEL1L family member 3 OS=Rattus norvegicus GN=Sel1l3 PE=4 SV=2 - [D3ZIJ4_RAT]	1	1	1	1	1104	124.567	6.60986	1.10627	1.01563	0.964966	1.02895	0.556128
719	G3V9L4	Glycosylation dependent cell adhesion molecule 1, isoform CRA_a OS=Rattus norvegicus GN=Glycam1 PE=4 SV=1 - [G3V9L4_RAT]	6.85	1	1	1	146	15.3707	4.76709	1.04262	0.927374	0.958417	0.976136	0.559877
720	G3V723	Phosphate regulating gene with homologies to endopeptidases on the X chromosome (Hypophosphatemia, vitamin D resistant rickets), isoform CRA_a OS=Rattus norvegicus GN=Phex PE=4 SV=3 - [G3V723_RAT]	1.47	1	1	1	749	86.2789	8.77783	1.05416	0.96375	0.8739	0.963938	0.559968
721	D4A5L9	Uncharacterized protein OS=Rattus norvegicus GN=LOC679794 PE=3 SV=1 - [D4A5L9_RAT]	23.81	2	2	2	105	11.628	9.5835	1.06123	0.929111	1.13385	1.0414	0.561105
722	Q9EPF2	Cell surface glycoprotein MUC18 OS=Rattus norvegicus GN=Mcam PE=1 SV=2 - [MUC18_RAT]	1.85	1	1	1	648	71.2822	6.0874	0.97165	0.832026	1.05947	0.954381	0.562074
723	A0A096MK41	Uncharacterized protein OS=Rattus norvegicus GN=RGD1566134 PE=3 SV=1 - [A0A096MK41_RAT]	54.7	1	9	39	181	20.9045	5.92236	0.792293	1.21502	0.638819	0.882043	0.564243
724	A0A0G2JZ84	Ectopic P-granules autophagy protein 5 homolog OS=Rattus norvegicus GN=Epg5 PE=1 SV=1 - [A0A0G2JZ84_RAT]	0.47	1	1	1	2575	291.163	6.22705	1.08507	1.03995	0.953811	1.02628	0.565377
725	M0R485	Peptidoglycan recognition protein 2 OS=Rattus norvegicus GN=Pglyrp2 PE=1 SV=2 - [M0R485_RAT]	34.48	2	11	40	435	47.0712	7.59131	0.961846	0.839099	1.06549	0.95548	0.566448
726	P30121	Metalloproteinase inhibitor 2 OS=Rattus norvegicus GN=Timp2 PE=1 SV=3 - [TIMP2_RAT]	17.27	4	4	7	220	24.3401	7.48877	1.04242	1.02738	0.973078	1.01429	0.567318
727	P00502	Glutathione S-transferase alpha-1 OS=Rattus norvegicus GN=Gsta1 PE=1 SV=3 - [GSTA1_RAT]	37.84	2	9	17	222	25.5906	8.79248	0.528672	1.43917	0.348845	0.77223	0.569306
728	Q6P6T1	Complement C1s subcomponent OS=Rattus norvegicus GN=C1s PE=2 SV=2 - [C1S_RAT]	36.48	1	21	58	688	77.0218	4.76709	0.676818	1.013	1.06424	0.918017	0.56939
729	Q5RJL5	Ghr protein OS=Rattus norvegicus GN=Ghr PE=2 SV=1 - [Q5RJL5_RAT]	22.58	5	5	6	279	31.9369	5.66846	1.04141	0.947338	1.10244	1.03039	0.569883
730	F7ESM5	Nitrilase 1, isoform CRA_a OS=Rattus norvegicus GN=Nit1 PE=1 SV=1 - [F7ESM5_RAT]	3.09	1	1	1	291	32.0129	6.3667	1.00308	1.65612	0.836098	1.1651	0.577158
731	Q8CIN0	Receptor-like protein tyrosine phosphatase gamma S-type isoform OS=Rattus norvegicus PE=2 SV=1 - [Q8CIN0_RAT]	1.39	1	1	1	717	78.7605	5.77002	0.985583	0.983221	1.12167	1.03016	0.5776
732	D4A6G2	Sema domain, immunoglobulin domain (Ig), transmembrane domain (TM) and short cytoplasmic domain, (Semaphorin) 4G (Predicted) OS=Rattus norvegicus GN=Sema4g PE=1 SV=1 - [D4A6G2_RAT]	0.96	1	1	2	837	92.1555	7.94287	0.950777	1.29234	0.974432	1.07252	0.577889
733	Q63083	Nucleobindin-1 OS=Rattus norvegicus GN=Nucb1 PE=1 SV=1 - [NUCB1_RAT]	16.12	6	6	9	459	53.4739	5.12256	0.835341	1.16081	0.768512	0.921555	0.583776
734	D3ZGE2	Myeloperoxidase OS=Rattus norvegicus GN=Mpo PE=1 SV=1 - [D3ZGE2_RAT]	2.84	1	1	1	458	51.8501	9.93506	0.973549	0.868766	1.05399	0.965434	0.585246
735	O55096	Dipeptidyl peptidase 3 OS=Rattus norvegicus GN=Dpp3 PE=1 SV=2 - [DPP3_RAT]	0.95	1	1	1	738	82.9869	5.22412	0.884584	1.12885	0.80439	0.939274	0.597197
736	D3ZBS2	Inter-alpha-trypsin inhibitor heavy chain H3 OS=Rattus norvegicus GN=Itih3 PE=1 SV=3 - [D3ZBS2_RAT]	53.44	42	42	772	887	99.0057	6.31592	1.02083	0.954929	1.10571	1.02716	0.597245
737	P80254	D-dopachrome decarboxylase OS=Rattus norvegicus GN=Ddt PE=1 SV=3 - [DOPD_RAT]	42.37	3	3	4	118	13.1248	6.53662	0.679213	1.34008	0.513387	0.844227	0.600167
738	B5DEZ8	Plexin domain containing 2 OS=Rattus norvegicus GN=Plxdc2 PE=1 SV=1 - [B5DEZ8_RAT]	8.3	4	4	4	530	59.3793	6.62451	0.994746	1.02618	0.997606	1.00618	0.60089
739	G3V7J1	Calsyntenin-3 OS=Rattus norvegicus GN=Clstn3 PE=4 SV=1 - [G3V7J1_RAT]	0.73	1	1	1	957	105.817	5.31299	0.843461	1.18429	0.713361	0.913704	0.601423
740	P31211	Corticosteroid-binding globulin OS=Rattus norvegicus GN=Serpina6 PE=1 SV=2 - [CBG_RAT]	39.9	15	15	122	396	44.6423	4.98291	0.945167	0.934496	1.05176	0.977142	0.603629
741	F1M9V7	Aminopeptidase OS=Rattus norvegicus GN=Npepps PE=1 SV=1 - [F1M9V7_RAT]	1.2	1	1	1	920	103.279	5.77002	1.04138	0.955217	1.06372	1.02011	0.605141
742	D3ZLQ1	DENN domain-containing 2A OS=Rattus norvegicus GN=Dennd2a PE=1 SV=1 - [D3ZLQ1_RAT]	2.3	1	1	1	998	112.766	8.82178	0.927611	0.69368	2.2805	1.3006	0.605156
743	A0A0G2K896	Similar to RIKEN cDNA 1300017J02 OS=Rattus norvegicus GN=RGD1310507 PE=1 SV=1 - [A0A0G2K896_RAT]	80.43	49	50	301	700	76.6714	6.96143	1.02009	0.956936	1.09589	1.02431	0.606624
744	Q63797	Proteasome activator complex subunit 1 OS=Rattus norvegicus GN=Psme1 PE=2 SV=1 - [PSME1_RAT]	8.03	2	2	4	249	28.559	6.02393	0.905369	1.0924	0.882526	0.9601	0.609328
745	Q5M889	Apolipoprotein F OS=Rattus norvegicus GN=Apof PE=2 SV=1 - [APOF_RAT]	2.27	1	1	1	308	33.8202	7.88428	1.02547	1.10656	0.949256	1.02709	0.611325
746	A0A0G2K470	Integrin subunit alpha 2 OS=Rattus norvegicus GN=Itga2 PE=3 SV=1 - [A0A0G2K470_RAT]	2.29	2	2	2	1178	128.758	5.19873	1.00908	0.953257	1.13005	1.0308	0.614843
747	Q6IE64	Complement C1r subcomponent-like protein OS=Rattus norvegicus GN=C1rl PE=2 SV=1 - [C1RL_RAT]	18.66	7	8	8	461	51.0743	6.58057	1.02971	0.964261	1.05172	1.01523	0.620587
748	D4AA13	Dmx-like 1 OS=Rattus norvegicus GN=Dmxl1 PE=1 SV=1 - [D4AA13_RAT]	0.36	1	2	2	3017	336.76	6.44287	1.1905	0.841016	1.16203	1.06451	0.622927
749	A0A0G2K3Z9	Uncharacterized protein OS=Rattus norvegicus PE=4 SV=1 - [A0A0G2K3Z9_RAT]	37.69	7	7	13	199	22.1504	8.39697	0.746805	1.27004	0.653624	0.890155	0.624707
750	Q6QI72	LRRG00136 OS=Rattus norvegicus GN=LOC100364769 PE=2 SV=1 - [Q6QI72_RAT]	1.83	1	1	1	436	48.1149	9.71533	0.905621	0.863701	1.10393	0.957752	0.626024
751	P01026	Complement C3 OS=Rattus norvegicus GN=C3 PE=1 SV=3 - [CO3_RAT]	76.55	2	113	3307	1663	186.342	6.53662	1.03021	0.956974	1.06873	1.01864	0.626914
752	F1LPB8	Ectonucleoside triphosphate diphosphohydrolase 5 OS=Rattus norvegicus GN=Entpd5 PE=1 SV=2 - [F1LPB8_RAT]	3.04	1	1	1	427	47.3608	5.16064	1.01459	0.90248	1.01815	0.978408	0.626992
753	Q64268	Heparin cofactor 2 OS=Rattus norvegicus GN=Serpind1 PE=1 SV=1 - [HEP2_RAT]	53.24	21	21	57	479	54.5169	6.96143	1.02309	0.946077	1.11243	1.0272	0.628493
754	D3ZP47	Phosphohistidine phosphatase 1 OS=Rattus norvegicus GN=Phpt1 PE=1 SV=1 - [D3ZP47_RAT]	7.26	1	1	1	124	14.0017	5.52881	1.17614	0.920012	1.02977	1.04197	0.628569
755	M0RD17	Isthmin 2 OS=Rattus norvegicus GN=Ism2 PE=4 SV=2 - [M0RD17_RAT]	2.65	1	1	1	491	54.3538	4.65283	1	0.773636	1.07378	0.94914	0.629997
756	G3V9Z6	Septin 8 (Predicted) OS=Rattus norvegicus GN=Sept8 PE=1 SV=1 - [G3V9Z6_RAT]	3.26	1	2	2	429	49.8252	5.99854	1.01194	1.14271	0.943827	1.03282	0.630413
757	Q3T1K5	F-actin-capping protein subunit alpha-2 OS=Rattus norvegicus GN=Capza2 PE=1 SV=1 - [CAZA2_RAT]	4.2	1	1	1	286	32.9466	5.84619	0.843192	1.11094	0.914246	0.956125	0.638739
758	D3ZBB2	Uncharacterized protein OS=Rattus norvegicus PE=1 SV=3 - [D3ZBB2_RAT]	23.33	2	3	3	120	13.1367	7.28369	1.14441	0.859672	1.15482	1.05297	0.638811
759	Q4KLG7	Serine hydroxymethyltransferase (Fragment) OS=Rattus norvegicus GN=Shmt1 PE=2 SV=1 - [Q4KLG7_RAT]	3.41	1	1	1	352	38.0815	7.26904	0.891787	1.45218	0.948388	1.09745	0.639183
760	Q6LDS4	Superoxide dismutase [Cu-Zn] OS=Rattus norvegicus GN=Sod1 PE=2 SV=1 - [Q6LDS4_RAT]	45.39	7	7	21	152	15.6997	6.354	0.689896	1.32163	0.624849	0.878791	0.64014
761	G3V843	Prothrombin OS=Rattus norvegicus GN=F2 PE=1 SV=1 - [G3V843_RAT]	53.97	31	31	202	617	70.3406	6.7124	1.03061	0.917587	1.17053	1.03958	0.642716
762	A0A0G2K9X1	Secreted phosphoprotein 24 OS=Rattus norvegicus GN=Spp2 PE=4 SV=1 - [A0A0G2K9X1_RAT]	21.48	3	3	4	135	14.851	5.92236	0.96413	0.968898	1.18297	1.03867	0.645711
763	G3V7V4	Ectonucleotide pyrophosphatase/phosphodiesterase family member 1 OS=Rattus norvegicus GN=Enpp1 PE=1 SV=3 - [G3V7V4_RAT]	2.52	2	2	2	872	99.3961	6.68311	0.974051	1.02194	1.03312	1.0097	0.645835
764	P62944	AP-2 complex subunit beta OS=Rattus norvegicus GN=Ap2b1 PE=1 SV=1 - [AP2B1_RAT]	0.85	1	1	1	937	104.486	5.37646	0.944756	1.10145	0.826021	0.957408	0.646747
765	A0A0G2K2R2	Enoyl-CoA delta isomerase 1, mitochondrial OS=Rattus norvegicus GN=Eci1 PE=1 SV=1 - [A0A0G2K2R2_RAT]	2.88	1	1	1	278	30.7684	9.99365	1.14085	0.987703	0.961123	1.02989	0.646912
766	A0A0G2K6T8	Uncharacterized protein OS=Rattus norvegicus PE=4 SV=1 - [A0A0G2K6T8_RAT]	27.08	2	2	4	96	10.3379	7.12256	0.923085	0.936451	1.37371	1.07775	0.651851
767	B1WC34	Protein kinase C substrate 80K-H OS=Rattus norvegicus GN=Prkcsh PE=1 SV=1 - [B1WC34_RAT]	8.38	4	4	4	525	59.1811	4.4751	0.874653	1.11933	0.881102	0.95836	0.656514
768	Q8VHC1	Cystatin OS=Rattus norvegicus GN=Cst6 PE=2 SV=1 - [Q8VHC1_RAT]	14.09	1	1	3	149	16.7815	7.69385	0.990074	0.914914	1.03929	0.981425	0.658605
769	D3ZVD4	Zinc finger protein 28 OS=Rattus norvegicus GN=Zfp28 PE=4 SV=2 - [D3ZVD4_RAT]	0.83	1	1	2	721	81.5676	8.88037	1.36905	0.906347	0.950264	1.07522	0.6607
770	Q8R2H2	Integrin beta OS=Rattus norvegicus GN=Itgb3 PE=2 SV=1 - [Q8R2H2_RAT]	2.67	2	2	2	787	86.8727	5.41455	0.955672	1.12504	0.996643	1.02579	0.663455
771	A0A0G2JTT7	Rho GTPase-activating protein 22 OS=Rattus norvegicus GN=Arhgap22 PE=1 SV=1 - [A0A0G2JTT7_RAT]	0.86	1	1	1	700	77.062	7.54736	1.03882	0.980611	0.935747	0.98506	0.666265
772	Q5I0G4	Glycine--tRNA ligase (Fragment) OS=Rattus norvegicus GN=Gars PE=1 SV=1 - [GARS_RAT]	1.41	1	1	1	637	71.9843	6.07471	0.890932	1.09642	0.915987	0.96778	0.667979
773	D3ZPG2	Receptor-associated protein of the synapse OS=Rattus norvegicus GN=Rapsn PE=4 SV=1 - [D3ZPG2_RAT]	1.95	1	1	1	359	40.2082	8.00146	1.00509	0.932424	1.16482	1.03411	0.668478
774	F1LSS7	Collectin sub-family member 11 OS=Rattus norvegicus GN=Colec11 PE=1 SV=2 - [F1LSS7_RAT]	12.55	4	4	4	271	28.8541	5.19873	0.956957	1.05028	1.03603	1.01442	0.668513
775	P04762	Catalase OS=Rattus norvegicus GN=Cat PE=1 SV=3 - [CATA_RAT]	25.24	11	11	18	527	59.7195	7.50342	0.982699	1.01676	0.984097	0.99452	0.67116
776	B3VPA7	Cysteine-sulfinate decarboxylase OS=Rattus norvegicus GN=Csad PE=2 SV=1 - [B3VPA7_RAT]	8.32	3	3	3	493	55.1795	7.23975	0.96674	1.42573	0.862477	1.08498	0.671903
777	B4F7A3	Galectin OS=Rattus norvegicus GN=Lgalsl PE=1 SV=1 - [B4F7A3_RAT]	5.23	1	1	1	172	18.9436	5.35107	1.01051	0.974024	1.04614	1.01022	0.671958
778	Q5BJZ2	LOC367586 protein OS=Rattus norvegicus GN=LOC367586 PE=1 SV=1 - [Q5BJZ2_RAT]	21.18	7	8	16	458	50.1286	7.62061	1.12453	0.91196	1.05567	1.03072	0.672261
779	D3ZMS7	Uncharacterized protein OS=Rattus norvegicus PE=1 SV=3 - [D3ZMS7_RAT]	6.09	1	1	3	115	12.7133	7.78174	0.975972	0.860114	1.40736	1.08115	0.674175
780	P04916	Retinol-binding protein 4 OS=Rattus norvegicus GN=Rbp4 PE=1 SV=1 - [RET4_RAT]	69.15	12	12	124	201	23.2053	5.98584	1.02628	0.946727	1.08559	1.01953	0.675299
781	Q4KM50	Sema4b protein (Fragment) OS=Rattus norvegicus GN=Sema4b PE=2 SV=1 - [Q4KM50_RAT]	1.67	1	1	1	717	79.4274	8.25049	0.863657	1.24293	1.0502	1.05226	0.68021
782	F1LV07	Dynein, axonemal, heavy chain 9 OS=Rattus norvegicus GN=Dnah9 PE=4 SV=3 - [F1LV07_RAT]	0.3	1	2	5	4330	495.883	5.79541	1.17669	0.900163	1.03729	1.03805	0.680626
783	A0A0G2KA90	Desmocollin 1 OS=Rattus norvegicus GN=Dsc1 PE=4 SV=1 - [A0A0G2KA90_RAT]	1.78	1	1	1	843	94.0062	5.87158	1.37803	1.11032	0.765174	1.08451	0.680753
784	Q63150	Dihydropyrimidinase OS=Rattus norvegicus GN=Dpys PE=1 SV=2 - [DPYS_RAT]	5.78	2	2	2	519	56.7787	7.2251	0.883145	1.79556	0.780611	1.15311	0.681835
785	O88767	Protein DJ-1 OS=Rattus norvegicus GN=Park7 PE=1 SV=1 - [PARK7_RAT]	23.81	4	4	4	189	19.9614	6.771	0.883298	1.15132	0.821757	0.952126	0.682686
786	M0RBF0	Scaffold attachment factor B1 OS=Rattus norvegicus GN=Safb PE=1 SV=1 - [M0RBF0_RAT]	0.97	1	1	1	931	104.344	5.26221	1.17023	0.837726	1.14335	1.05044	0.682834
787	Q6AYQ9	Peptidyl-prolyl cis-trans isomerase OS=Rattus norvegicus GN=Ppic PE=1 SV=1 - [Q6AYQ9_RAT]	9.43	2	2	3	212	22.9949	8.1333	0.976785	0.97672	1.02421	0.992572	0.684899
788	Q8R4Y9	Dentin sialoprotein II OS=Rattus norvegicus PE=2 SV=1 - [Q8R4Y9_RAT]	13.58	3	3	6	324	33.5678	4.60205	0.979379	1.03031	1.01089	1.00686	0.689385
789	D3ZNJ9	Tripartite motif-containing 7 OS=Rattus norvegicus GN=Trim7 PE=4 SV=1 - [D3ZNJ9_RAT]	1.18	1	1	1	510	56.909	7.79639	0.943714	0.964272	1.21097	1.03965	0.689586
790	B1H262	Protein phosphatase 1, regulatory subunit 9B OS=Rattus norvegicus GN=Ppp1r9b PE=2 SV=1 - [B1H262_RAT]	0.86	1	1	1	817	89.6078	4.91943	1.03573	0.854489	1.0288	0.973006	0.693567
791	Q63002	Mannose 6-phosphate/insulin-like growth factor II receptor OS=Rattus norvegicus GN=Igf2r PE=2 SV=1 - [Q63002_RAT]	0.28	1	1	1	2479	273.222	5.68115	1.06079	0.959511	0.923633	0.981311	0.693677
792	F1LRV4	Heat shock 70 kDa protein 4 OS=Rattus norvegicus GN=Hspa4 PE=1 SV=1 - [F1LRV4_RAT]	8.69	6	6	7	840	93.9671	5.21143	0.973621	1.05013	0.928626	0.984126	0.698257
793	F1M4G6	Uncharacterized protein OS=Rattus norvegicus PE=3 SV=1 - [F1M4G6_RAT]	16.61	1	5	6	319	33.9629	7.86963	1.02801	0.90866	1.01318	0.983283	0.699774
794	P20673	Argininosuccinate lyase OS=Rattus norvegicus GN=Asl PE=2 SV=1 - [ARLY_RAT]	1.95	1	1	1	461	51.5173	6.40479	0.863557	1.50721	0.903581	1.09145	0.70339
795	F1M614	Laminin subunit alpha 2 OS=Rattus norvegicus GN=Lama2 PE=1 SV=3 - [F1M614_RAT]	1.73	4	4	4	3121	343.637	6.18896	0.985221	1.13198	0.954771	1.02399	0.703815
796	D3ZJT4	60S acidic ribosomal protein P0 OS=Rattus norvegicus GN=RGD1564469 PE=3 SV=3 - [D3ZJT4_RAT]	2.51	1	1	1	279	29.9809	8.67529	0.958611	1.4916	0.818978	1.08973	0.704249
797	Q07009	Calpain-2 catalytic subunit OS=Rattus norvegicus GN=Capn2 PE=1 SV=3 - [CAN2_RAT]	9.29	5	5	10	700	79.8688	4.95752	1.02188	0.970237	1.03317	1.00843	0.705975
798	Q63798	Proteasome activator complex subunit 2 OS=Rattus norvegicus GN=Psme2 PE=2 SV=3 - [PSME2_RAT]	7.98	2	2	2	238	26.84	5.71924	0.908674	1.09648	0.916058	0.973739	0.710559
799	Q6LDG8	Alpha-2-macroglobulin (Fragment) OS=Rattus norvegicus PE=2 SV=1 - [Q6LDG8_RAT]	38.1	2	3	26	42	4.37727	10.4478	1.03116	0.940949	1.07985	1.01732	0.711759
800	B2RZ56	Mediator complex subunit 27 OS=Rattus norvegicus GN=Med27 PE=2 SV=1 - [B2RZ56_RAT]	1.93	1	1	1	311	35.2663	9.30518	1.02851	0.989276	0.955344	0.991045	0.713068
801	Q62669	Globin a1 OS=Rattus norvegicus GN=LOC103694855 PE=1 SV=1 - [Q62669_RAT]	78.91	1	11	168	147	16.0123	8.19189	1.02241	0.517373	1.20209	0.913958	0.715437
802	G3V8D4	Apolipoprotein C-II (Predicted) OS=Rattus norvegicus GN=Apoc2 PE=1 SV=1 - [G3V8D4_RAT]	40.21	3	3	23	97	10.6883	4.61475	0.975307	0.835806	1.09491	0.968673	0.716287
803	D3ZE05	Cartilage intermediate layer protein 2 OS=Rattus norvegicus GN=Cilp2 PE=4 SV=1 - [D3ZE05_RAT]	1.01	1	1	1	1188	128.826	7.41553	0.715452	0.969738	1.15533	0.946839	0.7172
804	Q63768	Adapter molecule crk OS=Rattus norvegicus GN=Crk PE=1 SV=1 - [CRK_RAT]	3.95	1	1	1	304	33.824	5.5542	0.898596	1.19487	0.740304	0.94459	0.717844
805	P09606	Glutamine synthetase OS=Rattus norvegicus GN=Glul PE=1 SV=3 - [GLNA_RAT]	11.26	5	5	9	373	42.2403	7.07861	0.71724	2.58912	0.513443	1.27327	0.719239
806	P85411	Keratinocyte differentiation-associated protein OS=Rattus norvegicus GN=Krtdap PE=2 SV=1 - [KTDAP_RAT]	15.31	1	1	1	98	10.8196	6.52197	1.03693	0.927227	1.09685	1.02034	0.721884
807	M0R8R4	Oncoprotein-induced transcript 3 protein OS=Rattus norvegicus GN=Oit3 PE=4 SV=1 - [M0R8R4_RAT]	1.47	1	1	1	545	60.0366	5.57959	0.989557	0.991444	1.03849	1.0065	0.724111
808	P08934	Kininogen-1 OS=Rattus norvegicus GN=Kng1 PE=2 SV=1 - [KNG1_RAT]	54.93	9	29	497	639	70.8888	6.80029	1.09694	0.896262	1.08549	1.02623	0.725848
809	A0A096MJ09	Myocyte enhancer factor 2C OS=Rattus norvegicus GN=Mef2c PE=1 SV=1 - [A0A096MJ09_RAT]	2.32	1	1	1	431	46.8433	9.0708	0.996418	0.919695	1.04104	0.985718	0.725913
810	F7FEM5	Suprabasin OS=Rattus norvegicus GN=Sbsn PE=1 SV=1 - [F7FEM5_RAT]	14.52	2	2	6	675	69.3979	7.15186	0.964744	1.09055	0.990852	1.01538	0.727027
811	P04176	Phenylalanine-4-hydroxylase OS=Rattus norvegicus GN=Pah PE=1 SV=3 - [PH4H_RAT]	6.4	3	3	3	453	51.7893	6.1001	0.547664	3.04307	0.433261	1.34133	0.727296
812	P04903	Glutathione S-transferase alpha-2 OS=Rattus norvegicus GN=Gsta2 PE=1 SV=2 - [GSTA2_RAT]	37.84	2	9	17	222	25.5425	8.80713	0.554141	1.60418	0.384746	0.847688	0.728239
813	D3ZRN3	Actin, beta-like 2 OS=Rattus norvegicus GN=Actbl2 PE=1 SV=1 - [D3ZRN3_RAT]	19.95	1	7	53	376	41.9359	5.49072	1.03381	0.925721	1.00218	0.987238	0.729256
814	Q6P6T4	Echinoderm microtubule-associated protein-like 2 OS=Rattus norvegicus GN=Eml2 PE=1 SV=1 - [EMAL2_RAT]	1.54	1	1	1	649	70.6662	6.30322	1.03908	0.835187	1.04377	0.97268	0.729517
815	P22355	Pulmonary surfactant-associated protein B OS=Rattus norvegicus GN=Sftpb PE=2 SV=1 - [PSPB_RAT]	2.39	1	1	1	376	41.5623	6.62451	1.00545	1.05813	0.870145	0.97791	0.73127
816	A0A0G2K0D8	10-formyltetrahydrofolate dehydrogenase OS=Rattus norvegicus GN=Aldh1l1 PE=1 SV=1 - [A0A0G2K0D8_RAT]	3.99	2	2	2	902	98.7406	6.50732	0.88358	1.4839	0.871727	1.07974	0.731295
817	B1WBN9	Pyruvate kinase OS=Rattus norvegicus GN=Pklr PE=2 SV=1 - [B1WBN9_RAT]	5.52	1	3	5	543	58.7567	6.62451	0.874605	1.71973	0.762414	1.11892	0.731893
818	A0A0G2JVY2	CD163 molecule OS=Rattus norvegicus GN=Cd163 PE=1 SV=1 - [A0A0G2JVY2_RAT]	0.99	1	1	1	1111	119.532	6.17627	1.03006	0.994863	0.94669	0.990538	0.733152
819	P12346	Serotransferrin OS=Rattus norvegicus GN=Tf PE=1 SV=3 - [TRFE_RAT]	16.76	10	11	18	698	76.3456	7.28369	1.00563	0.969044	1.05421	1.00963	0.733885
820	O70509	CD44 antigen OS=Rattus norvegicus GN=Cd44 PE=1 SV=1 - [O70509_RAT]	7.42	3	3	4	364	39.7004	5.13525	0.989306	0.968451	1.02352	0.993758	0.734856
821	P19132	Ferritin heavy chain OS=Rattus norvegicus GN=Fth1 PE=1 SV=3 - [FRIH_RAT]	6.04	1	1	1	182	21.1133	6.30322	0.926578	1.19623	0.973445	1.03208	0.736874
822	A0A0G2KAV5	3-oxo-5-beta-steroid 4-dehydrogenase OS=Rattus norvegicus GN=Akr1d1 PE=1 SV=1 - [A0A0G2KAV5_RAT]	10.51	4	4	5	314	36.5017	6.85889	0.782879	2.09931	0.649426	1.17721	0.738585
823	B0BNJ1	LOC683667 protein OS=Rattus norvegicus GN=Sri PE=1 SV=1 - [B0BNJ1_RAT]	8.59	2	2	2	198	21.6103	5.89697	0.877414	1.18039	0.811786	0.956528	0.738632
824	F1LRV6	GMP reductase OS=Rattus norvegicus GN=Gmpr PE=3 SV=1 - [F1LRV6_RAT]	6.96	2	2	5	345	37.4338	6.97607	1.04583	1.0841	0.924916	1.01828	0.739785
825	D4A183	Similar to Vanin-3 (Predicted) OS=Rattus norvegicus GN=Vnn3 PE=1 SV=1 - [D4A183_RAT]	25.8	10	10	19	500	56.385	5.64307	0.958525	0.922315	1.22944	1.03676	0.74092
826	F1M7X3	Cadherin 13 OS=Rattus norvegicus GN=Cdh13 PE=4 SV=3 - [F1M7X3_RAT]	1.15	1	1	1	609	66.4329	4.95752	0.929607	1.0549	1.06503	1.01651	0.741044
827	F1LZB6	Nik-related kinase OS=Rattus norvegicus GN=Nrk PE=4 SV=2 - [F1LZB6_RAT]	0.48	1	1	1	1454	164.855	6.7124	1.0591	0.908659	1.09722	1.02166	0.742873
828	A0A0G2QC21	Rho guanine nucleotide exchange factor 7 OS=Rattus norvegicus GN=Arhgef7 PE=1 SV=1 - [A0A0G2QC21_RAT]	1.62	1	1	3	862	97.1051	6.7417	1.08337	0.988892	0.967744	1.01334	0.743581
829	D3ZUU6	C-type lectin domain family 3, member B OS=Rattus norvegicus GN=Clec3b PE=1 SV=1 - [D3ZUU6_RAT]	30.69	7	7	14	202	22.2921	5.43994	0.970716	1.05396	1.00261	1.00909	0.743655
830	P85973	Purine nucleoside phosphorylase OS=Rattus norvegicus GN=Pnp PE=1 SV=1 - [PNPH_RAT]	23.88	5	5	5	289	32.281	6.93213	0.970695	1.44328	0.800552	1.07151	0.745656
831	F1M9D0	Mitogen-activated protein kinase kinase kinase 2 OS=Rattus norvegicus GN=Map3k2 PE=1 SV=2 - [F1M9D0_RAT]	1.13	1	1	3	619	69.5622	8.26514	1.04534	0.949683	1.03948	1.0115	0.745878
832	F1LWL5	Gem (nuclear organelle)-associated protein 4 OS=Rattus norvegicus GN=Gemin4 PE=1 SV=2 - [F1LWL5_RAT]	0.66	1	1	3	1058	120.272	5.16064	1.00036	0.862127	1.27099	1.04449	0.74654
833	Q91ZS3	45 kDa calcium-binding protein OS=Rattus norvegicus GN=Sdf4 PE=1 SV=1 - [CAB45_RAT]	2.77	1	1	1	361	42.0485	4.98291	0.98478	0.913011	1.19613	1.03131	0.747903
834	G3V9G4	ATP-citrate synthase OS=Rattus norvegicus GN=Acly PE=1 SV=1 - [G3V9G4_RAT]	3.02	3	3	4	1091	119.637	7.44482	0.995458	1.48585	0.755439	1.07892	0.748717
835	P34901	Syndecan-4 OS=Rattus norvegicus GN=Sdc4 PE=1 SV=1 - [SDC4_RAT]	6.93	1	1	1	202	21.9482	4.38623	0.622358	2.5847	0.529008	1.24535	0.7494
836	Q63223	Rat hemoglobin beta-chain (Fragment) OS=Rattus norvegicus PE=2 SV=1 - [Q63223_RAT]	96.08	1	4	47	51	5.59391	8.70459	1.07908	0.837784	1.19943	1.03877	0.750356
837	M0R4X3	Uncharacterized protein OS=Rattus norvegicus PE=1 SV=1 - [M0R4X3_RAT]	16.67	1	1	1	96	10.7002	6.01123	1.25113	0.82233	1.06173	1.04506	0.751237
838	P09811	Glycogen phosphorylase, liver form OS=Rattus norvegicus GN=Pygl PE=1 SV=5 - [PYGL_RAT]	8.59	6	8	11	850	97.421	7.1958	1.00227	1.55292	0.712796	1.08933	0.751672
839	A0A0G2K4U2	Glutathione S-transferase, mu 7 OS=Rattus norvegicus GN=Gstm7 PE=1 SV=1 - [A0A0G2K4U2_RAT]	36.24	1	8	15	218	25.645	7.32764	0.729519	2.09498	0.671721	1.16541	0.756113
840	P02625	Parvalbumin alpha OS=Rattus norvegicus GN=Pvalb PE=1 SV=2 - [PRVA_RAT]	56.36	7	7	9	110	11.918	5.18604	0.935432	0.90072	1.29984	1.04533	0.756449
841	P27867	Sorbitol dehydrogenase OS=Rattus norvegicus GN=Sord PE=1 SV=4 - [DHSO_RAT]	11.48	5	5	8	357	38.2098	7.44482	0.694903	2.35595	0.562475	1.20444	0.756977
842	Q499Q4	Phosphoglucomutase 1 OS=Rattus norvegicus GN=Pgm1 PE=1 SV=2 - [Q499Q4_RAT]	8.36	5	5	5	562	61.3516	6.56592	0.862495	1.68104	0.762888	1.10214	0.759017
843	A0A0G2JSH5	Serum albumin OS=Rattus norvegicus GN=Alb PE=1 SV=1 - [A0A0G2JSH5_RAT]	20.23	1	12	13	608	68.7141	6.48096	1.12363	0.907759	1.03453	1.02198	0.759203
844	A0A0G2JSV5	3-hydroxyanthranilate 3,4-dioxygenase OS=Rattus norvegicus GN=Haao PE=1 SV=1 - [A0A0G2JSV5_RAT]	2.8	1	1	1	286	32.5332	5.66846	0.908435	1.69844	0.707553	1.10481	0.761988
845	P97523	Hepatocyte growth factor receptor OS=Rattus norvegicus GN=Met PE=1 SV=1 - [MET_RAT]	0.72	1	1	1	1382	153.843	7.03467	0.933392	1.09005	0.91998	0.98114	0.762696
846	Q5GAM6	Angiogenin ribonuclease 1 OS=Rattus norvegicus GN=Ang2 PE=3 SV=1 - [Q5GAM6_RAT]	9.66	2	2	2	145	16.0951	9.27588	0.994388	0.912086	1.05164	0.986039	0.76319
847	F1LR92	Serine protease inhibitor A3M OS=Rattus norvegicus GN=Serpina3m PE=1 SV=3 - [F1LR92_RAT]	47.97	15	16	197	419	46.8115	5.65576	1.07272	0.964867	0.914634	0.984074	0.765266
848	D3ZIC2	Urocanate hydratase 1 OS=Rattus norvegicus GN=Uroc1 PE=1 SV=2 - [D3ZIC2_RAT]	2.07	1	1	1	676	74.6445	7.02002	0.774249	1.84271	0.749106	1.12202	0.767183
849	P17246	Transforming growth factor beta-1 OS=Rattus norvegicus GN=Tgfb1 PE=1 SV=1 - [TGFB1_RAT]	4.1	2	2	2	390	44.3006	8.52881	0.919806	1.33133	0.892842	1.04799	0.767378
850	P51635	Alcohol dehydrogenase [NADP(+)] OS=Rattus norvegicus GN=Akr1a1 PE=1 SV=2 - [AK1A1_RAT]	19.69	5	5	6	325	36.4829	7.31299	0.804426	1.24665	0.800911	0.950663	0.770563
851	D3ZCV5	Aldehyde dehydrogenase, cytosolic 1 OS=Rattus norvegicus GN=Aldh1a7 PE=1 SV=3 - [D3ZCV5_RAT]	4.21	2	2	2	499	54.7056	7.13721	0.82632	1.84131	0.692638	1.12009	0.772024
852	Q5XIJ6	BRISC and BRCA1-A complex member 1 OS=Rattus norvegicus GN=Babam1 PE=1 SV=1 - [BABA1_RAT]	3.29	1	1	1	334	36.8547	4.55127	1.00492	0.956755	1.07095	1.01087	0.773714
853	Q6AYE5	Out at first protein homolog OS=Rattus norvegicus GN=Oaf PE=2 SV=1 - [OAF_RAT]	6.03	2	2	2	282	31.7553	7.59131	1.0916	0.928454	1.02615	1.0154	0.776089
854	P09034	Argininosuccinate synthase OS=Rattus norvegicus GN=Ass1 PE=1 SV=1 - [ASSY_RAT]	7.28	3	3	6	412	46.4669	7.78174	0.714489	2.1205	0.633341	1.15611	0.777098
855	Q9JLJ3	4-trimethylaminobutyraldehyde dehydrogenase OS=Rattus norvegicus GN=Aldh9a1 PE=1 SV=1 - [AL9A1_RAT]	5.87	3	3	7	494	53.618	6.91748	0.708215	2.26827	0.551897	1.17613	0.77836
856	Q5D178	Alpha 2 macroglobulin cardiac isoform (Fragment) OS=Rattus norvegicus PE=2 SV=1 - [Q5D178_RAT]	63.38	1	33	790	609	68.1503	7.1958	1.0262	0.968795	1.02288	1.00596	0.779163
857	B6ID01	Transmembrane protein 216 OS=Rattus norvegicus GN=Tmem216 PE=2 SV=2 - [TM216_RAT]	22.7	1	1	1	141	16.1627	7.92822	1.05749	0.799144	1.06021	0.972281	0.779189
858	P04904	Glutathione S-transferase alpha-3 OS=Rattus norvegicus GN=Gsta3 PE=1 SV=3 - [GSTA3_RAT]	31.22	3	6	10	221	25.3033	8.74854	0.464639	1.75971	0.341282	0.855211	0.779853
859	D3ZT94	Pentraxin 3 OS=Rattus norvegicus GN=Ptx3 PE=4 SV=1 - [D3ZT94_RAT]	11.55	4	4	7	381	42.024	5.79541	1.04477	1.07542	0.923633	1.01461	0.782429
860	P46462	Transitional endoplasmic reticulum ATPase OS=Rattus norvegicus GN=Vcp PE=1 SV=3 - [TERA_RAT]	9.8	6	6	6	806	89.2927	5.26221	0.855729	1.20193	0.829384	0.962349	0.783465
861	Q920H8	Hephaestin OS=Rattus norvegicus GN=Heph PE=1 SV=1 - [HEPH_RAT]	1.82	1	2	3	1157	129.511	6.15088	0.944334	1.16133	0.959255	1.02164	0.786375
862	O78087	MHC class Ib alpha chain (Fragment) OS=Rattus norvegicus PE=2 SV=1 - [O78087_RAT]	23.02	2	6	9	291	33.4392	5.36377	0.890509	0.784134	1.20766	0.960768	0.78693
863	Q01460	Di-N-acetylchitobiase OS=Rattus norvegicus GN=Ctbs PE=1 SV=1 - [DIAC_RAT]	12.53	4	4	4	367	41.5043	5.57959	1.03775	0.942123	0.994649	0.991507	0.787746
864	Q5BJN1	START domain containing 10, isoform CRA_b OS=Rattus norvegicus GN=Stard10 PE=1 SV=1 - [Q5BJN1_RAT]	11.38	2	2	2	290	32.8835	7.12256	0.931191	1.11058	0.897342	0.979703	0.788012
865	D4A4D5	Uncharacterized protein OS=Rattus norvegicus GN=LOC498555 PE=3 SV=1 - [D4A4D5_RAT]	40	2	2	2	115	11.6989	4.53857	0.922198	1.46609	0.800035	1.06277	0.788099
866	D3ZPV2	RCG43880 OS=Rattus norvegicus GN=Tktl1 PE=4 SV=1 - [D3ZPV2_RAT]	1.01	1	1	1	596	65.4614	5.71924	1.04503	1.04884	0.843924	0.979266	0.788287
867	A0A0G2JUL7	Septin 6 (Predicted), isoform CRA_b OS=Rattus norvegicus GN=Sept11 PE=1 SV=1 - [A0A0G2JUL7_RAT]	4.66	1	2	2	429	49.3102	6.81494	0.905349	1.1729	0.825961	0.96807	0.789677
868	A0A0G2K1L0	Tenascin C OS=Rattus norvegicus GN=Tnc PE=1 SV=1 - [A0A0G2K1L0_RAT]	5.05	1	10	12	2019	221.604	4.91943	1.02523	0.972004	0.988459	0.995231	0.79041
869	G3V7K2	Leukemia inhibitory factor receptor OS=Rattus norvegicus GN=Lifr PE=1 SV=1 - [G3V7K2_RAT]	5.49	6	6	7	1093	122.34	5.85889	0.98551	1.07955	0.966606	1.01056	0.791012
870	P11980	Pyruvate kinase PKM OS=Rattus norvegicus GN=Pkm PE=1 SV=3 - [KPYM_RAT]	47.83	23	25	40	531	57.7809	7.06396	1.02972	1.0352	0.893059	0.985991	0.791622
871	P52759	Ribonuclease UK114 OS=Rattus norvegicus GN=Hrsp12 PE=1 SV=3 - [UK114_RAT]	43.8	6	6	8	137	14.2946	8.104	0.621005	1.54086	0.551555	0.904473	0.792736
872	F1M963	Hyaluronidase OS=Rattus norvegicus GN=Hyal1 PE=1 SV=2 - [F1M963_RAT]	6.46	3	3	4	449	50.6687	5.68115	0.92208	1.14793	0.989558	1.01986	0.794707
873	Q68FP2	Serum paraoxonase/lactonase 3 OS=Rattus norvegicus GN=Pon3 PE=2 SV=1 - [PON3_RAT]	5.37	2	2	2	354	39.4332	5.8335	1.03772	0.918745	1.08791	1.01479	0.79586
874	Q6P6Q5	Amyloid beta A4 protein OS=Rattus norvegicus GN=App PE=1 SV=1 - [Q6P6Q5_RAT]	1.23	1	1	1	733	82.745	4.77979	0.952879	1.19147	0.929595	1.02465	0.796107
875	Q6P6V0	Glucose-6-phosphate isomerase OS=Rattus norvegicus GN=Gpi PE=1 SV=1 - [G6PI_RAT]	12.37	8	8	9	558	62.7871	7.76709	0.895438	1.1687	0.847671	0.970604	0.7965
876	F1M1A6	Similar to potassium channel tetramerisation domain-containing 12b OS=Rattus norvegicus GN=LOC681355 PE=1 SV=2 - [F1M1A6_RAT]	3.77	1	1	1	292	33.2584	5.93506	0.990224	1.11964	0.937521	1.0158	0.797831
877	A0A0G2KB96	Scl/Tal1 interrupting locus OS=Rattus norvegicus GN=Stil PE=4 SV=1 - [A0A0G2KB96_RAT]	0.96	1	1	1	1037	113.259	6.17627	1.37213	0.977536	0.406567	0.918743	0.799176
878	A0A0G2K3V2	Aflatoxin B1 aldehyde reductase member 2 OS=Rattus norvegicus GN=Akr7a2 PE=1 SV=1 - [A0A0G2K3V2_RAT]	2.37	1	1	1	337	37.5026	6.72705	0.775829	1.74912	0.754877	1.09328	0.802849
879	P50399	Rab GDP dissociation inhibitor beta OS=Rattus norvegicus GN=Gdi2 PE=1 SV=2 - [GDIB_RAT]	13.26	3	4	5	445	50.5047	6.25244	0.925621	1.1025	0.921002	0.983041	0.803201
880	P70521	Macrophage stimulating 1 (Hepatocyte growth factor-like) OS=Rattus norvegicus GN=Mst1 PE=2 SV=1 - [P70521_RAT]	37.01	19	19	28	716	80.6809	7.79639	1.06695	0.866286	1.13344	1.02223	0.807902
881	G3V6A9	Microfibril-associated glycoprotein 4-like OS=Rattus norvegicus GN=LOC102553715 PE=1 SV=2 - [G3V6A9_RAT]	7.42	3	3	4	256	28.7869	5.2876	0.802397	1.04125	1.08449	0.976048	0.810419
882	F1LZ34	S-adenosylmethionine synthase OS=Rattus norvegicus GN=Mat1a PE=1 SV=3 - [F1LZ34_RAT]	5.82	2	2	2	395	43.441	6.07471	0.822823	1.77296	0.6836	1.09313	0.811076
883	G3V6S5	C-1-tetrahydrofolate synthase, cytoplasmic OS=Rattus norvegicus GN=Mthfd1 PE=1 SV=1 - [G3V6S5_RAT]	1.93	1	2	2	935	100.902	7.41553	0.859204	1.29374	0.703274	0.952072	0.811598
884	F1LM84	Nidogen-1 OS=Rattus norvegicus GN=Nid1 PE=1 SV=1 - [F1LM84_RAT]	2.01	3	3	4	1246	136.952	5.46533	1.00441	1.08332	0.859968	0.982566	0.814745
885	D3ZW34	ADAM-like, decysin 1 OS=Rattus norvegicus GN=Adamdec1 PE=4 SV=1 - [D3ZW34_RAT]	3.56	1	1	1	309	34.5893	8.646	0.978052	0.987817	1.02335	0.996405	0.818385
886	P00884	Fructose-bisphosphate aldolase B OS=Rattus norvegicus GN=Aldob PE=1 SV=2 - [ALDOB_RAT]	19.23	5	5	12	364	39.5932	8.39697	0.841895	1.57325	0.782315	1.06582	0.819971
887	M5AK03	Zinc finger and BTB domain containing 16 protein (Fragment) OS=Rattus norvegicus GN=Zbtb16 PE=2 SV=1 - [M5AK03_RAT]	3.83	1	1	1	235	26.0255	7.73779	1.15808	1.24023	0.723861	1.04072	0.823078
888	P02696	Retinol-binding protein 1 OS=Rattus norvegicus GN=Rbp1 PE=1 SV=2 - [RET1_RAT]	8.89	1	1	1	135	15.8238	5.24951	0.711244	1.42625	0.676755	0.938083	0.823585
889	Q4V8H5	Aspartyl aminopeptidase OS=Rattus norvegicus GN=Dnpep PE=1 SV=1 - [Q4V8H5_RAT]	4.21	2	2	4	475	52.5219	7.25439	1.08488	1.0331	0.919019	1.01233	0.824775
890	A0A0G2K9Y5	Histidine-rich glycoprotein OS=Rattus norvegicus GN=Hrg PE=1 SV=1 - [A0A0G2K9Y5_RAT]	50.29	23	23	227	515	57.8902	7.81104	1.08331	0.896816	1.06463	1.01492	0.824865
891	Q6MGB2	Collagen type XI alpha 2 chain OS=Rattus norvegicus GN=Col11a2 PE=4 SV=1 - [Q6MGB2_RAT]	0.56	1	1	1	1617	158.859	7.6499	0.917627	0.917061	1.24823	1.02764	0.825523
892	A0A0G2KAJ7	Collagen alpha-1(XII) chain OS=Rattus norvegicus GN=Col12a1 PE=1 SV=1 - [A0A0G2KAJ7_RAT]	1.59	5	5	5	3143	342.315	5.64307	1.01646	1.005	0.985177	1.00221	0.831261
893	A2VD04	Habp2 protein OS=Rattus norvegicus GN=Habp2 PE=1 SV=1 - [A2VD04_RAT]	20.73	13	13	20	521	57.6135	7.12256	1.02731	0.893204	1.04517	0.98856	0.833673
894	A0A0G2JYL4	Prolyl 4-hydroxylase subunit alpha 2 OS=Rattus norvegicus GN=P4ha2 PE=1 SV=1 - [A0A0G2JYL4_RAT]	3.75	1	1	1	533	60.5975	5.99854	0.971404	0.846875	1.12469	0.980988	0.834963
895	D3ZX10	BAH domain and coiled-coil-containing 1 OS=Rattus norvegicus GN=Bahcc1 PE=4 SV=3 - [D3ZX10_RAT]	0.31	1	1	1	2601	278.902	8.98291	0.983861	0.968215	1.03405	0.995377	0.837578
896	P19999	Mannose-binding protein A OS=Rattus norvegicus GN=Mbl1 PE=1 SV=1 - [MBL1_RAT]	36.13	9	11	24	238	25.2917	7.62061	0.958383	0.974956	1.09714	1.01016	0.837977
897	Q03336	Regucalcin OS=Rattus norvegicus GN=Rgn PE=1 SV=3 - [RGN_RAT]	41.14	12	12	18	299	33.3684	5.46533	0.739798	1.86692	0.662976	1.0899	0.838785
898	F1LSB2	Angiopoietin 1, isoform CRA_a OS=Rattus norvegicus GN=Angpt1 PE=4 SV=2 - [F1LSB2_RAT]	1.81	1	1	1	497	57.3792	6.72705	0.981545	1.01674	0.994622	0.997637	0.839468
899	D3ZUL3	Collagen type VI alpha 1 chain OS=Rattus norvegicus GN=Col6a1 PE=1 SV=1 - [D3ZUL3_RAT]	3.51	4	4	6	1025	108.738	5.36377	0.978617	0.917342	1.07355	0.989837	0.843789
900	Q9JLT6	BH3-interacting domain death agonist OS=Rattus norvegicus GN=Bid PE=1 SV=2 - [BID_RAT]	8.67	1	1	1	196	22.235	4.97021	0.966599	0.923226	1.07956	0.989797	0.846991
901	Q08420	Extracellular superoxide dismutase [Cu-Zn] OS=Rattus norvegicus GN=Sod3 PE=1 SV=2 - [SODE_RAT]	49.18	10	10	38	244	26.6031	6.59521	0.978104	0.93879	1.0599	0.992265	0.848442
902	F1M5T1	Ferritin OS=Rattus norvegicus GN=LOC100359668 PE=3 SV=2 - [F1M5T1_RAT]	19.13	3	3	4	183	20.7057	6.65381	0.875312	1.16999	0.892632	0.979312	0.848539
903	Q62651	Delta(3,5)-Delta(2,4)-dienoyl-CoA isomerase, mitochondrial OS=Rattus norvegicus GN=Ech1 PE=1 SV=2 - [ECH1_RAT]	2.75	1	1	1	327	36.1484	7.98682	1.22643	0.839082	1.00724	1.02425	0.848846
904	F1M1R9	RCG56026 OS=Rattus norvegicus GN=Tcf7l1 PE=4 SV=2 - [F1M1R9_RAT]	1.02	1	1	1	587	62.7439	9.02686	0.986579	0.81991	1.13573	0.98074	0.852337
905	P29524	Plasminogen activator inhibitor 2 type A OS=Rattus norvegicus GN=Serpinb2 PE=2 SV=1 - [PAI2_RAT]	3.37	1	1	1	416	47.2177	5.35107	1.00986	0.982851	1.01339	1.00203	0.852531
906	P02764	Alpha-1-acid glycoprotein OS=Rattus norvegicus GN=Orm1 PE=2 SV=1 - [A1AG_RAT]	44.39	11	11	246	205	23.5601	5.90967	1.03788	0.841937	1.18074	1.02019	0.856164
907	D3ZJI7	Serine (Or cysteine) peptidase inhibitor, clade B (Ovalbumin), member 11 (Predicted) OS=Rattus norvegicus GN=Serpinb11 PE=3 SV=1 - [D3ZJI7_RAT]	2.06	1	1	1	388	43.6383	8.57275	0.815702	0.840008	1.25617	0.970626	0.856202
908	P24090	Alpha-2-HS-glycoprotein OS=Rattus norvegicus GN=Ahsg PE=1 SV=2 - [FETUA_RAT]	66.76	19	19	526	352	37.9582	6.50732	0.968261	0.949261	1.11384	1.01045	0.859206
909	P06757	Alcohol dehydrogenase 1 OS=Rattus norvegicus GN=Adh1 PE=1 SV=3 - [ADH1_RAT]	26.06	9	9	14	376	39.6195	8.17725	0.649332	2.10427	0.548199	1.1006	0.859884
910	Q4G066	Gnptg protein (Fragment) OS=Rattus norvegicus GN=Gnptg PE=2 SV=1 - [Q4G066_RAT]	13.11	2	2	2	305	33.9762	6.62451	0.992164	0.95923	1.06791	1.00643	0.859995
911	Q4V8K9	Il1rap protein OS=Rattus norvegicus GN=Il1rap PE=2 SV=1 - [Q4V8K9_RAT]	43.33	1	15	52	360	41.3754	6.52197	0.920734	1.02173	1.08596	1.00948	0.861985
912	Q5I0H8	LOC299567 protein (Fragment) OS=Rattus norvegicus GN=Pglyrp2 PE=2 SV=1 - [Q5I0H8_RAT]	42.34	4	13	44	333	36.6528	9.42236	0.999561	0.910423	1.06374	0.991241	0.862006
913	P50137	Transketolase OS=Rattus norvegicus GN=Tkt PE=1 SV=1 - [TKT_RAT]	19.26	11	11	18	623	67.6006	7.48877	1.00903	1.20432	0.847099	1.02015	0.863337
914	G3V8A5	VPS35 retromer complex component OS=Rattus norvegicus GN=Vps35 PE=1 SV=1 - [G3V8A5_RAT]	1.26	1	1	1	796	91.6688	5.43994	0.899884	1.12773	0.930725	0.986111	0.86367
915	F1LND7	Farnesyl pyrophosphate synthase OS=Rattus norvegicus GN=Fdps PE=1 SV=3 - [F1LND7_RAT]	8.22	3	3	3	353	40.7779	5.52881	0.735672	1.49228	0.612817	0.946925	0.86477
916	A0A0G2K0V8	Nuclear migration protein nudC-like OS=Rattus norvegicus GN=LOC100911422 PE=4 SV=1 - [A0A0G2K0V8_RAT]	3.23	1	1	1	279	32.3805	5.8335	0.896926	1.21283	0.82165	0.977135	0.866292
917	A0A0G2JSK9	Betaine--homocysteine S-methyltransferase 1 OS=Rattus norvegicus GN=Bhmt PE=1 SV=1 - [A0A0G2JSK9_RAT]	34.15	13	13	22	407	44.9648	7.89893	0.673497	1.58541	0.566429	0.941778	0.873678
918	P10760	Adenosylhomocysteinase OS=Rattus norvegicus GN=Ahcy PE=1 SV=3 - [SAHH_RAT]	9.03	4	4	5	432	47.5072	6.53662	0.789457	1.67803	0.699717	1.05574	0.874768
919	A0A0G2JVE6	Aminopeptidase OS=Rattus norvegicus GN=Anpep PE=1 SV=1 - [A0A0G2JVE6_RAT]	9.53	7	7	12	965	109.366	5.46533	1.06897	0.938527	1.01262	1.0067	0.875463
920	Q9Z1K4	Collagen alpha 1 type X (Fragment) OS=Rattus norvegicus GN=Col10a1 PE=2 SV=1 - [Q9Z1K4_RAT]	6.1	1	1	2	295	29.9931	8.79248	1.03599	0.881519	1.0534	0.990305	0.875478
921	O88989	Malate dehydrogenase, cytoplasmic OS=Rattus norvegicus GN=Mdh1 PE=1 SV=3 - [MDHC_RAT]	24.55	8	8	9	334	36.46	6.58057	0.927076	1.15952	0.866768	0.984454	0.877752
922	A0A0G2KA23	Glycerol kinase OS=Rattus norvegicus GN=Gk PE=1 SV=1 - [A0A0G2KA23_RAT]	1.53	1	1	1	524	57.4681	5.65576	0.733889	1.84048	0.627875	1.06741	0.877979
923	P85968	6-phosphogluconate dehydrogenase, decarboxylating OS=Rattus norvegicus GN=Pgd PE=1 SV=1 - [6PGD_RAT]	13.46	5	6	6	483	53.202	7.02002	0.934302	1.27337	0.85498	1.02088	0.885663
924	P25093	Fumarylacetoacetase OS=Rattus norvegicus GN=Fah PE=1 SV=1 - [FAAA_RAT]	19.33	6	6	7	419	45.946	7.1665	0.864709	1.2385	0.83516	0.979456	0.888776
925	B1WC21	Fibulin-1 OS=Rattus norvegicus GN=Fbln1 PE=1 SV=1 - [B1WC21_RAT]	15.18	1	11	26	685	75.3301	5.23682	1.00529	0.928395	1.04977	0.994486	0.890681
926	Q9QYQ0	A2q (Fragment) OS=Rattus norvegicus GN=RT1-A2 PE=2 SV=1 - [Q9QYQ0_RAT]	12.46	1	4	5	345	38.9093	5.93506	0.929725	1.23682	0.884996	1.01718	0.890798
927	B0BNM2	Mbd2 protein OS=Rattus norvegicus GN=Mbd2 PE=2 SV=1 - [B0BNM2_RAT]	1.46	1	1	1	412	43.5251	9.99365	0.991601	1.14274	0.897852	1.01073	0.894237
928	P08649	Complement C4 OS=Rattus norvegicus GN=C4 PE=1 SV=3 - [CO4_RAT]	56.99	24	88	500	1737	192.042	7.32764	0.999488	0.933849	1.05157	0.994968	0.896101
929	P34058	Heat shock protein HSP 90-beta OS=Rattus norvegicus GN=Hsp90ab1 PE=1 SV=4 - [HS90B_RAT]	22.38	5	17	22	724	83.2291	5.03369	0.89158	1.32421	0.850806	1.0222	0.896917
930	F1LQN3	Reticulon OS=Rattus norvegicus GN=Rtn4 PE=1 SV=1 - [F1LQN3_RAT]	0.52	1	1	2	1163	126.324	4.48779	1.07918	0.993551	0.90558	0.992771	0.898527
931	A0A0G2JSL8	Adenosine kinase OS=Rattus norvegicus GN=Adk PE=1 SV=1 - [A0A0G2JSL8_RAT]	10.8	4	4	5	361	40.1073	6.20166	0.624559	1.67957	0.545377	0.949836	0.903428
932	B2RYK9	Dmkn protein OS=Rattus norvegicus GN=Dmkn PE=2 SV=1 - [B2RYK9_RAT]	5.04	1	1	1	516	52.1731	6.84424	1.04511	0.966467	0.978914	0.99683	0.908541
933	P12711	Alcohol dehydrogenase class-3 OS=Rattus norvegicus GN=Adh5 PE=1 SV=2 - [ADHX_RAT]	2.14	1	1	1	374	39.5502	7.48877	0.985723	1.07821	0.918308	0.99408	0.910049
934	P02651	Apolipoprotein A-IV OS=Rattus norvegicus GN=Apoa4 PE=1 SV=2 - [APOA4_RAT]	81.59	30	30	366	391	44.4287	5.22412	1.01355	0.841368	1.11527	0.990065	0.912458
935	P82995	Heat shock protein HSP 90-alpha OS=Rattus norvegicus GN=Hsp90aa1 PE=1 SV=3 - [HS90A_RAT]	23.6	7	18	23	733	84.7618	5.0083	0.888383	1.21685	0.85256	0.985933	0.914506
936	Q8VIF7	Selenium-binding protein 1 OS=Rattus norvegicus GN=Selenbp1 PE=1 SV=1 - [SBP1_RAT]	4.66	2	2	3	472	52.4985	6.56592	0.852255	1.36487	0.844742	1.02062	0.915594
937	A0A0G2K5G2	Cystathionine gamma-lyase OS=Rattus norvegicus GN=LOC103691744 PE=1 SV=1 - [A0A0G2K5G2_RAT]	4.86	2	2	3	350	38.4335	8.33838	0.833534	1.32375	0.780658	0.979314	0.915698
938	Q5VLR5	BWK4 OS=Rattus norvegicus GN=Erp44 PE=1 SV=1 - [Q5VLR5_RAT]	10.34	3	3	4	406	46.8484	5.2749	0.978452	1.11297	0.928243	1.00655	0.916264
939	Q4KLZ6	Triokinase/FMN cyclase OS=Rattus norvegicus GN=Tkfc PE=1 SV=1 - [TKFC_RAT]	6.57	2	2	2	578	59.4063	7.51807	0.859668	1.28359	0.803007	0.982089	0.916767
940	F1LVL2	Inducible T-cell co-stimulator ligand OS=Rattus norvegicus GN=Icoslg PE=1 SV=3 - [F1LVL2_RAT]	20.2	6	6	65	307	34.8265	6.16357	0.99388	0.961958	1.0368	0.997545	0.920178
941	P05197	Elongation factor 2 OS=Rattus norvegicus GN=Eef2 PE=1 SV=4 - [EF2_RAT]	6.29	6	6	7	858	95.2229	6.82959	0.863098	1.29439	0.792582	0.983358	0.92518
942	P55159	Serum paraoxonase/arylesterase 1 OS=Rattus norvegicus GN=Pon1 PE=1 SV=3 - [PON1_RAT]	55.21	14	14	81	355	39.3331	5.22412	1.04349	0.858537	1.07641	0.992812	0.925247
943	Q5XI22	Acetyl-CoA acetyltransferase, cytosolic OS=Rattus norvegicus GN=Acat2 PE=1 SV=1 - [THIC_RAT]	5.54	3	3	3	397	41.0821	7.29834	0.883739	1.45547	0.729909	1.02304	0.926393
944	P14141	Carbonic anhydrase 3 OS=Rattus norvegicus GN=Ca3 PE=1 SV=3 - [CAH3_RAT]	61.54	12	12	30	260	29.4127	7.37158	0.66449	1.83689	0.618378	1.03992	0.929382
945	D4ABI6	Ubiquitin carboxyl-terminal hydrolase OS=Rattus norvegicus GN=Uchl3 PE=1 SV=2 - [D4ABI6_RAT]	3.91	1	1	1	230	26.093	5.10986	0.951402	0.853147	1.22911	1.01122	0.929704
946	P11030	Acyl-CoA-binding protein OS=Rattus norvegicus GN=Dbi PE=1 SV=3 - [ACBP_RAT]	25.29	2	2	4	87	10.0212	8.82178	0.68294	1.73588	0.678318	1.03238	0.935046
947	D3ZIP8	Endonuclease domain-containing 1 OS=Rattus norvegicus GN=Endod1 PE=4 SV=2 - [D3ZIP8_RAT]	4.03	1	1	1	347	38.0841	8.04541	0.958248	1.15133	0.910629	1.00674	0.935411
948	P35446	Spondin-1 OS=Rattus norvegicus GN=Spon1 PE=1 SV=1 - [SPON1_RAT]	2.11	1	1	1	807	90.7134	6.11279	0.947465	1.225	0.793889	0.988786	0.93727
949	P13221	Aspartate aminotransferase, cytoplasmic OS=Rattus norvegicus GN=Got1 PE=1 SV=3 - [AATC_RAT]	5.33	2	2	2	413	46.3995	7.21045	0.915067	1.20305	0.85339	0.990501	0.937788
950	A0A0G2K5G0	cAMP-dependent protein kinase type II-beta regulatory subunit OS=Rattus norvegicus GN=Prkar2b PE=4 SV=1 - [A0A0G2K5G0_RAT]	8.39	2	2	2	310	34.7055	5.05908	1.00113	1.18473	0.840363	1.00874	0.938012
951	Q5EBC0	Inter alpha-trypsin inhibitor, heavy chain 4 OS=Rattus norvegicus GN=Itih4 PE=1 SV=1 - [Q5EBC0_RAT]	66.99	3	50	861	933	103.691	6.20166	1.09103	0.918771	1.00327	1.00436	0.938144
952	F1M853	Ribosome-binding protein 1 OS=Rattus norvegicus GN=Rrbp1 PE=1 SV=3 - [F1M853_RAT]	12.39	2	2	2	1453	157.409	9.0708	0.525849	2.231	0.397411	1.05142	0.938588
953	P14942	Glutathione S-transferase alpha-4 OS=Rattus norvegicus GN=Gsta4 PE=1 SV=2 - [GSTA4_RAT]	12.61	2	3	3	222	25.4934	7.32764	0.869507	1.22948	0.869809	0.989597	0.938787
954	E9PTT2	Exostoses (Multiple) 2 (Predicted) OS=Rattus norvegicus GN=Ext2 PE=1 SV=2 - [E9PTT2_RAT]	2.84	2	2	2	670	76.0781	6.88818	1.18934	0.933092	0.901158	1.00787	0.939137
955	P25113	Phosphoglycerate mutase 1 OS=Rattus norvegicus GN=Pgam1 PE=1 SV=4 - [PGAM1_RAT]	25.59	3	6	10	254	28.8139	7.18115	0.97638	1.19498	0.853755	1.00837	0.940776
956	F1M7F7	Complement component C6 OS=Rattus norvegicus GN=C6 PE=1 SV=3 - [F1M7F7_RAT]	38.88	35	35	106	931	104.255	6.65381	0.950647	0.808125	1.21165	0.990142	0.941102
957	P97536	Cullin-associated NEDD8-dissociated protein 1 OS=Rattus norvegicus GN=Cand1 PE=1 SV=1 - [CAND1_RAT]	0.49	1	1	1	1230	136.275	5.78271	0.803937	1.37017	0.778657	0.984255	0.94244
958	Q9EQS0	Transaldolase OS=Rattus norvegicus GN=Taldo1 PE=1 SV=2 - [TALDO_RAT]	10.98	4	4	4	337	37.4365	7.03467	0.953859	1.18618	0.835111	0.991717	0.943278
959	F7EPH4	Pyrophosphatase (inorganic) 1 OS=Rattus norvegicus GN=Ppa1 PE=1 SV=1 - [F7EPH4_RAT]	4.84	1	1	1	289	32.7501	5.46533	0.918745	1.23403	0.873904	1.00889	0.94458
960	M0RDH0	Glycine N-methyltransferase OS=Rattus norvegicus GN=LOC100911564 PE=3 SV=1 - [M0RDH0_RAT]	11.95	3	3	3	293	32.5734	7.45947	0.666975	1.63428	0.621041	0.974097	0.944641
961	P08010	Glutathione S-transferase Mu 2 OS=Rattus norvegicus GN=Gstm2 PE=1 SV=2 - [GSTM2_RAT]	57.8	5	13	24	218	25.686	7.38623	0.612754	2.02155	0.479889	1.03806	0.945512
962	G3V6S2	Aconitate hydratase OS=Rattus norvegicus GN=Aco1 PE=1 SV=1 - [G3V6S2_RAT]	1.01	1	1	1	889	98.1304	7.38623	0.783991	1.38103	0.790445	0.985156	0.94705
963	A0A0H2UHI5	Uncharacterized protein OS=Rattus norvegicus GN=Serpina3n PE=1 SV=1 - [A0A0H2UHI5_RAT]	78.43	27	27	1295	408	45.4526	5.46533	1.06505	0.951945	0.990108	1.00237	0.949651
964	D3ZQ77	Similar to HTGN29 protein; keratinocytes associated transmembrane protein 2, isoform CRA_a OS=Rattus norvegicus GN=RGD1310352 PE=1 SV=1 - [D3ZQ77_RAT]	5.45	1	1	1	257	28.246	5.07178	1.03703	0.949783	1.01877	1.00186	0.950543
965	P08721	Osteopontin OS=Rattus norvegicus GN=Spp1 PE=1 SV=2 - [OSTP_RAT]	23.34	6	6	6	317	34.942	4.52588	0.94132	1.022	1.04316	1.00216	0.950877
966	Q03248	Beta-ureidopropionase OS=Rattus norvegicus GN=Upb1 PE=1 SV=1 - [BUP1_RAT]	6.62	2	2	2	393	44.014	6.93213	0.784309	1.59527	0.679375	1.01965	0.952038
967	G3V7K1	Myomesin 2 OS=Rattus norvegicus GN=Myom2 PE=1 SV=1 - [G3V7K1_RAT]	1.09	1	1	1	1464	164.609	5.88428	0.950729	1.09983	0.938894	0.996486	0.952072
968	M0RA79	Uncharacterized protein OS=Rattus norvegicus GN=LOC691828 PE=1 SV=1 - [M0RA79_RAT]	48.48	4	4	12	99	10.9524	7.94287	0.926216	0.875933	1.17994	0.99403	0.955173
969	A0A0G2K5U5	Polymeric immunoglobulin receptor OS=Rattus norvegicus GN=Pigr PE=1 SV=1 - [A0A0G2K5U5_RAT]	4.84	3	3	3	765	84.5521	5.19873	0.950655	1.11908	0.941058	1.0036	0.956048
970	F1M305	ABI family member 3-binding protein OS=Rattus norvegicus GN=Abi3bp PE=1 SV=3 - [F1M305_RAT]	3.63	2	2	2	855	94.4891	9.5542	0.996726	0.940245	1.05676	0.997911	0.956133
971	A0A0G2K9C8	Phosphorylase kinase regulatory subunit beta OS=Rattus norvegicus GN=Phkb PE=1 SV=1 - [A0A0G2K9C8_RAT]	0.74	1	1	1	1085	123.987	7.00537	0.966911	1.17376	0.843008	0.99456	0.960161
972	G3V6C2	Homogentisate 1, 2-dioxygenase OS=Rattus norvegicus GN=Hgd PE=1 SV=1 - [G3V6C2_RAT]	1.35	1	1	1	445	49.8575	7.09326	0.571383	1.8298	0.526612	0.975932	0.960188
973	Q5M890	Apolipoprotein N OS=Rattus norvegicus GN=Apon PE=1 SV=1 - [Q5M890_RAT]	24.31	5	5	32	255	28.2146	5.30029	1.08761	0.874251	1.02744	0.996433	0.960317
974	D3ZD19	Extracellular link domain-containing 1 (Predicted) OS=Rattus norvegicus GN=Lyve1 PE=1 SV=1 - [D3ZD19_RAT]	5.83	2	2	3	343	37.2436	7.72314	0.885808	1.18707	0.912693	0.995191	0.964691
975	B1WC82	Sec14l3 protein OS=Rattus norvegicus GN=Sec14l3 PE=2 SV=1 - [B1WC82_RAT]	1.75	1	1	1	400	46.0113	5.92236	0.932425	1.1255	0.932609	0.996843	0.965322
976	A0A0G2K3K9	Disintegrin and metalloproteinase domain-containing protein 5 OS=Rattus norvegicus GN=Adam5 PE=4 SV=1 - [A0A0G2K3K9_RAT]	0.99	1	1	1	709	79.8817	7.82568	1.12775	1.00171	0.880789	1.00342	0.966137
977	P22734	Catechol O-methyltransferase OS=Rattus norvegicus GN=Comt PE=1 SV=2 - [COMT_RAT]	4.55	1	1	1	264	29.5783	5.65576	0.811871	1.57928	0.647537	1.0129	0.968256
978	P31044	Phosphatidylethanolamine-binding protein 1 OS=Rattus norvegicus GN=Pebp1 PE=1 SV=3 - [PEBP1_RAT]	14.44	2	2	4	187	20.7884	5.79541	0.920405	1.15996	0.929262	1.00321	0.971064
979	F1M983	Complement factor H OS=Rattus norvegicus GN=Cfh PE=1 SV=1 - [F1M983_RAT]	63.78	1	66	590	1234	139.916	6.87354	1.04618	1.0257	0.923622	0.9985	0.972036
980	Q66HT5	Cysteine rich protein 61 OS=Rattus norvegicus GN=Cyr61 PE=2 SV=1 - [Q66HT5_RAT]	3.43	1	1	1	379	41.669	8.11865	0.904742	1.07412	1.02694	1.00193	0.972913
981	P05544	Serine protease inhibitor A3L OS=Rattus norvegicus GN=Serpina3l PE=1 SV=3 - [SPA3L_RAT]	73.61	22	31	1235	413	46.2481	5.66846	1.00049	0.927387	1.0766	1.00149	0.975539
982	Q5U367	Procollagen-lysine,2-oxoglutarate 5-dioxygenase 3 OS=Rattus norvegicus GN=Plod3 PE=2 SV=1 - [PLOD3_RAT]	1.21	1	1	1	741	85.0067	6.23975	0.967748	1.09764	0.939618	1.00167	0.97578
983	A0A1L1WKG3	Isocitrate dehydrogenase 1 (Fragment) OS=Rattus norvegicus PE=2 SV=1 - [A0A1L1WKG3_RAT]	4.58	2	2	2	349	39.2235	6.72705	0.68142	1.71004	0.571709	0.987722	0.976059
984	P32755	4-hydroxyphenylpyruvate dioxygenase OS=Rattus norvegicus GN=Hpd PE=1 SV=3 - [HPPD_RAT]	21.37	9	9	9	393	45.0839	6.771	0.587489	1.8699	0.585399	1.01426	0.976433
985	P02692	Fatty acid-binding protein, liver OS=Rattus norvegicus GN=Fabp1 PE=1 SV=1 - [FABPL_RAT]	37.8	4	4	10	127	14.2633	8.07471	0.516397	1.98014	0.455158	0.983899	0.977164
986	F1LRT1	Fructose-1,6-bisphosphatase 1 OS=Rattus norvegicus GN=Fbp1 PE=1 SV=3 - [F1LRT1_RAT]	3.31	1	1	1	363	39.5772	5.77002	0.636351	1.89097	0.511725	1.01302	0.979108
987	Q02974	Ketohexokinase OS=Rattus norvegicus GN=Khk PE=1 SV=1 - [KHK_RAT]	6.71	2	2	2	298	32.7285	6.66846	0.767097	1.59103	0.663859	1.00733	0.982338
988	Q9QX79	Fetuin-B OS=Rattus norvegicus GN=Fetub PE=2 SV=2 - [FETUB_RAT]	76.72	22	22	447	378	41.5359	7.09326	1.10194	0.86794	1.03528	1.00172	0.982531
989	Q9ERA7	Mesothelin OS=Rattus norvegicus GN=Msln PE=2 SV=2 - [MSLN_RAT]	1.12	1	1	2	625	68.8389	6.87354	0.906181	1.10264	0.994745	1.00119	0.985203
990	Q9JKB7	Guanine deaminase OS=Rattus norvegicus GN=Gda PE=1 SV=1 - [Q9JKB7_RAT]	27.75	12	12	15	454	50.8687	5.71924	1.02566	0.997915	0.977266	1.00028	0.985887
991	Q9JHL7	Carcinoembryonic antigen-related cell adhesion molecule 1 OS=Rattus norvegicus GN=Ceacam1 PE=1 SV=1 - [Q9JHL7_RAT]	3.79	1	1	1	448	50.4092	5.59229	0.887462	0.951142	1.16555	1.00139	0.988348
992	F1LPK7	Plastin 3 (T-isoform), isoform CRA_a OS=Rattus norvegicus GN=Pls3 PE=1 SV=2 - [F1LPK7_RAT]	6.35	2	5	6	630	70.7042	5.5415	0.916134	1.38737	0.704013	1.00251	0.991222
993	Q6P7A4	Prosaposin OS=Rattus norvegicus GN=Psap PE=2 SV=1 - [Q6P7A4_RAT]	29.11	17	17	36	553	60.9995	5.24951	0.977052	0.927024	1.09414	0.999404	0.991494
994	P23457	3-alpha-hydroxysteroid dehydrogenase OS=Rattus norvegicus GN=Akr1c9 PE=1 SV=1 - [DIDH_RAT]	10.25	4	4	7	322	37.0039	7.09326	0.583693	1.94239	0.49017	1.00542	0.991835
995	D3ZXY4	Aldehyde dehydrogenase 8 family, member A1 OS=Rattus norvegicus GN=Aldh8a1 PE=1 SV=2 - [D3ZXY4_RAT]	1.44	1	1	2	487	53.4644	7.34229	0.615907	1.83936	0.556368	1.00388	0.993439
996	G3V983	Glutathione S-transferase OS=Rattus norvegicus GN=Gstm1 PE=1 SV=2 - [G3V983_RAT]	44.44	6	8	19	216	25.65	7.85498	0.668574	1.75638	0.58337	1.00278	0.994801
997	P02600	Myosin light chain 1/3, skeletal muscle isoform OS=Rattus norvegicus GN=Myl1 PE=1 SV=2 - [MYL1_RAT]	6.88	1	1	1	189	20.6665	5.03369	0.965761	1.30839	0.722424	0.998858	0.995248
998	P20761	Ig gamma-2B chain C region OS=Rattus norvegicus GN=Igh-1a PE=1 SV=1 - [IGG2B_RAT]	20.72	6	6	13	333	36.4742	7.63525	1.1319	0.900917	0.96775	1.00019	0.998044
999	P02767	Transthyretin OS=Rattus norvegicus GN=Ttr PE=1 SV=1 - [TTHY_RAT]	59.18	9	9	43	147	15.7099	6.16357	1.0415	0.88444	1.07362	0.999855	0.99824
1000	Q4FZS3	Prpf8 protein (Fragment) OS=Rattus norvegicus GN=Prpf8 PE=2 SV=1 - [Q4FZS3_RAT]	1.95	1	1	1	410	46.9607	6.84424	1.14778	0.798259	1.05389	0.999975	0.999834

## Sheet: SMI ：Con
NO	Accession	Description	Coverage	Unique Peptides	Peptides	PSMs	AAs	MW [kDa]	calc. pI	SMI 1/Con	SMI 2/Con	SMI 3/Con	average SMI/Con	t-test p value
1	A0A0G2JW51	Putative ATP-dependent RNA helicase DHX30 OS=Rattus norvegicus GN=Dhx30 PE=1 SV=1 - [A0A0G2JW51_RAT]	1.03	1	1	1	1169	130.973	8.66064	2.51324	2.44977	2.48279	2.48193	0.000152918
2	P04762	Catalase OS=Rattus norvegicus GN=Cat PE=1 SV=3 - [CATA_RAT]	25.24	11	11	18	527	59.7195	7.50342	1.42776	1.4151	1.40138	1.41474	0.000337283
3	Q62812	Myosin-9 OS=Rattus norvegicus GN=Myh9 PE=1 SV=3 - [MYH9_RAT]	24.58	1	40	62	1961	226.197	5.60498	1.21493	1.20798	1.1969	1.2066	0.000645242
4	O35802	Inter-alpha-inhibitor H4 heavy chain OS=Rattus norvegicus GN=ITIH4 PE=2 SV=1 - [O35802_RAT]	65.45	1	48	846	932	103.543	6.50732	1.25693	1.23827	1.26399	1.25306	0.000917855
5	Q794F9	4F2 cell-surface antigen heavy chain OS=Rattus norvegicus GN=Slc3a2 PE=1 SV=1 - [4F2_RAT]	5.5	3	3	4	527	58.0361	5.32568	1.30883	1.32262	1.34886	1.32677	0.00128866
6	D4A1D9	Six6 opposite strand transcript 1 OS=Rattus norvegicus GN=Six6os1 PE=4 SV=2 - [D4A1D9_RAT]	1.04	1	1	1	576	66.8256	5.61768	1.7651	1.72428	1.82964	1.773	0.00157055
7	G3V928	LDL receptor-related protein 1 OS=Rattus norvegicus GN=Lrp1 PE=1 SV=1 - [G3V928_RAT]	0.95	4	4	5	4545	504.558	5.36377	1.28602	1.31258	1.27304	1.29055	0.00159977
8	P21743	Insulin-like growth factor-binding protein 1 OS=Rattus norvegicus GN=Igfbp1 PE=1 SV=2 - [IBP1_RAT]	5.15	2	2	2	272	29.6644	5.8208	2.95115	2.86586	3.14112	2.98604	0.00167371
9	D4A204	Basic, immunoglobulin-like variable motif-containing OS=Rattus norvegicus GN=Bivm PE=4 SV=1 - [D4A204_RAT]	2.39	1	1	1	502	56.6392	8.96826	3.15694	3.20933	2.92591	3.09739	0.00171884
10	F1M632	Adenylate kinase 9 OS=Rattus norvegicus GN=Ak9 PE=1 SV=3 - [F1M632_RAT]	0.69	1	2	7	1888	218.405	5.07178	1.20049	1.20045	1.22871	1.20988	0.0020064
11	Q5D1M8	Alpha 2 macroglobulin cardiac isoform (Fragment) OS=Rattus norvegicus PE=2 SV=1 - [Q5D1M8_RAT]	67.7	1	16	321	356	39.2447	4.75439	5.43109	4.76816	4.95456	5.05127	0.00236541
12	Q6P7Q4	Lactoylglutathione lyase OS=Rattus norvegicus GN=Glo1 PE=1 SV=3 - [LGUL_RAT]	9.24	1	1	1	184	20.8063	5.31299	1.28431	1.25465	1.30701	1.28199	0.00287809
13	A0A0H2UHI5	Uncharacterized protein OS=Rattus norvegicus GN=Serpina3n PE=1 SV=1 - [A0A0H2UHI5_RAT]	78.43	27	27	1295	408	45.4526	5.46533	2.57324	2.29838	2.43768	2.43643	0.00303737
14	Q6P6S4	Nucleotide exchange factor SIL1 OS=Rattus norvegicus GN=Sil1 PE=2 SV=1 - [SIL1_RAT]	2.58	1	1	1	465	52.317	5.13525	1.53281	1.59821	1.6516	1.59421	0.00332512
15	P30349	Leukotriene A-4 hydrolase OS=Rattus norvegicus GN=Lta4h PE=2 SV=2 - [LKHA4_RAT]	8.2	4	4	4	610	69.1321	6.03662	1.42298	1.38067	1.46961	1.42442	0.0036424
16	D3Z819	Olfactory receptor OS=Rattus norvegicus GN=Olr1186 PE=3 SV=1 - [D3Z819_RAT]	2.41	1	1	2	332	37.5861	8.30908	2.67161	2.34314	2.50604	2.50693	0.00393607
17	Q7TQ70	Ac1873 OS=Rattus norvegicus GN=Fga PE=1 SV=1 - [Q7TQ70_RAT]	32.1	25	25	49	782	86.6029	5.74463	1.54869	1.58873	1.47122	1.53621	0.00411177
18	A0A0G2JZ38	Formin homology 2 domain-containing 1 OS=Rattus norvegicus GN=Fhod1 PE=1 SV=1 - [A0A0G2JZ38_RAT]	2.16	1	1	1	1158	126.388	6.1001	2.09356	1.87556	2.02473	1.99795	0.00413098
19	F1LRA5	Proteoglycan 4 OS=Rattus norvegicus GN=Prg4 PE=1 SV=2 - [F1LRA5_RAT]	28.21	29	29	63	1060	115.743	8.96826	2.26141	2.51509	2.2388	2.33843	0.00435046
20	Q5M8A0	Kng2 protein OS=Rattus norvegicus GN=Kng2l1 PE=2 SV=1 - [Q5M8A0_RAT]	58.89	1	21	478	433	47.8606	6.39209	2.05494	2.22096	2.35452	2.21014	0.005088
21	A0A0G2KAW4	Thimet oligopeptidase OS=Rattus norvegicus GN=Thop1 PE=1 SV=1 - [A0A0G2KAW4_RAT]	1.09	1	1	1	644	72.9541	6.84424	1.94076	1.77356	1.75378	1.8227	0.00515667
22	Q6LE95	Kininogen OS=Rattus norvegicus GN=Kng1 PE=4 SV=1 - [Q6LE95_RAT]	80.36	1	4	56	56	6.01006	8.98291	1.60943	1.53691	1.47374	1.54003	0.00522796
23	Q6LDG8	Alpha-2-macroglobulin (Fragment) OS=Rattus norvegicus PE=2 SV=1 - [Q6LDG8_RAT]	38.1	2	3	26	42	4.37727	10.4478	2.78254	2.58381	3.03958	2.80198	0.00531726
24	A0A0G2K0T7	Zinc finger protein 35 OS=Rattus norvegicus GN=Zfp35 PE=4 SV=1 - [A0A0G2K0T7_RAT]	1.72	1	1	1	580	66.6087	8.55811	1.48844	1.39123	1.50072	1.46013	0.0056166
25	Q6P734	Plasma protease C1 inhibitor OS=Rattus norvegicus GN=Serping1 PE=2 SV=1 - [IC1_RAT]	43.45	20	20	112	504	55.5762	5.8335	1.48434	1.3719	1.44302	1.43308	0.00569929
26	G3V9D8	Carboxylic ester hydrolase OS=Rattus norvegicus GN=LOC108348093 PE=1 SV=1 - [G3V9D8_RAT]	3.92	1	3	3	561	62.1301	5.92236	1.61893	1.80225	1.66877	1.69665	0.00611406
27	Q6P136	Hyou1 protein OS=Rattus norvegicus GN=Hyou1 PE=1 SV=1 - [Q6P136_RAT]	6.21	5	5	5	998	111.151	5.18604	1.2162	1.26785	1.28233	1.25546	0.00611598
28	G3V680	Beta-galactoside alpha-2,6-sialyltransferase 1 OS=Rattus norvegicus GN=St6gal1 PE=1 SV=1 - [G3V680_RAT]	5.46	2	2	3	403	46.7237	8.82178	1.27518	1.25781	1.20973	1.24757	0.0061927
29	D3ZUQ1	Lipase OS=Rattus norvegicus GN=Lipo1 PE=3 SV=1 - [D3ZUQ1_RAT]	30.73	10	10	17	397	44.4126	6.03662	2.70588	2.29109	2.51152	2.50283	0.00629671
30	P06238	Alpha-2-macroglobulin OS=Rattus norvegicus GN=A2m PE=2 SV=2 - [A2MG_RAT]	65.96	30	79	1669	1472	163.682	6.29053	4.24333	3.63463	4.46868	4.11555	0.00633221
31	P70645	Bleomycin hydrolase OS=Rattus norvegicus GN=Blmh PE=1 SV=1 - [BLMH_RAT]	16.96	6	6	7	454	52.2888	6.48096	1.24799	1.24322	1.31153	1.26758	0.00670307
32	D3ZP68	Cystatin OS=Rattus norvegicus GN=LOC689220 PE=3 SV=1 - [D3ZP68_RAT]	4.96	1	1	1	141	15.9369	4.94482	2.37	2.44285	2.09025	2.30104	0.00675425
33	P42123	L-lactate dehydrogenase B chain OS=Rattus norvegicus GN=Ldhb PE=1 SV=2 - [LDHB_RAT]	25.15	6	8	15	334	36.5891	6.04932	1.74324	1.70367	1.56112	1.66934	0.00675811
34	F7FLB2	Pgm2 protein OS=Rattus norvegicus GN=Pgm2 PE=1 SV=2 - [F7FLB2_RAT]	2.74	2	2	2	620	69.0146	6.34131	1.52448	1.40434	1.52445	1.48442	0.00676292
35	Q5M8C6	Fibrinogen-like protein 1 OS=Rattus norvegicus GN=Fgl1 PE=2 SV=1 - [FGL1_RAT]	15.92	6	6	10	314	36.4536	5.35107	1.9287	2.12467	1.85454	1.9693	0.00683962
36	O35511	A regulatory subunit of protein phosphatase 2A (Fragment) OS=Rattus norvegicus GN=PP2A ARa PE=2 SV=1 - [O35511_RAT]	12.9	1	1	1	155	17.3822	8.60205	1.39917	1.46827	1.34948	1.40564	0.0071327
37	P58775	Tropomyosin beta chain OS=Rattus norvegicus GN=Tpm2 PE=1 SV=1 - [TPM2_RAT]	35.56	2	14	34	284	32.8166	4.70361	1.17799	1.23812	1.22572	1.21394	0.00726147
38	F1M0Q9	Peptidase M20 domain-containing 1 OS=Rattus norvegicus GN=Pm20d1 PE=1 SV=3 - [F1M0Q9_RAT]	2.97	1	1	1	472	52.4694	7.07861	1.67301	1.60013	1.80312	1.69209	0.00727843
39	D4AAY7	Phosphatidylinositol glycan anchor biosynthesis, class A OS=Rattus norvegicus GN=Piga PE=4 SV=2 - [D4AAY7_RAT]	1.44	1	1	1	485	54.3312	8.47021	1.33932	1.27528	1.25657	1.29039	0.00736096
40	P15650	Long-chain specific acyl-CoA dehydrogenase, mitochondrial OS=Rattus norvegicus GN=Acadl PE=1 SV=1 - [ACADL_RAT]	5.81	2	2	4	430	47.8424	7.73779	2.45022	2.2081	2.07591	2.24474	0.00766328
41	Q3MID7	Lipopolysaccharide binding protein OS=Rattus norvegicus GN=Lbp PE=1 SV=1 - [Q3MID7_RAT]	19.54	9	9	15	481	53.4643	9.01221	2.25552	2.0921	2.47997	2.27586	0.007676
42	D4A515	Similar to putative pheromone receptor (Go-VN5) OS=Rattus norvegicus GN=Vom2r7 PE=3 SV=3 - [D4A515_RAT]	1.05	1	1	3	854	97.4944	7.34229	3.10126	3.06361	2.5707	2.91186	0.00789825
43	A2VD06	Dentin matrix acidic phosphoprotein 1 OS=Rattus norvegicus GN=Dmp1 PE=2 SV=1 - [A2VD06_RAT]	3.27	1	1	1	489	53.0434	4.14502	1.25037	1.28199	1.20559	1.24598	0.00801937
44	P20059	Hemopexin OS=Rattus norvegicus GN=Hpx PE=1 SV=3 - [HEMO_RAT]	71.52	33	33	1116	460	51.3183	7.6499	1.44512	1.36838	1.51153	1.44168	0.0086562
45	P14604	Enoyl-CoA hydratase, mitochondrial OS=Rattus norvegicus GN=Echs1 PE=1 SV=1 - [ECHM_RAT]	2.07	1	1	1	290	31.4962	8.1333	2.53917	2.61656	2.16351	2.43975	0.00931184
46	P57756	Ficolin-2 OS=Rattus norvegicus GN=Fcn2 PE=2 SV=1 - [FCN2_RAT]	4.39	1	1	1	319	34.6619	6.63916	1.7011	1.86893	1.6192	1.72974	0.00999289
47	A0A0G2K3K9	Disintegrin and metalloproteinase domain-containing protein 5 OS=Rattus norvegicus GN=Adam5 PE=4 SV=1 - [A0A0G2K3K9_RAT]	0.99	1	1	1	709	79.8817	7.82568	3.77909	3.33458	2.95613	3.3566	0.0100313
48	G3V8L7	Integrin alpha M OS=Rattus norvegicus GN=Itgam PE=1 SV=1 - [G3V8L7_RAT]	0.61	1	1	1	1151	127.112	6.75635	1.35301	1.25358	1.34605	1.31755	0.0100321
49	P30152	Neutrophil gelatinase-associated lipocalin OS=Rattus norvegicus GN=Lcn2 PE=1 SV=2 - [NGAL_RAT]	13.13	3	3	6	198	22.4614	7.82568	3.57188	2.79847	3.11732	3.16256	0.0105973
50	Q5PQU1	Kininogen 1 OS=Rattus norvegicus GN=Kng2 PE=2 SV=1 - [Q5PQU1_RAT]	62.79	10	25	1224	430	47.7336	6.7417	2.83453	2.26686	2.62073	2.57404	0.0108789
51	Q9ERU1	Neuronal phosphoprotein DARPP-32 (Fragment) OS=Rattus norvegicus GN=Ppp1r1b PE=2 SV=1 - [Q9ERU1_RAT]	6.06	1	1	1	99	11.0639	3.81494	1.8578	1.6812	1.60398	1.71433	0.010879
52	P05065	Fructose-bisphosphate aldolase A OS=Rattus norvegicus GN=Aldoa PE=1 SV=2 - [ALDOA_RAT]	48.35	17	17	40	364	39.3273	8.08936	1.53202	1.58373	1.40259	1.50611	0.0111396
53	P22355	Pulmonary surfactant-associated protein B OS=Rattus norvegicus GN=Sftpb PE=2 SV=1 - [PSPB_RAT]	2.39	1	1	1	376	41.5623	6.62451	2.12393	2.22045	1.84097	2.06178	0.0113062
54	F1M5A1	Calreticulin 4 OS=Rattus norvegicus GN=Calr4 PE=1 SV=2 - [F1M5A1_RAT]	4.75	1	1	1	421	49.8201	4.90674	2.67331	2.24203	2.81965	2.57833	0.0118526
55	A0A0G2JZ84	Ectopic P-granules autophagy protein 5 homolog OS=Rattus norvegicus GN=Epg5 PE=1 SV=1 - [A0A0G2JZ84_RAT]	0.47	1	1	1	2575	291.163	6.22705	1.57592	1.50042	1.38745	1.48793	0.0123646
56	M0R9L2	Ciliary neurotrophic factor receptor subunit alpha OS=Rattus norvegicus GN=Cntfr PE=4 SV=1 - [M0R9L2_RAT]	1.61	1	1	1	372	40.7975	6.82959	1.29492	1.4119	1.30074	1.33585	0.0125995
57	P06761	78 kDa glucose-regulated protein OS=Rattus norvegicus GN=Hspa5 PE=1 SV=1 - [GRP78_RAT]	51.53	28	31	60	654	72.3024	5.16064	1.32141	1.33816	1.46188	1.37381	0.0137527
58	D3ZW08	Adenylosuccinate lyase OS=Rattus norvegicus GN=Adsl PE=1 SV=1 - [D3ZW08_RAT]	3.93	1	1	1	484	54.8169	7.10791	1.41125	1.27798	1.41546	1.36823	0.0146962
59	A0A0G2K093	Heat shock 70 kDa protein 13 OS=Rattus norvegicus GN=Hspa13 PE=1 SV=1 - [A0A0G2K093_RAT]	3.01	1	1	1	432	47.731	6.04932	1.36775	1.3709	1.52441	1.42102	0.0147485
60	Q63514	C4b-binding protein alpha chain OS=Rattus norvegicus GN=C4bpa PE=2 SV=1 - [C4BPA_RAT]	34.41	21	21	69	558	62.225	7.21045	1.39258	1.61117	1.54463	1.51613	0.01535
61	D3ZT94	Pentraxin 3 OS=Rattus norvegicus GN=Ptx3 PE=4 SV=1 - [D3ZT94_RAT]	11.55	4	4	7	381	42.024	5.79541	1.35399	1.48554	1.32678	1.38877	0.015527
62	P59996	Proprotein convertase subtilisin/kexin type 9 OS=Rattus norvegicus GN=Pcsk9 PE=1 SV=1 - [PCSK9_RAT]	19.39	13	13	22	691	74.6615	6.96143	1.34838	1.31536	1.47398	1.37924	0.0158479
63	F1M0Z6	Neogenin OS=Rattus norvegicus GN=Neo1 PE=1 SV=2 - [F1M0Z6_RAT]	1.99	3	3	3	1209	132.189	6.85889	1.16483	1.19584	1.2568	1.20582	0.016795
64	P15429	Beta-enolase OS=Rattus norvegicus GN=Eno3 PE=1 SV=3 - [ENOB_RAT]	14.29	2	6	12	434	46.9843	7.44482	1.25824	1.39047	1.2762	1.3083	0.0175671
65	A0A0G2JTU0	Rho guanine nucleotide exchange factor 15 OS=Rattus norvegicus GN=Arhgef15 PE=1 SV=1 - [A0A0G2JTU0_RAT]	1.65	1	1	1	850	92.9318	8.104	2.68224	2.06914	2.24527	2.33222	0.0182046
66	F1LV44	Teneurin transmembrane protein 3 OS=Rattus norvegicus GN=Tenm3 PE=4 SV=3 - [F1LV44_RAT]	0.67	1	1	1	2545	283.558	6.44287	1.40596	1.36562	1.24954	1.34037	0.0184495
67	P16290	Phosphoglycerate mutase 2 OS=Rattus norvegicus GN=Pgam2 PE=1 SV=2 - [PGAM2_RAT]	13.83	1	4	7	253	28.7368	8.71924	1.556	1.78773	1.50853	1.61742	0.0189617
68	D4A0S3	Uncharacterized protein OS=Rattus norvegicus GN=LOC100360165 PE=4 SV=3 - [D4A0S3_RAT]	5.31	1	1	4	245	26.8405	4.05615	1.62792	1.45818	1.3955	1.49387	0.0191951
69	D4A5L9	Uncharacterized protein OS=Rattus norvegicus GN=LOC679794 PE=3 SV=1 - [D4A5L9_RAT]	23.81	2	2	2	105	11.628	9.5835	1.76889	1.53845	1.89289	1.73341	0.0194652
70	P35577	Thyroxine-binding globulin OS=Rattus norvegicus GN=Serpina7 PE=1 SV=2 - [THBG_RAT]	14.59	5	5	6	418	46.908	6.46826	1.60739	1.47679	1.78258	1.62225	0.0196714
71	F1M5A4	Katanin p60 ATPase-containing subunit A-like 2 OS=Rattus norvegicus GN=Katnal2 PE=3 SV=3 - [F1M5A4_RAT]	1.3	1	1	1	537	60.9975	7.34229	2.57193	1.98914	2.13071	2.2306	0.0197368
72	P40307	Proteasome subunit beta type-2 OS=Rattus norvegicus GN=Psmb2 PE=1 SV=1 - [PSB2_RAT]	19.9	4	4	5	201	22.8977	7.44482	1.18063	1.29471	1.28344	1.25293	0.0199791
73	D3ZQ77	Similar to HTGN29 protein; keratinocytes associated transmembrane protein 2, isoform CRA_a OS=Rattus norvegicus GN=RGD1310352 PE=1 SV=1 - [D3ZQ77_RAT]	5.45	1	1	1	257	28.246	5.07178	1.29307	1.17647	1.27229	1.24727	0.0204428
74	P08721	Osteopontin OS=Rattus norvegicus GN=Spp1 PE=1 SV=2 - [OSTP_RAT]	23.34	6	6	6	317	34.942	4.52588	1.20647	1.25898	1.34094	1.2688	0.0205375
75	A0A0G2JTT7	Rho GTPase-activating protein 22 OS=Rattus norvegicus GN=Arhgap22 PE=1 SV=1 - [A0A0G2JTT7_RAT]	0.86	1	1	1	700	77.062	7.54736	1.32799	1.2453	1.19808	1.25712	0.0211109
76	Q62930	Complement component C9 OS=Rattus norvegicus GN=C9 PE=1 SV=1 - [CO9_RAT]	61.55	33	33	263	554	62.2406	5.69385	1.43754	1.30444	1.51803	1.42	0.0212888
77	F1LPR6	Uncharacterized protein OS=Rattus norvegicus GN=Ighm PE=1 SV=3 - [F1LPR6_RAT]	12.34	1	4	4	470	51.3673	5.60498	1.1474	1.2192	1.25204	1.20621	0.0217179
78	P01015	Angiotensinogen OS=Rattus norvegicus GN=Agt PE=1 SV=1 - [ANGT_RAT]	50.31	21	21	132	477	51.9489	5.56689	1.62185	1.41352	1.71086	1.58208	0.022154
79	A0A0G2K7P6	Uncharacterized protein OS=Rattus norvegicus PE=4 SV=1 - [A0A0G2K7P6_RAT]	36.17	3	3	6	94	10.2231	7.95752	1.22349	1.17949	1.30216	1.23505	0.0225184
80	H6X324	Pentaxin OS=Rattus norvegicus GN=sap PE=3 SV=1 - [H6X324_RAT]	39.04	7	7	71	228	26.117	5.05908	1.30297	1.2162	1.37485	1.29801	0.0228762
81	P11980	Pyruvate kinase PKM OS=Rattus norvegicus GN=Pkm PE=1 SV=3 - [KPYM_RAT]	47.83	23	25	40	531	57.7809	7.06396	1.56199	1.61676	1.35668	1.51181	0.0230962
82	Q02589	[Protein ADP-ribosylarginine] hydrolase OS=Rattus norvegicus GN=Adprh PE=1 SV=2 - [ADPRH_RAT]	1.93	1	1	1	362	39.9354	5.99854	1.92851	1.72009	2.23311	1.96057	0.0232146
83	G3V679	Transferrin receptor protein 1 OS=Rattus norvegicus GN=Tfrc PE=1 SV=1 - [G3V679_RAT]	5.78	5	5	6	761	85.8223	6.17627	1.38191	1.23701	1.41257	1.34383	0.0239065
84	G3V836	Clusterin OS=Rattus norvegicus GN=Clu PE=1 SV=1 - [G3V836_RAT]	43.4	19	19	127	447	51.3873	5.80811	1.22337	1.21075	1.34005	1.25806	0.0245044
85	P61980	Heterogeneous nuclear ribonucleoprotein K OS=Rattus norvegicus GN=Hnrnpk PE=1 SV=1 - [HNRPK_RAT]	2.38	1	1	1	463	50.9444	5.5415	1.58427	1.73322	1.40593	1.57448	0.0260651
86	Q9EPT7	Prothrombinase FGL2 OS=Rattus norvegicus GN=Fgl2 PE=2 SV=1 - [Q9EPT7_RAT]	21.01	8	8	15	357	40.94	7.43018	1.54547	1.74283	1.41887	1.56906	0.0263577
87	A0A0G2K2R2	Enoyl-CoA delta isomerase 1, mitochondrial OS=Rattus norvegicus GN=Eci1 PE=1 SV=1 - [A0A0G2K2R2_RAT]	2.88	1	1	1	278	30.7684	9.99365	1.65571	1.42398	1.39705	1.49225	0.0267086
88	E9PT23	Putative sodium-coupled neutral amino acid transporter 10 OS=Rattus norvegicus GN=Slc38a10 PE=1 SV=2 - [S38AA_RAT]	2.46	2	2	2	1099	118.723	5.8335	1.46816	1.25445	1.40835	1.37699	0.027346
89	Q9JHW0	Proteasome subunit beta type-7 OS=Rattus norvegicus GN=Psmb7 PE=1 SV=1 - [PSB7_RAT]	17.33	4	4	6	277	29.9083	7.97217	1.26693	1.27138	1.1525	1.23027	0.0273796
90	P84083	ADP-ribosylation factor 5 OS=Rattus norvegicus GN=Arf5 PE=1 SV=2 - [ARF5_RAT]	4.44	1	1	1	180	20.5166	6.78564	1.26196	1.28442	1.1554	1.23393	0.0277433
91	Q9QY99	Uromodulin (Fragment) OS=Rattus norvegicus GN=Umod PE=2 SV=1 - [Q9QY99_RAT]	7.26	1	1	1	124	14.0465	4.80518	1.29159	1.33923	1.5093	1.38004	0.0289255
92	B1WBU9	Alpha-1,4 glucan phosphorylase OS=Rattus norvegicus GN=Pygm PE=2 SV=1 - [B1WBU9_RAT]	8.79	6	8	11	842	97.2607	7.10791	1.76267	2.06113	1.5763	1.80003	0.0297648
93	P07154	Cathepsin L1 OS=Rattus norvegicus GN=Ctsl PE=1 SV=2 - [CATL1_RAT]	8.38	3	3	3	334	37.636	6.82959	1.45704	1.26576	1.49987	1.40756	0.0297962
94	Q5EBC0	Inter alpha-trypsin inhibitor, heavy chain 4 OS=Rattus norvegicus GN=Itih4 PE=1 SV=1 - [Q5EBC0_RAT]	66.99	3	50	861	933	103.691	6.20166	1.56255	1.31279	1.38452	1.41995	0.0298605
95	Q9QUH3	Apolipoprotein A-V OS=Rattus norvegicus GN=Apoa5 PE=1 SV=1 - [APOA5_RAT]	17.71	6	6	10	367	41.401	6.48096	1.73491	1.58145	2.06076	1.79237	0.0303662
96	P02764	Alpha-1-acid glycoprotein OS=Rattus norvegicus GN=Orm1 PE=2 SV=1 - [A1AG_RAT]	44.39	11	11	246	205	23.5601	5.90967	2.39622	1.91802	2.77895	2.3644	0.0317381
97	Q63335	Uncharacterized protein (Fragment) OS=Rattus norvegicus PE=4 SV=1 - [Q63335_RAT]	44.05	1	8	92	227	25.6485	8.42627	1.92242	2.10679	1.56394	1.86438	0.0323528
98	F1MAL4	Vomeronasal 2 receptor, 47 OS=Rattus norvegicus GN=Vom2r47 PE=3 SV=1 - [F1MAL4_RAT]	0.85	1	1	2	821	92.6691	7.02002	1.37429	1.20535	1.2465	1.27538	0.0324587
99	A0A0G2K9Z5	Uncharacterized protein OS=Rattus norvegicus PE=4 SV=1 - [A0A0G2K9Z5_RAT]	9.32	1	1	2	118	13.0245	6.75635	1.50377	1.36011	1.69564	1.51984	0.0332241
100	P14408	Fumarate hydratase, mitochondrial OS=Rattus norvegicus GN=Fh PE=1 SV=1 - [FUMH_RAT]	6.71	4	4	5	507	54.429	8.95361	1.57569	1.9084	1.4966	1.66023	0.034632
101	Q4FZS3	Prpf8 protein (Fragment) OS=Rattus norvegicus GN=Prpf8 PE=2 SV=1 - [Q4FZS3_RAT]	1.95	1	1	1	410	46.9607	6.84424	2.59144	1.79041	2.38318	2.25501	0.0346666
102	D3ZE08	Uncharacterized protein OS=Rattus norvegicus PE=4 SV=2 - [D3ZE08_RAT]	5.3	1	1	1	132	14.5584	9.40771	1.26715	1.27599	1.46572	1.33629	0.0351467
103	P16409	Myosin light chain 3 OS=Rattus norvegicus GN=Myl3 PE=1 SV=2 - [MYL3_RAT]	10	1	2	2	200	22.1421	5.09717	1.67622	2.07017	1.5787	1.77503	0.0355803
104	F1M9V7	Aminopeptidase OS=Rattus norvegicus GN=Npepps PE=1 SV=1 - [F1M9V7_RAT]	1.2	1	1	1	920	103.279	5.77002	1.24274	1.13239	1.27138	1.2155	0.0365508
105	F1M6Z1	Apolipoprotein B-100 OS=Rattus norvegicus GN=Apob PE=1 SV=1 - [F1M6Z1_RAT]	47.49	188	196	615	4506	509.376	7.21045	1.32013	1.25929	1.49781	1.35908	0.0374894
106	A0A096MIZ9	ERCC excision repair 5, endonuclease (Fragment) OS=Rattus norvegicus GN=Ercc5 PE=4 SV=1 - [A0A096MIZ9_RAT]	2.16	1	1	2	278	31.6243	9.99365	1.33558	1.29353	1.16099	1.26337	0.0376588
107	Q62975	Protein Z-dependent protease inhibitor OS=Rattus norvegicus GN=Serpina10 PE=2 SV=2 - [ZPI_RAT]	38.99	18	18	64	436	50.2118	6.81494	1.20902	1.16637	1.32244	1.23261	0.0378246
108	Q5M878	Serum amyloid A protein OS=Rattus norvegicus GN=Saa4 PE=1 SV=1 - [Q5M878_RAT]	65.38	12	12	125	130	14.9634	9.1001	1.28604	1.14304	1.29234	1.24048	0.0387261
109	Q7TPA5	Serpin A11 OS=Rattus norvegicus GN=Serpina11 PE=2 SV=2 - [SPA11_RAT]	20.38	7	7	16	422	46.9946	7.2251	1.384	1.23219	1.49795	1.37138	0.0403789
110	A0A0G2JXH4	Unconventional myosin-IXa OS=Rattus norvegicus GN=Myo9a PE=1 SV=1 - [A0A0G2JXH4_RAT]	1	2	2	2	2608	299.266	8.92432	1.3655	1.20611	1.45472	1.34211	0.0423286
111	A0A0G2JY30	Carboxypeptidase D OS=Rattus norvegicus GN=Cpd PE=1 SV=1 - [A0A0G2JY30_RAT]	0.62	1	1	1	1133	126.374	6.1001	1.68523	1.45626	2.0028	1.71477	0.0457998
112	D3ZVD4	Zinc finger protein 28 OS=Rattus norvegicus GN=Zfp28 PE=4 SV=2 - [D3ZVD4_RAT]	0.83	1	1	2	721	81.5676	8.88037	3.37046	2.21661	2.34311	2.64339	0.0460407
113	Q63569	26S protease regulatory subunit 6A OS=Rattus norvegicus GN=Psmc3 PE=2 SV=1 - [PRS6A_RAT]	1.59	1	1	1	439	49.1294	5.23682	1.18275	1.34829	1.19224	1.2411	0.0461502
114	F1LPB8	Ectonucleoside triphosphate diphosphohydrolase 5 OS=Rattus norvegicus GN=Entpd5 PE=1 SV=2 - [F1LPB8_RAT]	3.04	1	1	1	427	47.3608	5.16064	1.26553	1.11826	1.27195	1.21858	0.048899
115	Q5U367	Procollagen-lysine,2-oxoglutarate 5-dioxygenase 3 OS=Rattus norvegicus GN=Plod3 PE=2 SV=1 - [PLOD3_RAT]	1.21	1	1	1	741	85.0067	6.23975	1.20771	1.36077	1.17444	1.24764	0.049709	115 of 228 DEPs were up-regulated
116	G3V8X6	RCG39455, isoform CRA_a OS=Rattus norvegicus GN=Tsku PE=4 SV=1 - [G3V8X6_RAT]	1.98	1	1	1	353	38.054	6.68311	0.500823	0.506516	0.503856	0.503731	1.09818e-05
117	Q6IE52	Murinoglobulin-2 OS=Rattus norvegicus GN=Mug2 PE=1 SV=1 - [MUG2_RAT]	56.01	5	64	1897	1448	161.487	6.59521	0.759552	0.756393	0.761215	0.759053	3.44495e-05
118	E9PTL5	Toll-like receptor OS=Rattus norvegicus GN=Tlr10 PE=3 SV=2 - [E9PTL5_RAT]	0.77	1	1	1	783	89.6281	7.40088	0.289241	0.266987	0.293478	0.283235	0.000131359
119	A0A0G2JU82	Microtubule-actin cross-linking factor 1 OS=Rattus norvegicus GN=Macf1 PE=1 SV=1 - [A0A0G2JU82_RAT]	0.11	1	1	1	5358	611.061	5.38916	0.737322	0.74031	0.751574	0.743069	0.000285118
120	Q6IG04	Keratin, type II cytoskeletal 72 OS=Rattus norvegicus GN=Krt72 PE=3 SV=2 - [K2C72_RAT]	2.31	1	1	1	520	56.8159	7.35693	0.557561	0.561991	0.583443	0.567665	0.000341529
121	P25031	Regenerating islet-derived protein 3-beta OS=Rattus norvegicus GN=Reg3b PE=1 SV=1 - [REG3B_RAT]	4	1	1	2	175	19.6045	7.63525	0.43829	0.415126	0.39355	0.415655	0.000488352
122	I6L9G5	Rcn3 protein OS=Rattus norvegicus GN=Rcn3 PE=1 SV=1 - [I6L9G5_RAT]	3.96	1	1	1	328	37.9182	4.86865	0.569754	0.601722	0.578378	0.583285	0.000524672
123	D4A901	BAI1-associated protein 2-like 2 OS=Rattus norvegicus GN=Baiap2l2 PE=1 SV=2 - [D4A901_RAT]	1.15	1	1	2	521	58.7329	10.0815	0.399988	0.441651	0.386129	0.409256	0.000796694
124	B5DF55	RCG55706 OS=Rattus norvegicus GN=Stam PE=1 SV=1 - [B5DF55_RAT]	1.28	1	1	1	547	59.5544	4.85596	0.24717	0.255245	0.316418	0.272944	0.000902907
125	Q7M052	Alpha-1-macroglobulin OS=Rattus norvegicus PE=1 SV=1 - [Q7M052_RAT]	12.5	1	1	1	48	5.08832	5.08447	0.536718	0.493953	0.540619	0.523763	0.000983699
126	D4A0Q1	Lin-28 homolog B OS=Rattus norvegicus GN=Lin28b PE=4 SV=3 - [D4A0Q1_RAT]	4.05	1	1	20	247	26.9164	8.57275	0.706479	0.706412	0.735115	0.716002	0.00113038
127	Q3SWT0	Platelet endothelial cell adhesion molecule OS=Rattus norvegicus GN=Pecam1 PE=1 SV=1 - [PECA1_RAT]	0.88	1	1	1	678	76.1409	6.75635	0.570288	0.518831	0.554917	0.548012	0.0011365
128	D3ZGX9	Sema domain, immunoglobulin domain (Ig), short basic domain, secreted, (Semaphorin) 3 F (Predicted), isoform CRA_a OS=Rattus norvegicus GN=Sema3f PE=3 SV=1 - [D3ZGX9_RAT]	0.76	1	1	1	785	88.4403	8.19189	0.377869	0.315006	0.297728	0.330201	0.00131906
129	P42854	Regenerating islet-derived protein 3-gamma OS=Rattus norvegicus GN=Reg3g PE=1 SV=1 - [REG3G_RAT]	7.47	1	1	2	174	19.1312	7.69385	0.484656	0.415694	0.426559	0.442303	0.00147018
130	D3ZCS8	Olfactory receptor OS=Rattus norvegicus GN=Olr339 PE=3 SV=1 - [D3ZCS8_RAT]	2.51	1	1	1	319	35.27	8.01611	0.546471	0.516407	0.576846	0.546574	0.00147735
131	A0A0G2K5H6	Uncharacterized protein OS=Rattus norvegicus PE=4 SV=1 - [A0A0G2K5H6_RAT]	3.08	1	1	1	195	21.7152	4.79248	0.683503	0.637222	0.655869	0.658865	0.00154951
132	F1LMS5	Thrombospondin-4 OS=Rattus norvegicus GN=Thbs4 PE=4 SV=1 - [F1LMS5_RAT]	23.77	16	17	28	959	105.769	4.69092	0.601716	0.651201	0.610247	0.621054	0.00162047
133	M0R979	Thrombospondin 1 OS=Rattus norvegicus GN=Thbs1 PE=1 SV=2 - [M0R979_RAT]	52.36	1	55	217	1144	126.96	5.03369	0.441536	0.466543	0.386711	0.431597	0.00171583
134	D3ZPG2	Receptor-associated protein of the synapse OS=Rattus norvegicus GN=Rapsn PE=4 SV=1 - [D3ZPG2_RAT]	1.95	1	1	1	359	40.2082	8.00146	0.393277	0.362438	0.45649	0.404068	0.00215071
135	P02454	Collagen alpha-1(I) chain OS=Rattus norvegicus GN=Col1a1 PE=1 SV=5 - [CO1A1_RAT]	11.63	12	13	33	1453	137.869	5.92236	0.621035	0.556328	0.613619	0.596994	0.00256389
136	D4A0J7	Olfactomedin-like 2B OS=Rattus norvegicus GN=Olfml2b PE=4 SV=1 - [D4A0J7_RAT]	1.74	1	1	1	746	83.3962	4.97021	0.671406	0.670829	0.719205	0.687147	0.00261503
137	D3ZC34	Ankyrin repeat and MYND domain containing 2 (Predicted) OS=Rattus norvegicus GN=Ankmy2 PE=1 SV=1 - [D3ZC34_RAT]	1.53	1	1	1	393	43.8711	6.41748	0.644583	0.573265	0.632418	0.616755	0.0032871
138	Q99MA2	Xaa-Pro aminopeptidase 2 OS=Rattus norvegicus GN=Xpnpep2 PE=1 SV=1 - [XPP2_RAT]	2.82	2	2	2	674	76.0319	5.74463	0.648212	0.640258	0.702345	0.663605	0.00334527
139	A0A0G2K0D3	Leiomodin-1 OS=Rattus norvegicus GN=Lmod1 PE=1 SV=1 - [LMOD1_RAT]	1.34	1	1	1	595	66.1756	9.34912	0.652491	0.701018	0.712404	0.688638	0.00346265
140	D3ZPU4	ERCC excision repair 6-like 2 OS=Rattus norvegicus GN=Ercc6l2 PE=4 SV=2 - [D3ZPU4_RAT]	0.59	1	1	1	1532	172.927	8.06006	0.801639	0.759036	0.791277	0.783984	0.00350773
141	F7EWA3	SP140 nuclear body protein OS=Rattus norvegicus GN=Sp140 PE=4 SV=2 - [F7EWA3_RAT]	0.91	1	1	1	657	74.9989	8.33838	0.468226	0.347311	0.363968	0.393168	0.00386497
142	Q5J3F6	Vomeronasal type-1 receptor 90 OS=Rattus norvegicus GN=Vom1r90 PE=2 SV=1 - [V1R90_RAT]	3.23	1	1	1	310	35.3006	9.5542	0.383766	0.466766	0.327985	0.392839	0.00438072
143	Q63520	Synaptonemal complex protein 3 OS=Rattus norvegicus GN=Sycp3 PE=1 SV=1 - [SYCP3_RAT]	2.72	1	1	3	257	29.7142	8.73389	0.696431	0.673598	0.74082	0.703616	0.00440447
144	G3V9R9	Afamin OS=Rattus norvegicus GN=Afm PE=1 SV=1 - [G3V9R9_RAT]	71.71	1	47	428	608	69.196	6.21436	0.621378	0.605602	0.684955	0.637312	0.00444183
145	Q99J86	Attractin OS=Rattus norvegicus GN=Atrn PE=2 SV=1 - [ATRN_RAT]	14.87	23	23	47	1432	158.568	7.21045	0.709354	0.741376	0.772645	0.741125	0.00494431
146	Q66HC6	A kinase (PRKA) anchor protein 3 OS=Rattus norvegicus GN=Akap3 PE=1 SV=1 - [Q66HC6_RAT]	1.17	1	1	1	858	94.691	6.17627	0.755953	0.717281	0.686143	0.719792	0.00515245
147	D4A2R6	Ubiquitin carboxyl-terminal hydrolase 40-like OS=Rattus norvegicus GN=LOC100911860 PE=3 SV=2 - [D4A2R6_RAT]	1.2	1	1	1	997	112.566	5.08447	0.774939	0.777979	0.821639	0.791519	0.00519514
148	D3ZES5	Ectonucleotide pyrophosphatase/phosphodiesterase family member 2 OS=Rattus norvegicus GN=Enpp2 PE=1 SV=3 - [D3ZES5_RAT]	1.98	2	2	2	858	98.1478	6.30322	0.695579	0.763271	0.719395	0.726082	0.00519733
149	Q8R2H2	Integrin beta OS=Rattus norvegicus GN=Itgb3 PE=2 SV=1 - [Q8R2H2_RAT]	2.67	2	2	2	787	86.8727	5.41455	0.566504	0.662502	0.591713	0.606906	0.00530105
150	Q63002	Mannose 6-phosphate/insulin-like growth factor II receptor OS=Rattus norvegicus GN=Igf2r PE=2 SV=1 - [Q63002_RAT]	0.28	1	1	1	2479	273.222	5.68115	0.687963	0.618173	0.599947	0.635361	0.00536723
151	D3ZW34	ADAM-like, decysin 1 OS=Rattus norvegicus GN=Adamdec1 PE=4 SV=1 - [D3ZW34_RAT]	3.56	1	1	1	309	34.5893	8.646	0.815856	0.818564	0.854972	0.829798	0.00544574
152	A0A0G2JU07	Ubiquitin-conjugating enzyme E2 variant 2 OS=Rattus norvegicus GN=Ube2v2 PE=1 SV=1 - [A0A0G2JU07_RAT]	6.9	1	1	1	145	16.4463	8.07471	0.815607	0.788654	0.75992	0.78806	0.00570591
153	A0A097BW25	Periostin OS=Rattus norvegicus GN=Postn PE=1 SV=1 - [A0A097BW25_RAT]	36.02	21	21	39	783	87.0984	7.25439	0.791985	0.759991	0.816322	0.789433	0.00594719
154	D4A7F6	Collectin sub-family member 10 (C-type lectin) (Predicted) OS=Rattus norvegicus GN=Colec10 PE=1 SV=1 - [D4A7F6_RAT]	5.05	1	1	1	277	30.6084	7.62061	0.726463	0.770199	0.698812	0.731825	0.00595137
155	D3ZUL3	Collagen type VI alpha 1 chain OS=Rattus norvegicus GN=Col6a1 PE=1 SV=1 - [D3ZUL3_RAT]	3.51	4	4	6	1025	108.738	5.36377	0.602284	0.55636	0.661742	0.606795	0.00596479
156	Q4FZT7	Ccdc62 protein (Fragment) OS=Rattus norvegicus GN=Ccdc62 PE=2 SV=1 - [Q4FZT7_RAT]	1.3	1	1	1	460	52.6543	5.74463	0.581417	0.65651	0.549045	0.595657	0.00613949
157	P13941	Collagen alpha-1(III) chain OS=Rattus norvegicus GN=Col3a1 PE=2 SV=3 - [CO3A1_RAT]	3.01	4	4	7	1463	138.851	6.52197	0.556258	0.459601	0.581202	0.532353	0.00622904
158	D4A811	CREB3 regulatory factor OS=Rattus norvegicus GN=Crebrf PE=4 SV=1 - [D4A811_RAT]	1.56	1	1	5	640	72.4154	4.94482	0.520675	0.50937	0.622943	0.550996	0.00640961
159	D3Z9R7	Syntaxin 16 OS=Rattus norvegicus GN=Stx16 PE=1 SV=1 - [D3Z9R7_RAT]	4.32	1	1	33	139	15.9904	4.98291	0.785107	0.825383	0.768715	0.793068	0.0065544
160	D3ZVU2	FANCD2 and FANCI-associated nuclease 1 OS=Rattus norvegicus GN=Fan1 PE=4 SV=2 - [D3ZVU2_RAT]	0.69	1	1	1	1020	112.683	7.32764	0.524012	0.380537	0.376934	0.427161	0.00707385
161	Q5BK77	Retinoic acid receptor responder (Tazarotene induced) 2 OS=Rattus norvegicus GN=Rarres2 PE=1 SV=1 - [Q5BK77_RAT]	25.15	4	4	6	163	18.4926	8.71924	0.803896	0.758605	0.81899	0.79383	0.00765572
162	A0A0G2JVW1	Insulin-like growth factor-binding protein 5 OS=Rattus norvegicus GN=Igfbp5 PE=4 SV=1 - [A0A0G2JVW1_RAT]	9.59	3	3	4	271	30.2868	8.17725	0.714136	0.681219	0.76621	0.720522	0.0077462
163	G3V7V8	Phosphodiesterase OS=Rattus norvegicus GN=Pde5a PE=1 SV=1 - [G3V7V8_RAT]	10.32	5	7	9	833	94.3694	6.03662	0.769958	0.698535	0.765115	0.744536	0.00803824
164	B1WC21	Fibulin-1 OS=Rattus norvegicus GN=Fbln1 PE=1 SV=1 - [B1WC21_RAT]	15.18	1	11	26	685	75.3301	5.23682	0.762245	0.719933	0.797213	0.759797	0.00854101
165	Q6IRK9	Carboxypeptidase Q OS=Rattus norvegicus GN=Cpq PE=1 SV=1 - [CBPQ_RAT]	31.14	13	13	38	472	52.0086	6.41748	0.819277	0.777513	0.837147	0.811313	0.00865557
166	D4AA05	Carboxylic ester hydrolase OS=Rattus norvegicus GN=Ces1a PE=1 SV=1 - [D4AA05_RAT]	3.2	1	1	5	563	62.3224	5.22412	0.766161	0.685626	0.684017	0.711935	0.00874542
167	P49889	Estrogen sulfotransferase, isoform 3 OS=Rattus norvegicus GN=Ste PE=1 SV=1 - [ST1E3_RAT]	2.37	1	1	1	295	35.3925	5.78271	0.581376	0.63569	0.495277	0.570781	0.00894889
168	A0A096MJ09	Myocyte enhancer factor 2C OS=Rattus norvegicus GN=Mef2c PE=1 SV=1 - [A0A096MJ09_RAT]	2.32	1	1	1	431	46.8433	9.0708	0.727289	0.666858	0.761044	0.718397	0.00943623
169	Q7TPB1	T-complex protein 1 subunit delta OS=Rattus norvegicus GN=Cct4 PE=1 SV=3 - [TCPD_RAT]	2.04	1	1	1	539	58.0628	8.01611	0.821658	0.774462	0.836497	0.810872	0.00963773
170	P05544	Serine protease inhibitor A3L OS=Rattus norvegicus GN=Serpina3l PE=1 SV=3 - [SPA3L_RAT]	73.61	22	31	1235	413	46.2481	5.66846	0.630276	0.577162	0.701515	0.636317	0.00966977
171	M0R7P3	Urinary protein 3-like OS=Rattus norvegicus GN=LOC100912026 PE=1 SV=2 - [M0R7P3_RAT]	11	1	1	1	100	10.9832	8.01611	0.750286	0.770411	0.823017	0.781238	0.00968099
172	F7FHP0	Angiopoietin-like 3 OS=Rattus norvegicus GN=Angptl3 PE=1 SV=1 - [F7FHP0_RAT]	19.34	8	8	11	455	52.5887	7.41553	0.708778	0.700608	0.785877	0.731754	0.0100996
173	F1LWS4	Uncharacterized protein OS=Rattus norvegicus PE=1 SV=3 - [F1LWS4_RAT]	2.96	2	2	2	574	65.8224	6.55127	0.820659	0.776212	0.841704	0.812858	0.0104736
174	Q5FVP9	Cfh protein OS=Rattus norvegicus GN=LOC100361907 PE=2 SV=1 - [Q5FVP9_RAT]	33.33	4	11	39	393	45.2765	7.51807	0.747844	0.710061	0.798959	0.752288	0.0106408
175	G3V9Z6	Septin 8 (Predicted) OS=Rattus norvegicus GN=Sept8 PE=1 SV=1 - [G3V9Z6_RAT]	3.26	1	2	2	429	49.8252	5.99854	0.646616	0.725362	0.604037	0.658672	0.0106673
176	P15473	Insulin-like growth factor-binding protein 3 OS=Rattus norvegicus GN=Igfbp3 PE=1 SV=2 - [IBP3_RAT]	44.52	13	13	28	292	31.6594	8.29443	0.679931	0.665756	0.76469	0.703459	0.0106758
177	F1M963	Hyaluronidase OS=Rattus norvegicus GN=Hyal1 PE=1 SV=2 - [F1M963_RAT]	6.46	3	3	4	449	50.6687	5.68115	0.645122	0.75415	0.672087	0.690453	0.0110328
178	P54921	Alpha-soluble NSF attachment protein OS=Rattus norvegicus GN=Napa PE=1 SV=2 - [SNAA_RAT]	2.37	1	1	1	295	33.1712	5.45264	0.615916	0.565097	0.701628	0.627547	0.011249
179	P16970	ATP-binding cassette sub-family D member 3 OS=Rattus norvegicus GN=Abcd3 PE=1 SV=3 - [ABCD3_RAT]	1.37	1	1	1	659	75.2672	9.24658	0.817203	0.777505	0.731083	0.775264	0.0120412
180	P0DP31	Calmodulin-3 OS=Rattus norvegicus GN=Calm3 PE=1 SV=1 - [CALM3_RAT]	30.2	4	4	7	149	16.8268	4.22119	0.76955	0.802681	0.712209	0.76148	0.012054
181	F7EWC1	Vasodilator-stimulated phosphoprotein OS=Rattus norvegicus GN=Vasp PE=1 SV=2 - [F7EWC1_RAT]	5.88	2	2	2	374	39.461	8.67529	0.75996	0.647458	0.669574	0.692331	0.0122798
182	Q8K3G3	Four and a half LIM domains 1, isoform CRA_e OS=Rattus norvegicus GN=Fhl1 PE=1 SV=1 - [Q8K3G3_RAT]	3.81	1	1	1	210	23.6852	8.646	0.796742	0.702845	0.766656	0.755414	0.0125689
183	P02761	Major urinary protein OS=Rattus norvegicus PE=1 SV=1 - [MUP_RAT]	54.7	1	9	45	181	20.7235	6.21436	0.660763	0.529868	0.660524	0.617052	0.0127113
184	P31211	Corticosteroid-binding globulin OS=Rattus norvegicus GN=Serpina6 PE=1 SV=2 - [CBG_RAT]	39.9	15	15	122	396	44.6423	4.98291	0.685589	0.678562	0.780432	0.714861	0.0130128
185	M0RDJ4	Glia maturation factor beta OS=Rattus norvegicus GN=Gmfb PE=1 SV=2 - [M0RDJ4_RAT]	11.43	1	1	1	140	16.4424	5.43994	0.654529	0.544589	0.687392	0.628837	0.0132649
186	A0A0H2UHP9	RCG39700, isoform CRA_d OS=Rattus norvegicus GN=Rab6a PE=1 SV=1 - [A0A0H2UHP9_RAT]	4.33	1	1	1	208	23.5309	5.5415	0.834835	0.75236	0.800298	0.795831	0.0134423
187	M0R497	Cellular tumor antigen p53 OS=Rattus norvegicus GN=LOC100910954 PE=3 SV=1 - [M0R497_RAT]	2.3	1	1	1	261	29.4425	8.47021	0.777051	0.670883	0.757535	0.735156	0.0148393
188	A0A0G2K845	Adiponectin, C1Q and collagen domain-containing OS=Rattus norvegicus GN=Adipoq PE=1 SV=1 - [A0A0G2K845_RAT]	12.39	2	2	12	218	23.4516	6.72705	0.791136	0.713564	0.67485	0.726516	0.0152702
189	Q5M890	Apolipoprotein N OS=Rattus norvegicus GN=Apon PE=1 SV=1 - [Q5M890_RAT]	24.31	5	5	32	255	28.2146	5.30029	0.745858	0.615017	0.711059	0.690645	0.0156219
190	B0BNN4	Complement factor properdin OS=Rattus norvegicus GN=Cfp PE=1 SV=1 - [B0BNN4_RAT]	24.3	9	9	21	465	50.5386	7.89893	0.686708	0.698574	0.796588	0.72729	0.0159127
191	Q6P7C7	Transmembrane glycoprotein NMB OS=Rattus norvegicus GN=Gpnmb PE=2 SV=1 - [GPNMB_RAT]	2.27	1	1	1	572	63.6909	7.10791	0.838321	0.748355	0.756011	0.780896	0.0168396
192	G3V811	Coagulation factor XIII A chain OS=Rattus norvegicus GN=F13a1 PE=1 SV=1 - [G3V811_RAT]	24.32	3	14	24	732	83.0016	5.61768	0.77535	0.64042	0.724574	0.713448	0.0183368
193	G3V8B1	Glycosylphosphatidylinositol specific phospholipase D1, isoform CRA_a OS=Rattus norvegicus GN=Gpld1 PE=1 SV=1 - [G3V8B1_RAT]	28.23	20	20	47	843	93.6074	6.69775	0.773846	0.731152	0.835284	0.780094	0.0183689
194	D3ZGM7	Peptidase inhibitor 16 OS=Rattus norvegicus GN=Pi16 PE=1 SV=2 - [D3ZGM7_RAT]	18.01	7	7	17	483	52.1156	4.85596	0.777271	0.813618	0.863532	0.81814	0.0183838
195	P04638	Apolipoprotein A-II OS=Rattus norvegicus GN=Apoa2 PE=2 SV=1 - [APOA2_RAT]	52.94	4	4	42	102	11.4319	6.65381	0.723836	0.590704	0.736056	0.683532	0.0209565
196	B1WC91	C1q and tumor necrosis factor-related protein 3 OS=Rattus norvegicus GN=C1qtnf3 PE=2 SV=1 - [B1WC91_RAT]	2.19	1	1	1	319	35.021	7.38623	0.707795	0.799541	0.814493	0.773943	0.0210846
197	P07335	Creatine kinase B-type OS=Rattus norvegicus GN=Ckb PE=1 SV=2 - [KCRB_RAT]	22.83	6	7	13	381	42.6983	5.66846	0.755187	0.732797	0.841118	0.776367	0.0211063
198	G3V9N0	Polyadenylate-binding protein OS=Rattus norvegicus GN=Pabpc4 PE=1 SV=2 - [G3V9N0_RAT]	0.93	1	1	1	644	70.789	9.26123	0.820028	0.700246	0.776552	0.765609	0.0215881
199	G3V8D4	Apolipoprotein C-II (Predicted) OS=Rattus norvegicus GN=Apoc2 PE=1 SV=1 - [G3V8D4_RAT]	40.21	3	3	23	97	10.6883	4.61475	0.665473	0.520058	0.703093	0.629541	0.0219501
200	D3ZQR3	CAMP-regulated phosphoprotein 21 OS=Rattus norvegicus GN=Arpp21 PE=1 SV=1 - [D3ZQR3_RAT]	0.74	1	1	1	808	88.8211	7.23975	0.655972	0.714552	0.801094	0.723872	0.0225188
201	Q08420	Extracellular superoxide dismutase [Cu-Zn] OS=Rattus norvegicus GN=Sod3 PE=1 SV=2 - [SODE_RAT]	49.18	10	10	38	244	26.6031	6.59521	0.754409	0.726245	0.843714	0.774789	0.0238391
202	A0A0G2K896	Similar to RIKEN cDNA 1300017J02 OS=Rattus norvegicus GN=RGD1310507 PE=1 SV=1 - [A0A0G2K896_RAT]	80.43	49	50	301	700	76.6714	6.96143	0.80203	0.753213	0.862796	0.806013	0.0256743
203	M0R5R0	Protein S (Alpha), isoform CRA_b OS=Rattus norvegicus GN=Pros1 PE=1 SV=1 - [M0R5R0_RAT]	14.81	13	13	30	675	74.5636	5.47803	0.678057	0.68231	0.817479	0.725949	0.0267911
204	M0R5V7	Murinoglobulin-2 OS=Rattus norvegicus GN=Mug2 PE=1 SV=2 - [M0R5V7_RAT]	55.68	2	61	1808	1365	151.867	6.771	0.831143	0.752683	0.858199	0.814008	0.0277436
205	A0A0G2K6J5	Myosin light polypeptide 6 OS=Rattus norvegicus GN=Myl6 PE=1 SV=1 - [A0A0G2K6J5_RAT]	51.66	6	7	13	151	16.9501	4.55127	0.817999	0.756336	0.868667	0.814334	0.0292648
206	P12711	Alcohol dehydrogenase class-3 OS=Rattus norvegicus GN=Adh5 PE=1 SV=2 - [ADHX_RAT]	2.14	1	1	1	374	39.5502	7.48877	0.7938	0.862548	0.740666	0.799005	0.0294561
207	F1LZB6	Nik-related kinase OS=Rattus norvegicus GN=Nrk PE=4 SV=2 - [F1LZB6_RAT]	0.48	1	1	1	1454	164.855	6.7124	0.780009	0.664795	0.809344	0.751383	0.0300713
208	P02466	Collagen alpha-2(I) chain OS=Rattus norvegicus GN=Col1a2 PE=1 SV=3 - [CO1A2_RAT]	7	6	7	14	1372	129.486	9.33447	0.762558	0.704688	0.845675	0.770974	0.0304662
209	G3V723	Phosphate regulating gene with homologies to endopeptidases on the X chromosome (Hypophosphatemia, vitamin D resistant rickets), isoform CRA_a OS=Rattus norvegicus GN=Phex PE=4 SV=3 - [G3V723_RAT]	1.47	1	1	1	749	86.2789	8.77783	0.842998	0.76561	0.699936	0.769515	0.0307035
210	P81827	Urinary protein 1 OS=Rattus norvegicus PE=1 SV=1 - [UP1_RAT]	10.89	1	1	1	101	10.9523	7.04932	0.876305	0.758933	0.797076	0.810771	0.0317874
211	Q5PQU8	Tfpi protein OS=Rattus norvegicus GN=Tfpi PE=2 SV=1 - [Q5PQU8_RAT]	7.97	2	2	3	251	28.5795	5.70654	0.832459	0.839793	0.725985	0.799412	0.032007
212	M0RBU0	Cartilage oligomeric matrix protein OS=Rattus norvegicus GN=Comp PE=4 SV=1 - [M0RBU0_RAT]	23.58	12	13	25	755	82.5006	4.67822	0.731561	0.858515	0.735267	0.775115	0.032727
213	A0A0G2JWA2	Phosphoinositide phospholipase C OS=Rattus norvegicus GN=Plcg2 PE=1 SV=1 - [A0A0G2JWA2_RAT]	0.71	1	1	1	1265	147.541	6.63916	0.838365	0.725204	0.835448	0.799672	0.0328692
214	Q01177	Plasminogen OS=Rattus norvegicus GN=Plg PE=2 SV=2 - [PLMN_RAT]	69.46	47	47	466	812	90.4769	7.07861	0.807892	0.742235	0.867299	0.805809	0.0328954
215	P40241	CD9 antigen OS=Rattus norvegicus GN=Cd9 PE=1 SV=2 - [CD9_RAT]	3.1	1	1	1	226	25.1979	7.26904	0.644626	0.820737	0.730017	0.731793	0.0341123
216	P02651	Apolipoprotein A-IV OS=Rattus norvegicus GN=Apoa4 PE=1 SV=2 - [APOA4_RAT]	81.59	30	30	366	391	44.4287	5.22412	0.695854	0.57954	0.784708	0.686701	0.0341209
217	P04916	Retinol-binding protein 4 OS=Rattus norvegicus GN=Rbp4 PE=1 SV=1 - [RET4_RAT]	69.15	12	12	124	201	23.2053	5.98584	0.825582	0.761585	0.882029	0.823065	0.0365587
218	P33436	72 kDa type IV collagenase OS=Rattus norvegicus GN=Mmp2 PE=1 SV=2 - [MMP2_RAT]	13.6	8	8	10	662	74.1019	5.46533	0.766515	0.787596	0.885825	0.813312	0.0366604
219	F7EZQ4	Fc fragment of IgG-binding protein-like 1 OS=Rattus norvegicus GN=Fcgbpl1 PE=4 SV=1 - [F7EZQ4_RAT]	1.38	1	4	7	2537	275.559	6.45557	0.75631	0.864825	0.854868	0.825334	0.0371361
220	D3ZD31	Mannose receptor, C type 1 OS=Rattus norvegicus GN=Mrc1 PE=1 SV=3 - [D3ZD31_RAT]	1.1	2	2	2	1456	164.884	6.85889	0.806712	0.875145	0.743179	0.808345	0.0373286
221	F1M8L1	Kinesin-like protein OS=Rattus norvegicus GN=Kif2a PE=1 SV=2 - [F1M8L1_RAT]	1.14	1	1	1	704	79.6396	6.68311	0.797386	0.666565	0.819712	0.761221	0.0377631
222	O88201	C-type lectin domain family 11 member A OS=Rattus norvegicus GN=Clec11a PE=2 SV=1 - [CLC11_RAT]	16.46	5	5	7	328	36.365	5.43994	0.805777	0.897564	0.784451	0.829264	0.0389122
223	P04639	Apolipoprotein A-I OS=Rattus norvegicus GN=Apoa1 PE=1 SV=2 - [APOA1_RAT]	74.9	25	25	877	259	30.0432	5.74463	0.823989	0.731383	0.868261	0.807878	0.0413442
224	G3V6A9	Microfibril-associated glycoprotein 4-like OS=Rattus norvegicus GN=LOC102553715 PE=1 SV=2 - [G3V6A9_RAT]	7.42	3	3	4	256	28.7869	5.2876	0.544087	0.701851	0.776433	0.674124	0.0414456
225	P85411	Keratinocyte differentiation-associated protein OS=Rattus norvegicus GN=Krtdap PE=2 SV=1 - [KTDAP_RAT]	15.31	1	1	1	98	10.8196	6.52197	0.819481	0.727947	0.868188	0.805205	0.0417655
226	P24090	Alpha-2-HS-glycoprotein OS=Rattus norvegicus GN=Ahsg PE=1 SV=2 - [FETUA_RAT]	66.76	19	19	526	352	37.9582	6.50732	0.768523	0.751015	0.884829	0.801456	0.0419376
227	B0BNM2	Mbd2 protein OS=Rattus norvegicus GN=Mbd2 PE=2 SV=1 - [B0BNM2_RAT]	1.46	1	1	1	412	43.5251	9.99365	0.7497	0.858264	0.679881	0.762615	0.0446217
228	A0A0G2JW10	Vascular endothelial growth factor receptor 2 OS=Rattus norvegicus GN=Kdr PE=1 SV=1 - [A0A0G2JW10_RAT]	4.44	3	3	3	991	110.577	7.38623	0.848445	0.725714	0.860524	0.811561	0.0484634	113 of 228 DEPs were down-regulated
229	P10252	CD48 antigen OS=Rattus norvegicus GN=Cd48 PE=1 SV=1 - [CD48_RAT]	2.92	1	1	1	240	27.6622	7.82568	0.8744	0.87289	0.87543	0.87424	3.43903e-05
230	F7FEM5	Suprabasin OS=Rattus norvegicus GN=Sbsn PE=1 SV=1 - [F7FEM5_RAT]	14.52	2	2	6	675	69.3979	7.15186	0.879425	0.886461	0.883221	0.883035	0.000302045
231	D3ZQ25	Fibulin-1 OS=Rattus norvegicus GN=Fbln1 PE=1 SV=1 - [D3ZQ25_RAT]	19.15	3	13	28	705	78.0195	5.16064	0.85649	0.864888	0.854349	0.858576	0.000516784
232	Q6IN37	GM2 ganglioside activator OS=Rattus norvegicus GN=Gm2a PE=1 SV=1 - [Q6IN37_RAT]	5.03	1	1	2	199	21.4792	6.52197	0.925925	0.920992	0.927843	0.92492	0.000737928
233	Q5XI36	CD97 molecule OS=Rattus norvegicus GN=Adgre5 PE=2 SV=1 - [Q5XI36_RAT]	2.06	2	2	2	825	91.0752	7.6792	0.93764	0.932362	0.939495	0.936499	0.00113042
234	Q5FWS5	Lysyl oxidase-like 1 OS=Rattus norvegicus GN=Loxl1 PE=2 SV=1 - [Q5FWS5_RAT]	2.47	2	2	2	608	66.5481	7.03467	0.925556	0.933894	0.934724	0.931391	0.00181555
235	A0A023IKI3	Proteasome subunit beta type OS=Rattus norvegicus GN=Psmb8 PE=2 SV=1 - [A0A023IKI3_RAT]	10.51	3	3	4	276	30.558	7.78174	1.08864	1.10305	1.09027	1.09398	0.00234218
236	F1LRM7	Collagen alpha-1(II) chain OS=Rattus norvegicus GN=Col2a1 PE=1 SV=1 - [F1LRM7_RAT]	1.76	2	2	2	1419	134.504	8.25049	0.864544	0.877449	0.852672	0.864888	0.00279229
237	Q9JKB7	Guanine deaminase OS=Rattus norvegicus GN=Gda PE=1 SV=1 - [Q9JKB7_RAT]	27.75	12	12	15	454	50.8687	5.71924	1.14457	1.1391	1.12074	1.1348	0.00284601
238	D3ZAA3	Latent transforming growth factor beta binding protein 1 OS=Rattus norvegicus GN=Ltbp1 PE=1 SV=2 - [D3ZAA3_RAT]	1.99	2	2	2	1712	186.479	5.97314	0.895745	0.893853	0.910887	0.900162	0.00290228
239	Q4KM66	LOC500183 protein OS=Rattus norvegicus GN=Igkc PE=1 SV=1 - [Q4KM66_RAT]	27.78	1	6	86	234	25.6755	5.57959	1.18908	1.17544	1.21372	1.19275	0.00335921
240	M0RDF2	Uncharacterized protein OS=Rattus norvegicus GN=Ighv6-4 PE=1 SV=1 - [M0RDF2_RAT]	26.26	2	2	2	99	11.1764	7.92822	1.13037	1.10868	1.13256	1.12387	0.003765
241	A0A0G2K531	Glutathione peroxidase OS=Rattus norvegicus GN=Gpx3 PE=1 SV=1 - [A0A0G2K531_RAT]	56.89	11	11	60	225	25.2579	8.11865	0.897761	0.881686	0.904867	0.894771	0.0042192
242	G3V9N9	alpha-1,2-Mannosidase OS=Rattus norvegicus GN=Man1a1 PE=1 SV=1 - [G3V9N9_RAT]	20.31	14	14	21	655	73.0784	6.60986	1.07486	1.08755	1.09453	1.08565	0.00448721
243	Q62894	Extracellular matrix protein 1 OS=Rattus norvegicus GN=Ecm1 PE=1 SV=2 - [ECM1_RAT]	39.5	19	19	39	562	63.208	6.87354	0.878492	0.846691	0.856039	0.860407	0.00453869
244	D3ZNR4	Insulin responsive sequence DNA binding protein-1, isoform CRA_a OS=Rattus norvegicus GN=Sned1 PE=4 SV=3 - [D3ZNR4_RAT]	0.93	2	2	2	1397	150.651	6.53662	1.12961	1.11797	1.15144	1.13301	0.00539457
245	O35849	Lecithin cholesterol acyltransferase OS=Rattus norvegicus GN=Lcat PE=1 SV=1 - [O35849_RAT]	22.27	8	8	20	440	49.85	6.65381	0.875864	0.867843	0.899029	0.880912	0.00610761
246	F1LSS7	Collectin sub-family member 11 OS=Rattus norvegicus GN=Colec11 PE=1 SV=2 - [F1LSS7_RAT]	12.55	4	4	4	271	28.8541	5.19873	0.898481	0.912862	0.925297	0.912213	0.00769989
247	Q6GMN4	Macrophage colony-stimulating factor 1 OS=Rattus norvegicus GN=Csf1 PE=2 SV=1 - [Q6GMN4_RAT]	6.36	3	3	4	566	62.114	5.63037	1.12863	1.11768	1.15758	1.13463	0.00772608
248	G3V6S3	Calumenin OS=Rattus norvegicus GN=Calu PE=1 SV=1 - [G3V6S3_RAT]	11.75	3	3	3	315	37.0405	4.66553	0.875397	0.834838	0.833637	0.847957	0.00804973
249	B5DEZ8	Plexin domain containing 2 OS=Rattus norvegicus GN=Plxdc2 PE=1 SV=1 - [B5DEZ8_RAT]	8.3	4	4	4	530	59.3793	6.62451	0.92312	0.943921	0.927219	0.93142	0.00849476
250	P32038	Complement factor D OS=Rattus norvegicus GN=Cfd PE=1 SV=2 - [CFAD_RAT]	49.05	8	8	32	263	28.4242	7.06396	0.861669	0.879582	0.900902	0.880718	0.0089173
251	O55004	Ribonuclease 4 OS=Rattus norvegicus GN=Rnase4 PE=1 SV=1 - [RNAS4_RAT]	45.58	5	5	11	147	16.8923	8.51416	0.949687	0.958616	0.963736	0.957347	0.00913575
252	A0A0G2K7X7	Complement C7 OS=Rattus norvegicus GN=C7 PE=1 SV=1 - [A0A0G2K7X7_RAT]	52.25	39	39	168	846	93.6035	7.25439	0.877913	0.855949	0.82763	0.853831	0.00976886
253	Q63041	Alpha-1-macroglobulin OS=Rattus norvegicus GN=A1m PE=1 SV=1 - [A1M_RAT]	73.8	82	82	2830	1500	167.019	6.90283	1.12648	1.14201	1.17711	1.14854	0.0100123
254	D4A871	Leiomodin 3 OS=Rattus norvegicus GN=Lmod3 PE=4 SV=3 - [D4A871_RAT]	1.21	1	1	1	578	66.0491	5.35107	0.84537	0.856287	0.891765	0.864474	0.0105101
255	P68255	14-3-3 protein theta OS=Rattus norvegicus GN=Ywhaq PE=1 SV=1 - [1433T_RAT]	30.61	2	7	13	245	27.7608	4.77979	0.903115	0.912126	0.875597	0.896946	0.0111762
256	D3ZJK6	Trafficking protein particle complex 9 OS=Rattus norvegicus GN=Trappc9 PE=1 SV=2 - [D3ZJK6_RAT]	1.17	1	1	1	857	95.2859	6.96143	0.892506	0.851276	0.8885	0.877427	0.0112752
257	M0R8R4	Oncoprotein-induced transcript 3 protein OS=Rattus norvegicus GN=Oit3 PE=4 SV=1 - [M0R8R4_RAT]	1.47	1	1	1	545	60.0366	5.57959	0.846273	0.842292	0.889508	0.859358	0.0113597
258	D3ZZ08	Uncharacterized protein OS=Rattus norvegicus PE=1 SV=2 - [D3ZZ08_RAT]	21.67	2	3	5	120	13.1827	7.12256	1.13162	1.15507	1.19069	1.15913	0.0114459
259	F1LSB2	Angiopoietin 1, isoform CRA_a OS=Rattus norvegicus GN=Angpt1 PE=4 SV=2 - [F1LSB2_RAT]	1.81	1	1	1	497	57.3792	6.72705	0.91694	0.943555	0.930607	0.930367	0.011959
260	P00762	Anionic trypsin-1 OS=Rattus norvegicus GN=Prss1 PE=1 SV=1 - [TRY1_RAT]	8.13	1	1	25	246	25.9427	4.89404	1.117	1.08845	1.13072	1.11206	0.0121209
261	P29524	Plasminogen activator inhibitor 2 type A OS=Rattus norvegicus GN=Serpinb2 PE=2 SV=1 - [PAI2_RAT]	3.37	1	1	1	416	47.2177	5.35107	0.910598	0.880397	0.915211	0.902069	0.0122008
262	F1M171	Similar to RIKEN cDNA 2310057J18 OS=Rattus norvegicus GN=RGD1311933 PE=4 SV=3 - [F1M171_RAT]	5.36	1	1	1	336	38.458	4.86865	0.851501	0.804146	0.863376	0.839674	0.0124957
263	A0A0G2JTX5	Dipeptidyl peptidase 4 OS=Rattus norvegicus GN=Dpp4 PE=1 SV=1 - [A0A0G2JTX5_RAT]	3	2	2	2	767	88.0455	6.21436	0.860922	0.889856	0.905257	0.885345	0.0126047
264	O70509	CD44 antigen OS=Rattus norvegicus GN=Cd44 PE=1 SV=1 - [O70509_RAT]	7.42	3	3	4	364	39.7004	5.13525	0.861214	0.837878	0.892386	0.863826	0.0131792
265	Q5I0E1	Leucine-rich alpha-2-glycoprotein 1 OS=Rattus norvegicus GN=Lrg1 PE=2 SV=1 - [Q5I0E1_RAT]	28.92	7	7	11	332	36.2971	7.2251	1.09247	1.13673	1.13189	1.12037	0.0132895
266	D4A8Y5	Staphylococcal nuclease domain-containing protein 1 OS=Rattus norvegicus GN=Snd1 PE=1 SV=2 - [D4A8Y5_RAT]	1.82	2	2	2	881	98.991	6.84424	0.943477	0.963229	0.953424	0.953376	0.0146305
267	P30835	ATP-dependent 6-phosphofructokinase, liver type OS=Rattus norvegicus GN=Pfkl PE=1 SV=3 - [PFKAL_RAT]	2.82	1	2	3	780	85.2844	7.40088	0.913522	0.867254	0.895629	0.892135	0.0152394
268	Q63621	Interleukin-1 receptor accessory protein OS=Rattus norvegicus GN=Il1rap PE=2 SV=1 - [IL1AP_RAT]	27.37	1	15	44	570	65.5565	7.72314	0.842918	0.896301	0.845982	0.861734	0.0153076
269	G3V7K2	Leukemia inhibitory factor receptor OS=Rattus norvegicus GN=Lifr PE=1 SV=1 - [G3V7K2_RAT]	5.49	6	6	7	1093	122.34	5.85889	0.883652	0.916278	0.869372	0.889767	0.0154908
270	P16446	Phosphatidylinositol transfer protein alpha isoform OS=Rattus norvegicus GN=Pitpna PE=1 SV=2 - [PIPNA_RAT]	2.21	1	1	1	271	31.8871	6.3667	0.906358	0.914322	0.940126	0.920269	0.0159485
271	P97546	Neuroplastin OS=Rattus norvegicus GN=Nptn PE=1 SV=2 - [NPTN_RAT]	2.29	1	1	1	393	43.9042	8.38232	0.88564	0.901324	0.92798	0.904982	0.0164993
272	D4A8G5	Transforming growth factor, beta-induced OS=Rattus norvegicus GN=Tgfbi PE=1 SV=2 - [D4A8G5_RAT]	16.06	11	11	13	685	74.7058	7.50342	0.912578	0.923464	0.945298	0.927113	0.0169779
273	Q3T1H9	Similar to Rnf37-pending protein OS=Rattus norvegicus GN=Ubox5 PE=2 SV=1 - [Q3T1H9_RAT]	1.86	1	1	1	538	58.3911	7.25439	1.16317	1.14227	1.22133	1.17559	0.0176627
274	P19999	Mannose-binding protein A OS=Rattus norvegicus GN=Mbl1 PE=1 SV=1 - [MBL1_RAT]	36.13	9	11	24	238	25.2917	7.62061	0.850266	0.851603	0.904315	0.868728	0.0178898
275	Q68FR8	Tubulin alpha-3 chain OS=Rattus norvegicus GN=Tuba3a PE=2 SV=1 - [TBA3_RAT]	24.67	1	10	14	450	49.9276	5.09717	0.96483	0.95032	0.94099	0.952047	0.0202858
276	Q4FZU2	Keratin, type II cytoskeletal 6A OS=Rattus norvegicus GN=Krt6a PE=1 SV=1 - [K2C6A_RAT]	3.99	1	2	4	552	59.2127	7.94287	1.18597	1.23366	1.13874	1.18612	0.0209924
277	D3ZJ77	Calcium binding protein 39 (Predicted), isoform CRA_a OS=Rattus norvegicus GN=Cab39 PE=1 SV=1 - [D3ZJ77_RAT]	5.1	1	1	1	196	23.6563	8.104	0.856967	0.889042	0.915792	0.887267	0.0220042
278	D3ZT59	Similar to Sepiapterin reductase (SPR) OS=Rattus norvegicus GN=RGD1560795 PE=4 SV=3 - [D3ZT59_RAT]	5.14	1	1	1	175	19.0175	5.07178	0.93275	0.8991	0.935888	0.922579	0.0223575
279	G3V7Q6	Proteasome subunit beta type OS=Rattus norvegicus GN=Psmb5 PE=1 SV=1 - [G3V7Q6_RAT]	8.37	2	2	2	263	28.5412	7.02002	1.04736	1.08065	1.07813	1.06871	0.0234
280	A0A096P6L9	Complement C5 OS=Rattus norvegicus GN=C5 PE=1 SV=2 - [A0A096P6L9_RAT]	51.81	78	78	309	1681	188.961	6.62451	1.09856	1.05724	1.09578	1.08386	0.0243689
281	B1H219	Dickkopf WNT-signaling pathway inhibitor 3 OS=Rattus norvegicus GN=Dkk3 PE=2 SV=1 - [B1H219_RAT]	9.77	3	3	4	348	38.7129	4.57666	1.12888	1.21507	1.1476	1.16385	0.024578
282	O35568	EGF-containing fibulin-like extracellular matrix protein 1 OS=Rattus norvegicus GN=Efemp1 PE=1 SV=1 - [FBLN3_RAT]	6.49	3	3	5	493	54.5602	5.10986	1.07308	1.07732	1.04396	1.06479	0.0252001
283	F1LZ11	Uncharacterized protein OS=Rattus norvegicus PE=1 SV=1 - [F1LZ11_RAT]	38.71	4	4	8	124	14.0578	8.90967	0.869285	0.873258	0.925495	0.889346	0.0257577
284	P30121	Metalloproteinase inhibitor 2 OS=Rattus norvegicus GN=Timp2 PE=1 SV=3 - [TIMP2_RAT]	17.27	4	4	7	220	24.3401	7.48877	0.805255	0.891733	0.823837	0.840275	0.0260238
285	P18421	Proteasome subunit beta type-1 OS=Rattus norvegicus GN=Psmb1 PE=1 SV=3 - [PSB1_RAT]	17.92	3	3	5	240	26.4623	7.35693	1.12734	1.07486	1.08699	1.09639	0.0260282
286	G3V637	Syntaxin binding protein 2, isoform CRA_b OS=Rattus norvegicus GN=Stxbp2 PE=1 SV=1 - [G3V637_RAT]	1.68	1	1	1	594	66.6117	6.771	1.11149	1.17585	1.10758	1.13164	0.0271252
287	Q01460	Di-N-acetylchitobiase OS=Rattus norvegicus GN=Ctbs PE=1 SV=1 - [DIAC_RAT]	12.53	4	4	4	367	41.5043	5.57959	0.90465	0.82672	0.868433	0.866601	0.0273246
288	A0A0G2KB00	Fras1-related extracellular matrix 1 OS=Rattus norvegicus GN=Frem1 PE=4 SV=1 - [A0A0G2KB00_RAT]	0.28	1	1	1	2139	239.301	6.06201	0.865186	0.911691	0.836877	0.871252	0.0275148
289	D3ZX10	BAH domain and coiled-coil-containing 1 OS=Rattus norvegicus GN=Bahcc1 PE=4 SV=3 - [D3ZX10_RAT]	0.31	1	1	1	2601	278.902	8.98291	0.876545	0.856913	0.922703	0.885387	0.0277463
290	F1LQT3	Rho-associated protein kinase OS=Rattus norvegicus GN=Rock2 PE=1 SV=3 - [F1LQT3_RAT]	0.44	1	1	1	1378	159.343	5.88428	0.888444	0.793225	0.831161	0.83761	0.0278388
291	Q5XFX7	RAD23 homolog A (S. cerevisiae) OS=Rattus norvegicus GN=Rad23a PE=1 SV=1 - [Q5XFX7_RAT]	2.56	1	1	1	351	38.044	4.729	0.87181	0.857659	0.923041	0.88417	0.028162
292	P40112	Proteasome subunit beta type-3 OS=Rattus norvegicus GN=Psmb3 PE=1 SV=1 - [PSB3_RAT]	15.12	2	2	4	205	22.9494	6.55127	1.1069	1.10632	1.05912	1.09078	0.0290937
293	Q5RKI0	WD repeat-containing protein 1 OS=Rattus norvegicus GN=Wdr1 PE=1 SV=3 - [WDR1_RAT]	19.8	11	11	18	606	66.1399	6.62451	0.909818	0.829759	0.858943	0.866173	0.0292207
294	F1LVL2	Inducible T-cell co-stimulator ligand OS=Rattus norvegicus GN=Icoslg PE=1 SV=3 - [F1LVL2_RAT]	20.2	6	6	65	307	34.8265	6.16357	0.856994	0.840413	0.915684	0.87103	0.0299455
295	Q9JJV7	Potassium voltage-gated channel subfamily E member 3 OS=Rattus norvegicus GN=Kcne3 PE=1 SV=1 - [KCNE3_RAT]	6.54	1	1	1	107	11.993	9.37842	0.901511	0.934575	0.873949	0.903345	0.0313396
296	B2LYI9	Tenascin C OS=Rattus norvegicus GN=Tnc PE=2 SV=1 - [B2LYI9_RAT]	5	1	10	12	2019	221.611	4.90674	0.886903	0.918906	0.846147	0.883986	0.031392
297	P34064	Proteasome subunit alpha type-5 OS=Rattus norvegicus GN=Psma5 PE=1 SV=1 - [PSA5_RAT]	26.97	7	7	14	241	26.3742	4.85596	1.15044	1.24103	1.13956	1.17701	0.0314729
298	A0A0G2K890	Ezrin OS=Rattus norvegicus GN=Ezr PE=1 SV=1 - [A0A0G2K890_RAT]	4.27	1	2	2	585	69.2446	6.1001	1.24026	1.12383	1.19389	1.18599	0.0315458
299	D3ZFH5	Uncharacterized protein OS=Rattus norvegicus GN=Itih2 PE=1 SV=3 - [D3ZFH5_RAT]	54.84	34	34	258	826	92.3113	6.69775	1.15926	1.09801	1.19111	1.14946	0.0318218
300	G3V9L4	Glycosylation dependent cell adhesion molecule 1, isoform CRA_a OS=Rattus norvegicus GN=Glycam1 PE=4 SV=1 - [G3V9L4_RAT]	6.85	1	1	1	146	15.3707	4.76709	0.892318	0.78845	0.821537	0.834102	0.0324495
301	A0A0G2K0I6	Cadherin 5 OS=Rattus norvegicus GN=Cdh5 PE=1 SV=1 - [A0A0G2K0I6_RAT]	12.47	8	8	9	730	81.9934	5.46533	0.855876	0.863625	0.925931	0.881811	0.0334415
302	D4A7U1	Zyxin OS=Rattus norvegicus GN=Zyx PE=1 SV=1 - [D4A7U1_RAT]	6.74	3	3	3	564	60.2648	6.46826	0.884432	0.792322	0.87469	0.850481	0.0361233
303	B2RYM3	Inter-alpha trypsin inhibitor, heavy chain 1 OS=Rattus norvegicus GN=Itih1 PE=1 SV=1 - [B2RYM3_RAT]	46.68	33	33	246	904	100.526	6.85889	0.871315	0.812285	0.90526	0.862953	0.0371122
304	A0A0G2K972	Uncharacterized protein OS=Rattus norvegicus GN=Tdrd15 PE=4 SV=1 - [A0A0G2K972_RAT]	0.3	1	1	1	2015	227.987	8.01611	0.911764	0.884988	0.827531	0.874761	0.0371819
305	P17046	Lysosome-associated membrane glycoprotein 2 OS=Rattus norvegicus GN=Lamp2 PE=1 SV=3 - [LAMP2_RAT]	3.41	2	2	2	411	45.1271	7.88428	0.888918	0.826499	0.909186	0.874868	0.037339
306	F1LUV9	Neural cell adhesion molecule 1 OS=Rattus norvegicus GN=Ncam1 PE=1 SV=3 - [F1LUV9_RAT]	13.57	11	11	16	833	91.5787	4.90674	0.865017	0.907461	0.932415	0.901631	0.037747
307	A0A0G2JZZ0	Adhesion G protein-coupled receptor F5 OS=Rattus norvegicus GN=Adgrf5 PE=1 SV=1 - [A0A0G2JZZ0_RAT]	5.2	8	8	11	1384	153.065	6.91748	0.886969	0.942194	0.925722	0.918295	0.0378701
308	Q5XI38	Lymphocyte cytosolic protein 1 OS=Rattus norvegicus GN=Lcp1 PE=1 SV=1 - [Q5XI38_RAT]	23.29	9	12	16	627	70.0777	5.2876	1.09866	1.0782	1.15208	1.10965	0.0380528
309	G3V8U9	Proteasome subunit beta OS=Rattus norvegicus GN=Psmb4 PE=1 SV=2 - [G3V8U9_RAT]	16.81	3	3	4	232	25.7438	6.34131	1.19048	1.26808	1.13157	1.19671	0.0380899
310	Q91YC0	NAD(P)(+)--arginine ADP-ribosyltransferase (Fragment) OS=Rattus norvegicus GN=Art3 PE=2 SV=1 - [Q91YC0_RAT]	3.69	1	1	1	217	24.9546	7.44482	0.909249	0.840854	0.909863	0.886655	0.0384835
311	F8QYX1	Chromogranin A OS=Rattus norvegicus GN=Chga PE=4 SV=1 - [F8QYX1_RAT]	19.47	7	7	14	457	50.8395	4.7417	0.767851	0.872524	0.86365	0.834675	0.0387144
312	P14046	Alpha-1-inhibitor 3 OS=Rattus norvegicus GN=A1i3 PE=1 SV=1 - [A1I3_RAT]	67.1	2	83	2829	1477	163.67	6.03662	0.904994	0.823968	0.894856	0.874606	0.0389189
313	P16975	SPARC OS=Rattus norvegicus GN=Sparc PE=1 SV=4 - [SPRC_RAT]	8.64	2	2	2	301	34.2735	4.89404	0.844354	0.836718	0.921471	0.867514	0.0392985
314	F1LRV4	Heat shock 70 kDa protein 4 OS=Rattus norvegicus GN=Hspa4 PE=1 SV=1 - [F1LRV4_RAT]	8.69	6	6	7	840	93.9671	5.21143	1.10767	1.15563	1.07519	1.11283	0.0403067
315	P63259	Actin, cytoplasmic 2 OS=Rattus norvegicus GN=Actg1 PE=1 SV=1 - [ACTG_RAT]	53.33	1	17	161	375	41.7658	5.47803	0.909342	0.858952	0.805325	0.857873	0.0418657
316	D3ZUU6	C-type lectin domain family 3, member B OS=Rattus norvegicus GN=Clec3b PE=1 SV=1 - [D3ZUU6_RAT]	30.69	7	7	14	202	22.2921	5.43994	0.908823	0.955777	0.941656	0.935419	0.0433852
317	G3V8B0	Myosin-7 OS=Rattus norvegicus GN=Myh7 PE=1 SV=1 - [G3V8B0_RAT]	3.31	1	6	8	1935	222.762	5.75732	1.19363	1.25732	1.11479	1.18858	0.0446115
318	P02770	Serum albumin OS=Rattus norvegicus GN=Alb PE=1 SV=2 - [ALBU_RAT]	19.24	1	12	14	608	68.6861	6.48096	1.14633	1.17967	1.07923	1.13508	0.0446339
319	D3ZZR3	Cathepsin S OS=Rattus norvegicus GN=Ctss PE=1 SV=3 - [D3ZZR3_RAT]	3.95	1	1	1	329	36.5737	7.28369	0.850733	0.88484	0.933896	0.889823	0.0447909
320	Q8R4Y9	Dentin sialoprotein II OS=Rattus norvegicus PE=2 SV=1 - [Q8R4Y9_RAT]	13.58	3	3	6	324	33.5678	4.60205	0.88058	0.943581	0.922557	0.915573	0.0448991
321	O35814	Stress-induced-phosphoprotein 1 OS=Rattus norvegicus GN=Stip1 PE=1 SV=1 - [STIP1_RAT]	4.24	3	3	3	543	62.5304	6.80029	0.903021	0.923479	0.842937	0.889812	0.0449001
322	A0A0G2K1L0	Tenascin C OS=Rattus norvegicus GN=Tnc PE=1 SV=1 - [A0A0G2K1L0_RAT]	5.05	1	10	12	2019	221.604	4.91943	0.956814	0.901155	0.923938	0.927302	0.0460027
323	A0A0G2JZY6	Spectrin beta chain OS=Rattus norvegicus GN=Sptbn1 PE=1 SV=1 - [A0A0G2JZY6_RAT]	3.42	7	7	8	2310	267.741	5.79541	0.883672	0.772242	0.871423	0.842446	0.0466587
324	E9PSP1	Phospholipid transfer protein OS=Rattus norvegicus GN=Pltp PE=1 SV=1 - [E9PSP1_RAT]	8.67	4	4	4	496	54.4165	6.62451	1.1756	1.17086	1.07799	1.14148	0.0469154
325	F1M9D0	Mitogen-activated protein kinase kinase kinase 2 OS=Rattus norvegicus GN=Map3k2 PE=1 SV=2 - [F1M9D0_RAT]	1.13	1	1	3	619	69.5622	8.26514	0.88511	0.819451	0.916019	0.873527	0.0471271
326	Q5XIA6	Sphingomyelin phosphodiesterase OS=Rattus norvegicus GN=Smpd1 PE=1 SV=1 - [Q5XIA6_RAT]	2.87	2	2	2	627	69.716	7.40088	1.15769	1.07892	1.18424	1.14029	0.0472452
[truncated: 674 more rows]
