# Supplementary material for: A Quantitative Serum Proteomic Analysis Helps to Explore the Comprehensive Mechanism and Identify Serum Biomarkers of Shengmai Injection’s Effect on Isoproterenol-Induced Myocardial Ischemia in Rats
Source: Front Pharmacol. 2021 Apr 28;12:666429. doi: 10.3389/fphar.2021.666429 (PMC8113823; doi:10.3389/fphar.2021.666429)
Supplement: Supplementary file 7 [file datasheet2.xlsx]

## Sheet: query2map (SMI vs Mod)
Protein_ID	KO	Name	Definition	Map_ID	Map_Name	URL
A0A0G2K7P6
Q5M8C6
Q3T1H9	K10600	UBOX5, UIP5	U-box domain-containing protein 5	map04120	Ubiquitin mediated proteolysis	http://www.kegg.jp/kegg-bin/show_pathway?map04120+K10600
P21743
G3V8L7	K06461	ITGAM, CD11b	integrin alpha M	map04015	Rap1 signaling pathway	http://www.kegg.jp/kegg-bin/show_pathway?map04015+K06461
G3V8L7	K06461	ITGAM, CD11b	integrin alpha M	map04145	Phagosome	http://www.kegg.jp/kegg-bin/show_pathway?map04145+K06461
G3V8L7	K06461	ITGAM, CD11b	integrin alpha M	map04514	Cell adhesion molecules (CAMs)	http://www.kegg.jp/kegg-bin/show_pathway?map04514+K06461
G3V8L7	K06461	ITGAM, CD11b	integrin alpha M	map04610	Complement and coagulation cascades	http://www.kegg.jp/kegg-bin/show_pathway?map04610+K06461
G3V8L7	K06461	ITGAM, CD11b	integrin alpha M	map04640	Hematopoietic cell lineage	http://www.kegg.jp/kegg-bin/show_pathway?map04640+K06461
G3V8L7	K06461	ITGAM, CD11b	integrin alpha M	map04670	Leukocyte transendothelial migration	http://www.kegg.jp/kegg-bin/show_pathway?map04670+K06461
G3V8L7	K06461	ITGAM, CD11b	integrin alpha M	map04810	Regulation of actin cytoskeleton	http://www.kegg.jp/kegg-bin/show_pathway?map04810+K06461
G3V8L7	K06461	ITGAM, CD11b	integrin alpha M	map05133	Pertussis	http://www.kegg.jp/kegg-bin/show_pathway?map05133+K06461
G3V8L7	K06461	ITGAM, CD11b	integrin alpha M	map05134	Legionellosis	http://www.kegg.jp/kegg-bin/show_pathway?map05134+K06461
G3V8L7	K06461	ITGAM, CD11b	integrin alpha M	map05140	Leishmaniasis	http://www.kegg.jp/kegg-bin/show_pathway?map05140+K06461
G3V8L7	K06461	ITGAM, CD11b	integrin alpha M	map05146	Amoebiasis	http://www.kegg.jp/kegg-bin/show_pathway?map05146+K06461
G3V8L7	K06461	ITGAM, CD11b	integrin alpha M	map05150	Staphylococcus aureus infection	http://www.kegg.jp/kegg-bin/show_pathway?map05150+K06461
G3V8L7	K06461	ITGAM, CD11b	integrin alpha M	map05152	Tuberculosis	http://www.kegg.jp/kegg-bin/show_pathway?map05152+K06461
G3V8L7	K06461	ITGAM, CD11b	integrin alpha M	map05202	Transcriptional misregulation in cancer	http://www.kegg.jp/kegg-bin/show_pathway?map05202+K06461
G3V8L7	K06461	ITGAM, CD11b	integrin alpha M	map05221	Acute myeloid leukemia	http://www.kegg.jp/kegg-bin/show_pathway?map05221+K06461
A0A0G2K9Z5
D3ZJW6
Q63514	K04002	C4BPA	complement component 4 binding protein, alpha	map04610	Complement and coagulation cascades	http://www.kegg.jp/kegg-bin/show_pathway?map04610+K04002
Q63514	K04002	C4BPA	complement component 4 binding protein, alpha	map05133	Pertussis	http://www.kegg.jp/kegg-bin/show_pathway?map05133+K04002
Q5M871
D4AA05
A0A0G2K093	K09491	STCH	stress 70 protein chaperone microsome-associated 60kDa protein
P15650	K00255	ACADL	long-chain-acyl-CoA dehydrogenase [EC:1.3.8.8;]	map00071	Fatty acid degradation	http://www.kegg.jp/kegg-bin/show_pathway?map00071+K00255
P15650	K00255	ACADL	long-chain-acyl-CoA dehydrogenase [EC:1.3.8.8;]	map01212	Fatty acid metabolism	http://www.kegg.jp/kegg-bin/show_pathway?map01212+K00255
P15650	K00255	ACADL	long-chain-acyl-CoA dehydrogenase [EC:1.3.8.8;]	map03320	PPAR signaling pathway	http://www.kegg.jp/kegg-bin/show_pathway?map03320+K00255
M0RD98
Q4KM75
Q62812	K10352	MYH	myosin heavy chain	map04530	Tight junction	http://www.kegg.jp/kegg-bin/show_pathway?map04530+K10352
P35213	K16197	YWHAB_Q_Z	14-3-3 protein beta/theta/zeta	map04013	MAPK signaling pathway - fly	http://www.kegg.jp/kegg-bin/show_pathway?map04013+K16197
P35213	K16197	YWHAB_Q_Z	14-3-3 protein beta/theta/zeta	map04110	Cell cycle	http://www.kegg.jp/kegg-bin/show_pathway?map04110+K16197
P35213	K16197	YWHAB_Q_Z	14-3-3 protein beta/theta/zeta	map04114	Oocyte meiosis	http://www.kegg.jp/kegg-bin/show_pathway?map04114+K16197
P35213	K16197	YWHAB_Q_Z	14-3-3 protein beta/theta/zeta	map04151	PI3K-Akt signaling pathway	http://www.kegg.jp/kegg-bin/show_pathway?map04151+K16197
P35213	K16197	YWHAB_Q_Z	14-3-3 protein beta/theta/zeta	map04212	Longevity regulating pathway - worm	http://www.kegg.jp/kegg-bin/show_pathway?map04212+K16197
P35213	K16197	YWHAB_Q_Z	14-3-3 protein beta/theta/zeta	map04390	Hippo signaling pathway	http://www.kegg.jp/kegg-bin/show_pathway?map04390+K16197
P35213	K16197	YWHAB_Q_Z	14-3-3 protein beta/theta/zeta	map04391	Hippo signaling pathway - fly	http://www.kegg.jp/kegg-bin/show_pathway?map04391+K16197
P35213	K16197	YWHAB_Q_Z	14-3-3 protein beta/theta/zeta	map05161	Hepatitis B	http://www.kegg.jp/kegg-bin/show_pathway?map05161+K16197
P35213	K16197	YWHAB_Q_Z	14-3-3 protein beta/theta/zeta	map05169	Epstein-Barr virus infection	http://www.kegg.jp/kegg-bin/show_pathway?map05169+K16197
P35213	K16197	YWHAB_Q_Z	14-3-3 protein beta/theta/zeta	map05203	Viral carcinogenesis	http://www.kegg.jp/kegg-bin/show_pathway?map05203+K16197
G3V6S3
A0A0G2JU07	K10704	UBE2V	ubiquitin-conjugating enzyme E2 variant	map04624	Toll and Imd signaling pathway	http://www.kegg.jp/kegg-bin/show_pathway?map04624+K10704
A0A0G2QC04
G3V637	K15300	STXBP2, MUNC18-2	syntaxin-binding protein 2
P07335	K00933	E2.7.3.2	creatine kinase [EC:2.7.3.2;]	map00330	Arginine and proline metabolism	http://www.kegg.jp/kegg-bin/show_pathway?map00330+K00933
D4ACB8	K09500	CCT8	T-complex protein 1 subunit theta
F7EWC1	K06274	VASP	vasodilator-stimulated phosphoprotein	map04015	Rap1 signaling pathway	http://www.kegg.jp/kegg-bin/show_pathway?map04015+K06274
F7EWC1	K06274	VASP	vasodilator-stimulated phosphoprotein	map04022	cGMP-PKG signaling pathway	http://www.kegg.jp/kegg-bin/show_pathway?map04022+K06274
F7EWC1	K06274	VASP	vasodilator-stimulated phosphoprotein	map04510	Focal adhesion	http://www.kegg.jp/kegg-bin/show_pathway?map04510+K06274
F7EWC1	K06274	VASP	vasodilator-stimulated phosphoprotein	map04530	Tight junction	http://www.kegg.jp/kegg-bin/show_pathway?map04530+K06274
F7EWC1	K06274	VASP	vasodilator-stimulated phosphoprotein	map04611	Platelet activation	http://www.kegg.jp/kegg-bin/show_pathway?map04611+K06274
F7EWC1	K06274	VASP	vasodilator-stimulated phosphoprotein	map04666	Fc gamma R-mediated phagocytosis	http://www.kegg.jp/kegg-bin/show_pathway?map04666+K06274
F7EWC1	K06274	VASP	vasodilator-stimulated phosphoprotein	map04670	Leukocyte transendothelial migration	http://www.kegg.jp/kegg-bin/show_pathway?map04670+K06274
B2GUZ5	K10364	CAPZA	capping protein (actin filament) muscle Z-line, alpha	map04144	Endocytosis	http://www.kegg.jp/kegg-bin/show_pathway?map04144+K10364
Q9Z270	K06096	VAPA	vesicle-associated membrane protein-associated protein A
Q91ZN1	K13882	CORO1A	coronin-1A	map04145	Phagosome	http://www.kegg.jp/kegg-bin/show_pathway?map04145+K13882
Q91ZN1	K13882	CORO1A	coronin-1A	map05152	Tuberculosis	http://www.kegg.jp/kegg-bin/show_pathway?map05152+K13882
Q5XFX7	K10839	RAD23, HR23	UV excision repair protein RAD23	map03420	Nucleotide excision repair	http://www.kegg.jp/kegg-bin/show_pathway?map03420+K10839
Q5XFX7	K10839	RAD23, HR23	UV excision repair protein RAD23	map04141	Protein processing in endoplasmic reticulum	http://www.kegg.jp/kegg-bin/show_pathway?map04141+K10839
Q8K3G3	K14365	FHL1, SLIM1	four and a half LIM domains protein 1	map04630	Jak-STAT signaling pathway	http://www.kegg.jp/kegg-bin/show_pathway?map04630+K14365
Q66H98
P49889	K01016	SULT1E1, STE	estrone sulfotransferase [EC:2.8.2.4;]	map00140	Steroid hormone biosynthesis	http://www.kegg.jp/kegg-bin/show_pathway?map00140+K01016
Q5RKI0
A0A0H2UHM7	K07374	TUBA	tubulin alpha	map04145	Phagosome	http://www.kegg.jp/kegg-bin/show_pathway?map04145+K07374
A0A0H2UHM7	K07374	TUBA	tubulin alpha	map04210	Apoptosis	http://www.kegg.jp/kegg-bin/show_pathway?map04210+K07374
A0A0H2UHM7	K07374	TUBA	tubulin alpha	map04530	Tight junction	http://www.kegg.jp/kegg-bin/show_pathway?map04530+K07374
A0A0H2UHM7	K07374	TUBA	tubulin alpha	map04540	Gap junction	http://www.kegg.jp/kegg-bin/show_pathway?map04540+K07374
A0A0H2UHM7	K07374	TUBA	tubulin alpha	map05130	Pathogenic Escherichia coli infection	http://www.kegg.jp/kegg-bin/show_pathway?map05130+K07374
Q7TPB1	K09496	CCT4	T-complex protein 1 subunit delta
Q7M052
P68255	K16197	YWHAB_Q_Z	14-3-3 protein beta/theta/zeta	map04013	MAPK signaling pathway - fly	http://www.kegg.jp/kegg-bin/show_pathway?map04013+K16197
P68255	K16197	YWHAB_Q_Z	14-3-3 protein beta/theta/zeta	map04110	Cell cycle	http://www.kegg.jp/kegg-bin/show_pathway?map04110+K16197
P68255	K16197	YWHAB_Q_Z	14-3-3 protein beta/theta/zeta	map04114	Oocyte meiosis	http://www.kegg.jp/kegg-bin/show_pathway?map04114+K16197
P68255	K16197	YWHAB_Q_Z	14-3-3 protein beta/theta/zeta	map04151	PI3K-Akt signaling pathway	http://www.kegg.jp/kegg-bin/show_pathway?map04151+K16197
P68255	K16197	YWHAB_Q_Z	14-3-3 protein beta/theta/zeta	map04212	Longevity regulating pathway - worm	http://www.kegg.jp/kegg-bin/show_pathway?map04212+K16197
P68255	K16197	YWHAB_Q_Z	14-3-3 protein beta/theta/zeta	map04390	Hippo signaling pathway	http://www.kegg.jp/kegg-bin/show_pathway?map04390+K16197
P68255	K16197	YWHAB_Q_Z	14-3-3 protein beta/theta/zeta	map04391	Hippo signaling pathway - fly	http://www.kegg.jp/kegg-bin/show_pathway?map04391+K16197
P68255	K16197	YWHAB_Q_Z	14-3-3 protein beta/theta/zeta	map05161	Hepatitis B	http://www.kegg.jp/kegg-bin/show_pathway?map05161+K16197
P68255	K16197	YWHAB_Q_Z	14-3-3 protein beta/theta/zeta	map05169	Epstein-Barr virus infection	http://www.kegg.jp/kegg-bin/show_pathway?map05169+K16197
P68255	K16197	YWHAB_Q_Z	14-3-3 protein beta/theta/zeta	map05203	Viral carcinogenesis	http://www.kegg.jp/kegg-bin/show_pathway?map05203+K16197
P63259	K05692	ACTB_G1	actin beta/gamma 1	map04015	Rap1 signaling pathway	http://www.kegg.jp/kegg-bin/show_pathway?map04015+K05692
P63259	K05692	ACTB_G1	actin beta/gamma 1	map04145	Phagosome	http://www.kegg.jp/kegg-bin/show_pathway?map04145+K05692
P63259	K05692	ACTB_G1	actin beta/gamma 1	map04210	Apoptosis	http://www.kegg.jp/kegg-bin/show_pathway?map04210+K05692
P63259	K05692	ACTB_G1	actin beta/gamma 1	map04390	Hippo signaling pathway	http://www.kegg.jp/kegg-bin/show_pathway?map04390+K05692
P63259	K05692	ACTB_G1	actin beta/gamma 1	map04391	Hippo signaling pathway - fly	http://www.kegg.jp/kegg-bin/show_pathway?map04391+K05692
P63259	K05692	ACTB_G1	actin beta/gamma 1	map04510	Focal adhesion	http://www.kegg.jp/kegg-bin/show_pathway?map04510+K05692
P63259	K05692	ACTB_G1	actin beta/gamma 1	map04520	Adherens junction	http://www.kegg.jp/kegg-bin/show_pathway?map04520+K05692
P63259	K05692	ACTB_G1	actin beta/gamma 1	map04530	Tight junction	http://www.kegg.jp/kegg-bin/show_pathway?map04530+K05692
P63259	K05692	ACTB_G1	actin beta/gamma 1	map04611	Platelet activation	http://www.kegg.jp/kegg-bin/show_pathway?map04611+K05692
P63259	K05692	ACTB_G1	actin beta/gamma 1	map04670	Leukocyte transendothelial migration	http://www.kegg.jp/kegg-bin/show_pathway?map04670+K05692
P63259	K05692	ACTB_G1	actin beta/gamma 1	map04745	Phototransduction - fly	http://www.kegg.jp/kegg-bin/show_pathway?map04745+K05692
P63259	K05692	ACTB_G1	actin beta/gamma 1	map04810	Regulation of actin cytoskeleton	http://www.kegg.jp/kegg-bin/show_pathway?map04810+K05692
P63259	K05692	ACTB_G1	actin beta/gamma 1	map04919	Thyroid hormone signaling pathway	http://www.kegg.jp/kegg-bin/show_pathway?map04919+K05692
P63259	K05692	ACTB_G1	actin beta/gamma 1	map04921	Oxytocin signaling pathway	http://www.kegg.jp/kegg-bin/show_pathway?map04921+K05692
P63259	K05692	ACTB_G1	actin beta/gamma 1	map05100	Bacterial invasion of epithelial cells	http://www.kegg.jp/kegg-bin/show_pathway?map05100+K05692
P63259	K05692	ACTB_G1	actin beta/gamma 1	map05110	Vibrio cholerae infection	http://www.kegg.jp/kegg-bin/show_pathway?map05110+K05692
P63259	K05692	ACTB_G1	actin beta/gamma 1	map05130	Pathogenic Escherichia coli infection	http://www.kegg.jp/kegg-bin/show_pathway?map05130+K05692
P63259	K05692	ACTB_G1	actin beta/gamma 1	map05131	Shigellosis	http://www.kegg.jp/kegg-bin/show_pathway?map05131+K05692
P63259	K05692	ACTB_G1	actin beta/gamma 1	map05132	Salmonella infection	http://www.kegg.jp/kegg-bin/show_pathway?map05132+K05692
P63259	K05692	ACTB_G1	actin beta/gamma 1	map05164	Influenza A	http://www.kegg.jp/kegg-bin/show_pathway?map05164+K05692
P63259	K05692	ACTB_G1	actin beta/gamma 1	map05205	Proteoglycans in cancer	http://www.kegg.jp/kegg-bin/show_pathway?map05205+K05692
P63259	K05692	ACTB_G1	actin beta/gamma 1	map05410	Hypertrophic cardiomyopathy (HCM)	http://www.kegg.jp/kegg-bin/show_pathway?map05410+K05692
P63259	K05692	ACTB_G1	actin beta/gamma 1	map05412	Arrhythmogenic right ventricular cardiomyopathy (ARVC)	http://www.kegg.jp/kegg-bin/show_pathway?map05412+K05692
P63259	K05692	ACTB_G1	actin beta/gamma 1	map05414	Dilated cardiomyopathy (DCM)	http://www.kegg.jp/kegg-bin/show_pathway?map05414+K05692
P63259	K05692	ACTB_G1	actin beta/gamma 1	map05416	Viral myocarditis	http://www.kegg.jp/kegg-bin/show_pathway?map05416+K05692
P63259	K05692	ACTB_G1	actin beta/gamma 1	map05418	Fluid shear stress and atherosclerosis	http://www.kegg.jp/kegg-bin/show_pathway?map05418+K05692
P10111	K03767	PPIA	peptidyl-prolyl cis-trans isomerase A (cyclophilin A) [EC:5.2.1.8;]	map01503	Cationic antimicrobial peptide (CAMP) resistance	http://www.kegg.jp/kegg-bin/show_pathway?map01503+K03767
P10111	K03767	PPIA	peptidyl-prolyl cis-trans isomerase A (cyclophilin A) [EC:5.2.1.8;]	map04217	Necroptosis	http://www.kegg.jp/kegg-bin/show_pathway?map04217+K03767
M0R590	K00134	GAPDH, gapA	glyceraldehyde 3-phosphate dehydrogenase [EC:1.2.1.12;]	map00010	Glycolysis / Gluconeogenesis	http://www.kegg.jp/kegg-bin/show_pathway?map00010+K00134
M0R590	K00134	GAPDH, gapA	glyceraldehyde 3-phosphate dehydrogenase [EC:1.2.1.12;]	map00710	Carbon fixation in photosynthetic organisms	http://www.kegg.jp/kegg-bin/show_pathway?map00710+K00134
M0R590	K00134	GAPDH, gapA	glyceraldehyde 3-phosphate dehydrogenase [EC:1.2.1.12;]	map01200	Carbon metabolism	http://www.kegg.jp/kegg-bin/show_pathway?map01200+K00134
M0R590	K00134	GAPDH, gapA	glyceraldehyde 3-phosphate dehydrogenase [EC:1.2.1.12;]	map01230	Biosynthesis of amino acids	http://www.kegg.jp/kegg-bin/show_pathway?map01230+K00134
M0R590	K00134	GAPDH, gapA	glyceraldehyde 3-phosphate dehydrogenase [EC:1.2.1.12;]	map04066	HIF-1 signaling pathway	http://www.kegg.jp/kegg-bin/show_pathway?map04066+K00134
M0R590	K00134	GAPDH, gapA	glyceraldehyde 3-phosphate dehydrogenase [EC:1.2.1.12;]	map05010	Alzheimer's disease	http://www.kegg.jp/kegg-bin/show_pathway?map05010+K00134
A0A0G2JZY6	K06115	SPTB	spectrin beta
D4A7U1	K06273	ZYX	zyxin	map04510	Focal adhesion	http://www.kegg.jp/kegg-bin/show_pathway?map04510+K06273
P68035	K12314	ACTC1	actin, alpha cardiac muscle	map04260	Cardiac muscle contraction	http://www.kegg.jp/kegg-bin/show_pathway?map04260+K12314
P68035	K12314	ACTC1	actin, alpha cardiac muscle	map04261	Adrenergic signaling in cardiomyocytes	http://www.kegg.jp/kegg-bin/show_pathway?map04261+K12314
P68035	K12314	ACTC1	actin, alpha cardiac muscle	map05410	Hypertrophic cardiomyopathy (HCM)	http://www.kegg.jp/kegg-bin/show_pathway?map05410+K12314
P68035	K12314	ACTC1	actin, alpha cardiac muscle	map05414	Dilated cardiomyopathy (DCM)	http://www.kegg.jp/kegg-bin/show_pathway?map05414+K12314
P0DP31	K02183	CALM	calmodulin	map04014	Ras signaling pathway	http://www.kegg.jp/kegg-bin/show_pathway?map04014+K02183
P0DP31	K02183	CALM	calmodulin	map04015	Rap1 signaling pathway	http://www.kegg.jp/kegg-bin/show_pathway?map04015+K02183
P0DP31	K02183	CALM	calmodulin	map04016	MAPK signaling pathway - plant	http://www.kegg.jp/kegg-bin/show_pathway?map04016+K02183
P0DP31	K02183	CALM	calmodulin	map04020	Calcium signaling pathway	http://www.kegg.jp/kegg-bin/show_pathway?map04020+K02183
P0DP31	K02183	CALM	calmodulin	map04022	cGMP-PKG signaling pathway	http://www.kegg.jp/kegg-bin/show_pathway?map04022+K02183
P0DP31	K02183	CALM	calmodulin	map04024	cAMP signaling pathway	http://www.kegg.jp/kegg-bin/show_pathway?map04024+K02183
P0DP31	K02183	CALM	calmodulin	map04070	Phosphatidylinositol signaling system	http://www.kegg.jp/kegg-bin/show_pathway?map04070+K02183
P0DP31	K02183	CALM	calmodulin	map04114	Oocyte meiosis	http://www.kegg.jp/kegg-bin/show_pathway?map04114+K02183
P0DP31	K02183	CALM	calmodulin	map04218	Cellular senescence	http://www.kegg.jp/kegg-bin/show_pathway?map04218+K02183
P0DP31	K02183	CALM	calmodulin	map04261	Adrenergic signaling in cardiomyocytes	http://www.kegg.jp/kegg-bin/show_pathway?map04261+K02183
P0DP31	K02183	CALM	calmodulin	map04270	Vascular smooth muscle contraction	http://www.kegg.jp/kegg-bin/show_pathway?map04270+K02183
P0DP31	K02183	CALM	calmodulin	map04371	Apelin signaling pathway	http://www.kegg.jp/kegg-bin/show_pathway?map04371+K02183
P0DP31	K02183	CALM	calmodulin	map04626	Plant-pathogen interaction	http://www.kegg.jp/kegg-bin/show_pathway?map04626+K02183
P0DP31	K02183	CALM	calmodulin	map04713	Circadian entrainment	http://www.kegg.jp/kegg-bin/show_pathway?map04713+K02183
P0DP31	K02183	CALM	calmodulin	map04720	Long-term potentiation	http://www.kegg.jp/kegg-bin/show_pathway?map04720+K02183
P0DP31	K02183	CALM	calmodulin	map04722	Neurotrophin signaling pathway	http://www.kegg.jp/kegg-bin/show_pathway?map04722+K02183
P0DP31	K02183	CALM	calmodulin	map04728	Dopaminergic synapse	http://www.kegg.jp/kegg-bin/show_pathway?map04728+K02183
P0DP31	K02183	CALM	calmodulin	map04740	Olfactory transduction	http://www.kegg.jp/kegg-bin/show_pathway?map04740+K02183
P0DP31	K02183	CALM	calmodulin	map04744	Phototransduction	http://www.kegg.jp/kegg-bin/show_pathway?map04744+K02183
P0DP31	K02183	CALM	calmodulin	map04745	Phototransduction - fly	http://www.kegg.jp/kegg-bin/show_pathway?map04745+K02183
P0DP31	K02183	CALM	calmodulin	map04750	Inflammatory mediator regulation of TRP channels	http://www.kegg.jp/kegg-bin/show_pathway?map04750+K02183
P0DP31	K02183	CALM	calmodulin	map04910	Insulin signaling pathway	http://www.kegg.jp/kegg-bin/show_pathway?map04910+K02183
P0DP31	K02183	CALM	calmodulin	map04912	GnRH signaling pathway	http://www.kegg.jp/kegg-bin/show_pathway?map04912+K02183
P0DP31	K02183	CALM	calmodulin	map04915	Estrogen signaling pathway	http://www.kegg.jp/kegg-bin/show_pathway?map04915+K02183
P0DP31	K02183	CALM	calmodulin	map04916	Melanogenesis	http://www.kegg.jp/kegg-bin/show_pathway?map04916+K02183
P0DP31	K02183	CALM	calmodulin	map04921	Oxytocin signaling pathway	http://www.kegg.jp/kegg-bin/show_pathway?map04921+K02183
P0DP31	K02183	CALM	calmodulin	map04922	Glucagon signaling pathway	http://www.kegg.jp/kegg-bin/show_pathway?map04922+K02183
P0DP31	K02183	CALM	calmodulin	map04924	Renin secretion	http://www.kegg.jp/kegg-bin/show_pathway?map04924+K02183
P0DP31	K02183	CALM	calmodulin	map04925	Aldosterone synthesis and secretion	http://www.kegg.jp/kegg-bin/show_pathway?map04925+K02183
P0DP31	K02183	CALM	calmodulin	map04970	Salivary secretion	http://www.kegg.jp/kegg-bin/show_pathway?map04970+K02183
P0DP31	K02183	CALM	calmodulin	map04971	Gastric acid secretion	http://www.kegg.jp/kegg-bin/show_pathway?map04971+K02183
P0DP31	K02183	CALM	calmodulin	map05010	Alzheimer's disease	http://www.kegg.jp/kegg-bin/show_pathway?map05010+K02183
P0DP31	K02183	CALM	calmodulin	map05031	Amphetamine addiction	http://www.kegg.jp/kegg-bin/show_pathway?map05031+K02183
P0DP31	K02183	CALM	calmodulin	map05034	Alcoholism	http://www.kegg.jp/kegg-bin/show_pathway?map05034+K02183
P0DP31	K02183	CALM	calmodulin	map05133	Pertussis	http://www.kegg.jp/kegg-bin/show_pathway?map05133+K02183
P0DP31	K02183	CALM	calmodulin	map05152	Tuberculosis	http://www.kegg.jp/kegg-bin/show_pathway?map05152+K02183
P0DP31	K02183	CALM	calmodulin	map05167	Kaposi's sarcoma-associated herpesvirus infection	http://www.kegg.jp/kegg-bin/show_pathway?map05167+K02183
P0DP31	K02183	CALM	calmodulin	map05214	Glioma	http://www.kegg.jp/kegg-bin/show_pathway?map05214+K02183
P0DP31	K02183	CALM	calmodulin	map05418	Fluid shear stress and atherosclerosis	http://www.kegg.jp/kegg-bin/show_pathway?map05418+K02183
P06302	K13784	PTMA	prothymosin alpha	map05169	Epstein-Barr virus infection	http://www.kegg.jp/kegg-bin/show_pathway?map05169+K13784
D3ZGX9	K06840	SEMA3	semaphorin 3	map04360	Axon guidance	http://www.kegg.jp/kegg-bin/show_pathway?map04360+K06840
G3V9N0	K13126	PABPC	polyadenylate-binding protein	map03013	RNA transport	http://www.kegg.jp/kegg-bin/show_pathway?map03013+K13126
G3V9N0	K13126	PABPC	polyadenylate-binding protein	map03015	mRNA surveillance pathway	http://www.kegg.jp/kegg-bin/show_pathway?map03015+K13126
G3V9N0	K13126	PABPC	polyadenylate-binding protein	map03018	RNA degradation	http://www.kegg.jp/kegg-bin/show_pathway?map03018+K13126
A0A0G2K6J5	K12751	MYL6	myosin light chain 6	map04270	Vascular smooth muscle contraction	http://www.kegg.jp/kegg-bin/show_pathway?map04270+K12751
A0A0G2K6J5	K12751	MYL6	myosin light chain 6	map04530	Tight junction	http://www.kegg.jp/kegg-bin/show_pathway?map04530+K12751
A0A0G2K6J5	K12751	MYL6	myosin light chain 6	map04921	Oxytocin signaling pathway	http://www.kegg.jp/kegg-bin/show_pathway?map04921+K12751
P0C5H9
Q4V7E8
P85515	K16575	ACTR1, ARP1	centractin
A0A0G2JSW0	K12757	MYL12	myosin regulatory light chain 12	map04510	Focal adhesion	http://www.kegg.jp/kegg-bin/show_pathway?map04510+K12757
A0A0G2JSW0	K12757	MYL12	myosin regulatory light chain 12	map04530	Tight junction	http://www.kegg.jp/kegg-bin/show_pathway?map04530+K12757
A0A0G2JSW0	K12757	MYL12	myosin regulatory light chain 12	map04611	Platelet activation	http://www.kegg.jp/kegg-bin/show_pathway?map04611+K12757
A0A0G2JSW0	K12757	MYL12	myosin regulatory light chain 12	map04670	Leukocyte transendothelial migration	http://www.kegg.jp/kegg-bin/show_pathway?map04670+K12757
A0A0G2JSW0	K12757	MYL12	myosin regulatory light chain 12	map04810	Regulation of actin cytoskeleton	http://www.kegg.jp/kegg-bin/show_pathway?map04810+K12757
D3ZSL2
P63102	K16197	YWHAB_Q_Z	14-3-3 protein beta/theta/zeta	map04013	MAPK signaling pathway - fly	http://www.kegg.jp/kegg-bin/show_pathway?map04013+K16197
P63102	K16197	YWHAB_Q_Z	14-3-3 protein beta/theta/zeta	map04110	Cell cycle	http://www.kegg.jp/kegg-bin/show_pathway?map04110+K16197
P63102	K16197	YWHAB_Q_Z	14-3-3 protein beta/theta/zeta	map04114	Oocyte meiosis	http://www.kegg.jp/kegg-bin/show_pathway?map04114+K16197
P63102	K16197	YWHAB_Q_Z	14-3-3 protein beta/theta/zeta	map04151	PI3K-Akt signaling pathway	http://www.kegg.jp/kegg-bin/show_pathway?map04151+K16197
P63102	K16197	YWHAB_Q_Z	14-3-3 protein beta/theta/zeta	map04212	Longevity regulating pathway - worm	http://www.kegg.jp/kegg-bin/show_pathway?map04212+K16197
P63102	K16197	YWHAB_Q_Z	14-3-3 protein beta/theta/zeta	map04390	Hippo signaling pathway	http://www.kegg.jp/kegg-bin/show_pathway?map04390+K16197
P63102	K16197	YWHAB_Q_Z	14-3-3 protein beta/theta/zeta	map04391	Hippo signaling pathway - fly	http://www.kegg.jp/kegg-bin/show_pathway?map04391+K16197
P63102	K16197	YWHAB_Q_Z	14-3-3 protein beta/theta/zeta	map05161	Hepatitis B	http://www.kegg.jp/kegg-bin/show_pathway?map05161+K16197
P63102	K16197	YWHAB_Q_Z	14-3-3 protein beta/theta/zeta	map05169	Epstein-Barr virus infection	http://www.kegg.jp/kegg-bin/show_pathway?map05169+K16197
P63102	K16197	YWHAB_Q_Z	14-3-3 protein beta/theta/zeta	map05203	Viral carcinogenesis	http://www.kegg.jp/kegg-bin/show_pathway?map05203+K16197
A0A0A0MY01	K08751	FABP2	fatty acid-binding protein 2, intestinal	map03320	PPAR signaling pathway	http://www.kegg.jp/kegg-bin/show_pathway?map03320+K08751
A0A0A0MY01	K08751	FABP2	fatty acid-binding protein 2, intestinal	map04975	Fat digestion and absorption	http://www.kegg.jp/kegg-bin/show_pathway?map04975+K08751
A0A0G2JWA2	K05859	PLCG2	phosphatidylinositol phospholipase C, gamma-2 [EC:3.1.4.11;]	map00562	Inositol phosphate metabolism	http://www.kegg.jp/kegg-bin/show_pathway?map00562+K05859
A0A0G2JWA2	K05859	PLCG2	phosphatidylinositol phospholipase C, gamma-2 [EC:3.1.4.11;]	map01521	EGFR tyrosine kinase inhibitor resistance	http://www.kegg.jp/kegg-bin/show_pathway?map01521+K05859
A0A0G2JWA2	K05859	PLCG2	phosphatidylinositol phospholipase C, gamma-2 [EC:3.1.4.11;]	map04012	ErbB signaling pathway	http://www.kegg.jp/kegg-bin/show_pathway?map04012+K05859
A0A0G2JWA2	K05859	PLCG2	phosphatidylinositol phospholipase C, gamma-2 [EC:3.1.4.11;]	map04014	Ras signaling pathway	http://www.kegg.jp/kegg-bin/show_pathway?map04014+K05859
A0A0G2JWA2	K05859	PLCG2	phosphatidylinositol phospholipase C, gamma-2 [EC:3.1.4.11;]	map04020	Calcium signaling pathway	http://www.kegg.jp/kegg-bin/show_pathway?map04020+K05859
A0A0G2JWA2	K05859	PLCG2	phosphatidylinositol phospholipase C, gamma-2 [EC:3.1.4.11;]	map04064	NF-kappa B signaling pathway	http://www.kegg.jp/kegg-bin/show_pathway?map04064+K05859
A0A0G2JWA2	K05859	PLCG2	phosphatidylinositol phospholipase C, gamma-2 [EC:3.1.4.11;]	map04066	HIF-1 signaling pathway	http://www.kegg.jp/kegg-bin/show_pathway?map04066+K05859
A0A0G2JWA2	K05859	PLCG2	phosphatidylinositol phospholipase C, gamma-2 [EC:3.1.4.11;]	map04070	Phosphatidylinositol signaling system	http://www.kegg.jp/kegg-bin/show_pathway?map04070+K05859
A0A0G2JWA2	K05859	PLCG2	phosphatidylinositol phospholipase C, gamma-2 [EC:3.1.4.11;]	map04072	Phospholipase D signaling pathway	http://www.kegg.jp/kegg-bin/show_pathway?map04072+K05859
A0A0G2JWA2	K05859	PLCG2	phosphatidylinositol phospholipase C, gamma-2 [EC:3.1.4.11;]	map04360	Axon guidance	http://www.kegg.jp/kegg-bin/show_pathway?map04360+K05859
A0A0G2JWA2	K05859	PLCG2	phosphatidylinositol phospholipase C, gamma-2 [EC:3.1.4.11;]	map04370	VEGF signaling pathway	http://www.kegg.jp/kegg-bin/show_pathway?map04370+K05859
A0A0G2JWA2	K05859	PLCG2	phosphatidylinositol phospholipase C, gamma-2 [EC:3.1.4.11;]	map04380	Osteoclast differentiation	http://www.kegg.jp/kegg-bin/show_pathway?map04380+K05859
A0A0G2JWA2	K05859	PLCG2	phosphatidylinositol phospholipase C, gamma-2 [EC:3.1.4.11;]	map04611	Platelet activation	http://www.kegg.jp/kegg-bin/show_pathway?map04611+K05859
A0A0G2JWA2	K05859	PLCG2	phosphatidylinositol phospholipase C, gamma-2 [EC:3.1.4.11;]	map04650	Natural killer cell mediated cytotoxicity	http://www.kegg.jp/kegg-bin/show_pathway?map04650+K05859
A0A0G2JWA2	K05859	PLCG2	phosphatidylinositol phospholipase C, gamma-2 [EC:3.1.4.11;]	map04662	B cell receptor signaling pathway	http://www.kegg.jp/kegg-bin/show_pathway?map04662+K05859
A0A0G2JWA2	K05859	PLCG2	phosphatidylinositol phospholipase C, gamma-2 [EC:3.1.4.11;]	map04664	Fc epsilon RI signaling pathway	http://www.kegg.jp/kegg-bin/show_pathway?map04664+K05859
A0A0G2JWA2	K05859	PLCG2	phosphatidylinositol phospholipase C, gamma-2 [EC:3.1.4.11;]	map04666	Fc gamma R-mediated phagocytosis	http://www.kegg.jp/kegg-bin/show_pathway?map04666+K05859
A0A0G2JWA2	K05859	PLCG2	phosphatidylinositol phospholipase C, gamma-2 [EC:3.1.4.11;]	map04670	Leukocyte transendothelial migration	http://www.kegg.jp/kegg-bin/show_pathway?map04670+K05859
A0A0G2JWA2	K05859	PLCG2	phosphatidylinositol phospholipase C, gamma-2 [EC:3.1.4.11;]	map04722	Neurotrophin signaling pathway	http://www.kegg.jp/kegg-bin/show_pathway?map04722+K05859
A0A0G2JWA2	K05859	PLCG2	phosphatidylinositol phospholipase C, gamma-2 [EC:3.1.4.11;]	map04750	Inflammatory mediator regulation of TRP channels	http://www.kegg.jp/kegg-bin/show_pathway?map04750+K05859
A0A0G2JWA2	K05859	PLCG2	phosphatidylinositol phospholipase C, gamma-2 [EC:3.1.4.11;]	map04919	Thyroid hormone signaling pathway	http://www.kegg.jp/kegg-bin/show_pathway?map04919+K05859
A0A0G2JWA2	K05859	PLCG2	phosphatidylinositol phospholipase C, gamma-2 [EC:3.1.4.11;]	map04933	AGE-RAGE signaling pathway in diabetic complications	http://www.kegg.jp/kegg-bin/show_pathway?map04933+K05859
A0A0G2JWA2	K05859	PLCG2	phosphatidylinositol phospholipase C, gamma-2 [EC:3.1.4.11;]	map05110	Vibrio cholerae infection	http://www.kegg.jp/kegg-bin/show_pathway?map05110+K05859
A0A0G2JWA2	K05859	PLCG2	phosphatidylinositol phospholipase C, gamma-2 [EC:3.1.4.11;]	map05120	Epithelial cell signaling in Helicobacter pylori infection	http://www.kegg.jp/kegg-bin/show_pathway?map05120+K05859
A0A0G2JWA2	K05859	PLCG2	phosphatidylinositol phospholipase C, gamma-2 [EC:3.1.4.11;]	map05167	Kaposi's sarcoma-associated herpesvirus infection	http://www.kegg.jp/kegg-bin/show_pathway?map05167+K05859
A0A0G2JWA2	K05859	PLCG2	phosphatidylinositol phospholipase C, gamma-2 [EC:3.1.4.11;]	map05169	Epstein-Barr virus infection	http://www.kegg.jp/kegg-bin/show_pathway?map05169+K05859
A0A0G2JWA2	K05859	PLCG2	phosphatidylinositol phospholipase C, gamma-2 [EC:3.1.4.11;]	map05200	Pathways in cancer	http://www.kegg.jp/kegg-bin/show_pathway?map05200+K05859
A0A0G2JWA2	K05859	PLCG2	phosphatidylinositol phospholipase C, gamma-2 [EC:3.1.4.11;]	map05205	Proteoglycans in cancer	http://www.kegg.jp/kegg-bin/show_pathway?map05205+K05859
A0A0G2JWA2	K05859	PLCG2	phosphatidylinositol phospholipase C, gamma-2 [EC:3.1.4.11;]	map05206	MicroRNAs in cancer	http://www.kegg.jp/kegg-bin/show_pathway?map05206+K05859
A0A0G2JWA2	K05859	PLCG2	phosphatidylinositol phospholipase C, gamma-2 [EC:3.1.4.11;]	map05214	Glioma	http://www.kegg.jp/kegg-bin/show_pathway?map05214+K05859
A0A0G2JWA2	K05859	PLCG2	phosphatidylinositol phospholipase C, gamma-2 [EC:3.1.4.11;]	map05223	Non-small cell lung cancer	http://www.kegg.jp/kegg-bin/show_pathway?map05223+K05859
G3V6H0	K07875	RAB1B	Ras-related protein Rab-1B	map05134	Legionellosis	http://www.kegg.jp/kegg-bin/show_pathway?map05134+K07875
D4A901	K20127	BAIAP2L	BAI1-associated protein 2-like protein
M0R979
A0A0A0MY22	K05970	SIAE	sialate O-acetylesterase [EC:3.1.1.53;]
Q4KM73	K13800	CMPK1, UMPK	UMP-CMP kinase [EC:2.7.4.- <a href="/dbget-bin/www_bget?ec:2.7.4.14">2.7.4.14</a>]	map00240	Pyrimidine metabolism	http://www.kegg.jp/kegg-bin/show_pathway?map00240+K13800
F1LQT3	K17388	ROCK2	Rho-associated protein kinase 2 [EC:2.7.11.1;]	map04022	cGMP-PKG signaling pathway	http://www.kegg.jp/kegg-bin/show_pathway?map04022+K17388
F1LQT3	K17388	ROCK2	Rho-associated protein kinase 2 [EC:2.7.11.1;]	map04024	cAMP signaling pathway	http://www.kegg.jp/kegg-bin/show_pathway?map04024+K17388
F1LQT3	K17388	ROCK2	Rho-associated protein kinase 2 [EC:2.7.11.1;]	map04062	Chemokine signaling pathway	http://www.kegg.jp/kegg-bin/show_pathway?map04062+K17388
F1LQT3	K17388	ROCK2	Rho-associated protein kinase 2 [EC:2.7.11.1;]	map04071	Sphingolipid signaling pathway	http://www.kegg.jp/kegg-bin/show_pathway?map04071+K17388
F1LQT3	K17388	ROCK2	Rho-associated protein kinase 2 [EC:2.7.11.1;]	map04270	Vascular smooth muscle contraction	http://www.kegg.jp/kegg-bin/show_pathway?map04270+K17388
F1LQT3	K17388	ROCK2	Rho-associated protein kinase 2 [EC:2.7.11.1;]	map04310	Wnt signaling pathway	http://www.kegg.jp/kegg-bin/show_pathway?map04310+K17388
F1LQT3	K17388	ROCK2	Rho-associated protein kinase 2 [EC:2.7.11.1;]	map04360	Axon guidance	http://www.kegg.jp/kegg-bin/show_pathway?map04360+K17388
F1LQT3	K17388	ROCK2	Rho-associated protein kinase 2 [EC:2.7.11.1;]	map04510	Focal adhesion	http://www.kegg.jp/kegg-bin/show_pathway?map04510+K17388
F1LQT3	K17388	ROCK2	Rho-associated protein kinase 2 [EC:2.7.11.1;]	map04530	Tight junction	http://www.kegg.jp/kegg-bin/show_pathway?map04530+K17388
F1LQT3	K17388	ROCK2	Rho-associated protein kinase 2 [EC:2.7.11.1;]	map04611	Platelet activation	http://www.kegg.jp/kegg-bin/show_pathway?map04611+K17388
F1LQT3	K17388	ROCK2	Rho-associated protein kinase 2 [EC:2.7.11.1;]	map04670	Leukocyte transendothelial migration	http://www.kegg.jp/kegg-bin/show_pathway?map04670+K17388
F1LQT3	K17388	ROCK2	Rho-associated protein kinase 2 [EC:2.7.11.1;]	map04810	Regulation of actin cytoskeleton	http://www.kegg.jp/kegg-bin/show_pathway?map04810+K17388
F1LQT3	K17388	ROCK2	Rho-associated protein kinase 2 [EC:2.7.11.1;]	map04921	Oxytocin signaling pathway	http://www.kegg.jp/kegg-bin/show_pathway?map04921+K17388
F1LQT3	K17388	ROCK2	Rho-associated protein kinase 2 [EC:2.7.11.1;]	map05130	Pathogenic Escherichia coli infection	http://www.kegg.jp/kegg-bin/show_pathway?map05130+K17388
F1LQT3	K17388	ROCK2	Rho-associated protein kinase 2 [EC:2.7.11.1;]	map05131	Shigellosis	http://www.kegg.jp/kegg-bin/show_pathway?map05131+K17388
F1LQT3	K17388	ROCK2	Rho-associated protein kinase 2 [EC:2.7.11.1;]	map05132	Salmonella infection	http://www.kegg.jp/kegg-bin/show_pathway?map05132+K17388
F1LQT3	K17388	ROCK2	Rho-associated protein kinase 2 [EC:2.7.11.1;]	map05200	Pathways in cancer	http://www.kegg.jp/kegg-bin/show_pathway?map05200+K17388
F1LQT3	K17388	ROCK2	Rho-associated protein kinase 2 [EC:2.7.11.1;]	map05205	Proteoglycans in cancer	http://www.kegg.jp/kegg-bin/show_pathway?map05205+K17388
F1M8L1	K10393	KIF2_24, MCAK	kinesin family member 2/24
P60711	K05692	ACTB_G1	actin beta/gamma 1	map04015	Rap1 signaling pathway	http://www.kegg.jp/kegg-bin/show_pathway?map04015+K05692
P60711	K05692	ACTB_G1	actin beta/gamma 1	map04145	Phagosome	http://www.kegg.jp/kegg-bin/show_pathway?map04145+K05692
P60711	K05692	ACTB_G1	actin beta/gamma 1	map04210	Apoptosis	http://www.kegg.jp/kegg-bin/show_pathway?map04210+K05692
P60711	K05692	ACTB_G1	actin beta/gamma 1	map04390	Hippo signaling pathway	http://www.kegg.jp/kegg-bin/show_pathway?map04390+K05692
P60711	K05692	ACTB_G1	actin beta/gamma 1	map04391	Hippo signaling pathway - fly	http://www.kegg.jp/kegg-bin/show_pathway?map04391+K05692
P60711	K05692	ACTB_G1	actin beta/gamma 1	map04510	Focal adhesion	http://www.kegg.jp/kegg-bin/show_pathway?map04510+K05692
P60711	K05692	ACTB_G1	actin beta/gamma 1	map04520	Adherens junction	http://www.kegg.jp/kegg-bin/show_pathway?map04520+K05692
P60711	K05692	ACTB_G1	actin beta/gamma 1	map04530	Tight junction	http://www.kegg.jp/kegg-bin/show_pathway?map04530+K05692
P60711	K05692	ACTB_G1	actin beta/gamma 1	map04611	Platelet activation	http://www.kegg.jp/kegg-bin/show_pathway?map04611+K05692
P60711	K05692	ACTB_G1	actin beta/gamma 1	map04670	Leukocyte transendothelial migration	http://www.kegg.jp/kegg-bin/show_pathway?map04670+K05692
P60711	K05692	ACTB_G1	actin beta/gamma 1	map04745	Phototransduction - fly	http://www.kegg.jp/kegg-bin/show_pathway?map04745+K05692
P60711	K05692	ACTB_G1	actin beta/gamma 1	map04810	Regulation of actin cytoskeleton	http://www.kegg.jp/kegg-bin/show_pathway?map04810+K05692
P60711	K05692	ACTB_G1	actin beta/gamma 1	map04919	Thyroid hormone signaling pathway	http://www.kegg.jp/kegg-bin/show_pathway?map04919+K05692
P60711	K05692	ACTB_G1	actin beta/gamma 1	map04921	Oxytocin signaling pathway	http://www.kegg.jp/kegg-bin/show_pathway?map04921+K05692
P60711	K05692	ACTB_G1	actin beta/gamma 1	map05100	Bacterial invasion of epithelial cells	http://www.kegg.jp/kegg-bin/show_pathway?map05100+K05692
P60711	K05692	ACTB_G1	actin beta/gamma 1	map05110	Vibrio cholerae infection	http://www.kegg.jp/kegg-bin/show_pathway?map05110+K05692
P60711	K05692	ACTB_G1	actin beta/gamma 1	map05130	Pathogenic Escherichia coli infection	http://www.kegg.jp/kegg-bin/show_pathway?map05130+K05692
P60711	K05692	ACTB_G1	actin beta/gamma 1	map05131	Shigellosis	http://www.kegg.jp/kegg-bin/show_pathway?map05131+K05692
P60711	K05692	ACTB_G1	actin beta/gamma 1	map05132	Salmonella infection	http://www.kegg.jp/kegg-bin/show_pathway?map05132+K05692
P60711	K05692	ACTB_G1	actin beta/gamma 1	map05164	Influenza A	http://www.kegg.jp/kegg-bin/show_pathway?map05164+K05692
P60711	K05692	ACTB_G1	actin beta/gamma 1	map05205	Proteoglycans in cancer	http://www.kegg.jp/kegg-bin/show_pathway?map05205+K05692
P60711	K05692	ACTB_G1	actin beta/gamma 1	map05410	Hypertrophic cardiomyopathy (HCM)	http://www.kegg.jp/kegg-bin/show_pathway?map05410+K05692
P60711	K05692	ACTB_G1	actin beta/gamma 1	map05412	Arrhythmogenic right ventricular cardiomyopathy (ARVC)	http://www.kegg.jp/kegg-bin/show_pathway?map05412+K05692
P60711	K05692	ACTB_G1	actin beta/gamma 1	map05414	Dilated cardiomyopathy (DCM)	http://www.kegg.jp/kegg-bin/show_pathway?map05414+K05692
P60711	K05692	ACTB_G1	actin beta/gamma 1	map05416	Viral myocarditis	http://www.kegg.jp/kegg-bin/show_pathway?map05416+K05692
P60711	K05692	ACTB_G1	actin beta/gamma 1	map05418	Fluid shear stress and atherosclerosis	http://www.kegg.jp/kegg-bin/show_pathway?map05418+K05692
Q62636	K07836	RAP1B	Ras-related protein Rap-1B	map04010	MAPK signaling pathway	http://www.kegg.jp/kegg-bin/show_pathway?map04010+K07836
Q62636	K07836	RAP1B	Ras-related protein Rap-1B	map04014	Ras signaling pathway	http://www.kegg.jp/kegg-bin/show_pathway?map04014+K07836
Q62636	K07836	RAP1B	Ras-related protein Rap-1B	map04015	Rap1 signaling pathway	http://www.kegg.jp/kegg-bin/show_pathway?map04015+K07836
Q62636	K07836	RAP1B	Ras-related protein Rap-1B	map04024	cAMP signaling pathway	http://www.kegg.jp/kegg-bin/show_pathway?map04024+K07836
Q62636	K07836	RAP1B	Ras-related protein Rap-1B	map04062	Chemokine signaling pathway	http://www.kegg.jp/kegg-bin/show_pathway?map04062+K07836
Q62636	K07836	RAP1B	Ras-related protein Rap-1B	map04510	Focal adhesion	http://www.kegg.jp/kegg-bin/show_pathway?map04510+K07836
Q62636	K07836	RAP1B	Ras-related protein Rap-1B	map04611	Platelet activation	http://www.kegg.jp/kegg-bin/show_pathway?map04611+K07836
Q62636	K07836	RAP1B	Ras-related protein Rap-1B	map04670	Leukocyte transendothelial migration	http://www.kegg.jp/kegg-bin/show_pathway?map04670+K07836
Q62636	K07836	RAP1B	Ras-related protein Rap-1B	map04720	Long-term potentiation	http://www.kegg.jp/kegg-bin/show_pathway?map04720+K07836
Q62636	K07836	RAP1B	Ras-related protein Rap-1B	map04722	Neurotrophin signaling pathway	http://www.kegg.jp/kegg-bin/show_pathway?map04722+K07836
Q62636	K07836	RAP1B	Ras-related protein Rap-1B	map04972	Pancreatic secretion	http://www.kegg.jp/kegg-bin/show_pathway?map04972+K07836
Q62636	K07836	RAP1B	Ras-related protein Rap-1B	map05211	Renal cell carcinoma	http://www.kegg.jp/kegg-bin/show_pathway?map05211+K07836
Q923Z2
B0BMS8	K12755	MYL9	myosin regulatory light chain 9	map04022	cGMP-PKG signaling pathway	http://www.kegg.jp/kegg-bin/show_pathway?map04022+K12755
B0BMS8	K12755	MYL9	myosin regulatory light chain 9	map04024	cAMP signaling pathway	http://www.kegg.jp/kegg-bin/show_pathway?map04024+K12755
B0BMS8	K12755	MYL9	myosin regulatory light chain 9	map04270	Vascular smooth muscle contraction	http://www.kegg.jp/kegg-bin/show_pathway?map04270+K12755
B0BMS8	K12755	MYL9	myosin regulatory light chain 9	map04510	Focal adhesion	http://www.kegg.jp/kegg-bin/show_pathway?map04510+K12755
B0BMS8	K12755	MYL9	myosin regulatory light chain 9	map04530	Tight junction	http://www.kegg.jp/kegg-bin/show_pathway?map04530+K12755
B0BMS8	K12755	MYL9	myosin regulatory light chain 9	map04670	Leukocyte transendothelial migration	http://www.kegg.jp/kegg-bin/show_pathway?map04670+K12755
B0BMS8	K12755	MYL9	myosin regulatory light chain 9	map04810	Regulation of actin cytoskeleton	http://www.kegg.jp/kegg-bin/show_pathway?map04810+K12755
B0BMS8	K12755	MYL9	myosin regulatory light chain 9	map04921	Oxytocin signaling pathway	http://www.kegg.jp/kegg-bin/show_pathway?map04921+K12755
Q5XI73	K12462	ARHGDI, RHOGDI	Rho GDP-dissociation inhibitor	map04722	Neurotrophin signaling pathway	http://www.kegg.jp/kegg-bin/show_pathway?map04722+K12462
Q5XI73	K12462	ARHGDI, RHOGDI	Rho GDP-dissociation inhibitor	map04962	Vasopressin-regulated water reabsorption	http://www.kegg.jp/kegg-bin/show_pathway?map04962+K12462
Q08163	K17261	CAP1_2, SRV2	adenylyl cyclase-associated protein
P09495	K10375	TPM4	tropomyosin 4	map04260	Cardiac muscle contraction	http://www.kegg.jp/kegg-bin/show_pathway?map04260+K10375
P09495	K10375	TPM4	tropomyosin 4	map04261	Adrenergic signaling in cardiomyocytes	http://www.kegg.jp/kegg-bin/show_pathway?map04261+K10375
P09495	K10375	TPM4	tropomyosin 4	map05410	Hypertrophic cardiomyopathy (HCM)	http://www.kegg.jp/kegg-bin/show_pathway?map05410+K10375
P09495	K10375	TPM4	tropomyosin 4	map05414	Dilated cardiomyopathy (DCM)	http://www.kegg.jp/kegg-bin/show_pathway?map05414+K10375
A0A0A0MXY5	K00850	pfkA, PFK	6-phosphofructokinase 1 [EC:2.7.1.11;]	map00010	Glycolysis / Gluconeogenesis	http://www.kegg.jp/kegg-bin/show_pathway?map00010+K00850
A0A0A0MXY5	K00850	pfkA, PFK	6-phosphofructokinase 1 [EC:2.7.1.11;]	map00030	Pentose phosphate pathway	http://www.kegg.jp/kegg-bin/show_pathway?map00030+K00850
A0A0A0MXY5	K00850	pfkA, PFK	6-phosphofructokinase 1 [EC:2.7.1.11;]	map00051	Fructose and mannose metabolism	http://www.kegg.jp/kegg-bin/show_pathway?map00051+K00850
A0A0A0MXY5	K00850	pfkA, PFK	6-phosphofructokinase 1 [EC:2.7.1.11;]	map00052	Galactose metabolism	http://www.kegg.jp/kegg-bin/show_pathway?map00052+K00850
A0A0A0MXY5	K00850	pfkA, PFK	6-phosphofructokinase 1 [EC:2.7.1.11;]	map00680	Methane metabolism	http://www.kegg.jp/kegg-bin/show_pathway?map00680+K00850
A0A0A0MXY5	K00850	pfkA, PFK	6-phosphofructokinase 1 [EC:2.7.1.11;]	map01200	Carbon metabolism	http://www.kegg.jp/kegg-bin/show_pathway?map01200+K00850
A0A0A0MXY5	K00850	pfkA, PFK	6-phosphofructokinase 1 [EC:2.7.1.11;]	map01230	Biosynthesis of amino acids	http://www.kegg.jp/kegg-bin/show_pathway?map01230+K00850
A0A0A0MXY5	K00850	pfkA, PFK	6-phosphofructokinase 1 [EC:2.7.1.11;]	map03018	RNA degradation	http://www.kegg.jp/kegg-bin/show_pathway?map03018+K00850
A0A0A0MXY5	K00850	pfkA, PFK	6-phosphofructokinase 1 [EC:2.7.1.11;]	map04152	AMPK signaling pathway	http://www.kegg.jp/kegg-bin/show_pathway?map04152+K00850
A0A0A0MXY5	K00850	pfkA, PFK	6-phosphofructokinase 1 [EC:2.7.1.11;]	map05230	Central carbon metabolism in cancer	http://www.kegg.jp/kegg-bin/show_pathway?map05230+K00850
D3ZRX9
F1M8F4
B0BNA5
G3V6P7	K10352	MYH	myosin heavy chain	map04530	Tight junction	http://www.kegg.jp/kegg-bin/show_pathway?map04530+K10352
P68511	K16198	YWHAG_H	14-3-3 protein gamma/eta	map04110	Cell cycle	http://www.kegg.jp/kegg-bin/show_pathway?map04110+K16198
P68511	K16198	YWHAG_H	14-3-3 protein gamma/eta	map04114	Oocyte meiosis	http://www.kegg.jp/kegg-bin/show_pathway?map04114+K16198
P68511	K16198	YWHAG_H	14-3-3 protein gamma/eta	map04151	PI3K-Akt signaling pathway	http://www.kegg.jp/kegg-bin/show_pathway?map04151+K16198
P68511	K16198	YWHAG_H	14-3-3 protein gamma/eta	map04390	Hippo signaling pathway	http://www.kegg.jp/kegg-bin/show_pathway?map04390+K16198
P68511	K16198	YWHAG_H	14-3-3 protein gamma/eta	map05169	Epstein-Barr virus infection	http://www.kegg.jp/kegg-bin/show_pathway?map05169+K16198
P68511	K16198	YWHAG_H	14-3-3 protein gamma/eta	map05203	Viral carcinogenesis	http://www.kegg.jp/kegg-bin/show_pathway?map05203+K16198
P85972	K05700	VCL	vinculin	map04510	Focal adhesion	http://www.kegg.jp/kegg-bin/show_pathway?map04510+K05700
P85972	K05700	VCL	vinculin	map04520	Adherens junction	http://www.kegg.jp/kegg-bin/show_pathway?map04520+K05700
P85972	K05700	VCL	vinculin	map04670	Leukocyte transendothelial migration	http://www.kegg.jp/kegg-bin/show_pathway?map04670+K05700
P85972	K05700	VCL	vinculin	map04810	Regulation of actin cytoskeleton	http://www.kegg.jp/kegg-bin/show_pathway?map04810+K05700
P85972	K05700	VCL	vinculin	map05100	Bacterial invasion of epithelial cells	http://www.kegg.jp/kegg-bin/show_pathway?map05100+K05700
P85972	K05700	VCL	vinculin	map05131	Shigellosis	http://www.kegg.jp/kegg-bin/show_pathway?map05131+K05700
P85972	K05700	VCL	vinculin	map05146	Amoebiasis	http://www.kegg.jp/kegg-bin/show_pathway?map05146+K05700
Q99P74	K07886	RAB27B	Ras-related protein Rab-27B	map04972	Pancreatic secretion	http://www.kegg.jp/kegg-bin/show_pathway?map04972+K07886
B2GVB9	K17084	FERMT3, KIND3	kindlin 3	map04611	Platelet activation	http://www.kegg.jp/kegg-bin/show_pathway?map04611+K17084
Q5XFX0	K20526	TAGLN	transgelin
M0R8A4	K10436	MAPRE	microtubule-associated protein, RP/EB family
C0JPT7	K04437	FLNA	filamin	map04010	MAPK signaling pathway	http://www.kegg.jp/kegg-bin/show_pathway?map04010+K04437
C0JPT7	K04437	FLNA	filamin	map04510	Focal adhesion	http://www.kegg.jp/kegg-bin/show_pathway?map04510+K04437
C0JPT7	K04437	FLNA	filamin	map05132	Salmonella infection	http://www.kegg.jp/kegg-bin/show_pathway?map05132+K04437
C0JPT7	K04437	FLNA	filamin	map05205	Proteoglycans in cancer	http://www.kegg.jp/kegg-bin/show_pathway?map05205+K04437
Q4KM33	K19993	PLEK	pleckstrin
A0A096MK30	K05763	MSN	moesin	map04530	Tight junction	http://www.kegg.jp/kegg-bin/show_pathway?map04530+K05763
A0A096MK30	K05763	MSN	moesin	map04670	Leukocyte transendothelial migration	http://www.kegg.jp/kegg-bin/show_pathway?map04670+K05763
A0A096MK30	K05763	MSN	moesin	map04810	Regulation of actin cytoskeleton	http://www.kegg.jp/kegg-bin/show_pathway?map04810+K05763
A0A096MK30	K05763	MSN	moesin	map05162	Measles	http://www.kegg.jp/kegg-bin/show_pathway?map05162+K05763
A0A096MK30	K05763	MSN	moesin	map05205	Proteoglycans in cancer	http://www.kegg.jp/kegg-bin/show_pathway?map05205+K05763
P62963	K05759	PFN	profilin	map04013	MAPK signaling pathway - fly	http://www.kegg.jp/kegg-bin/show_pathway?map04013+K05759
P62963	K05759	PFN	profilin	map04015	Rap1 signaling pathway	http://www.kegg.jp/kegg-bin/show_pathway?map04015+K05759
P62963	K05759	PFN	profilin	map04810	Regulation of actin cytoskeleton	http://www.kegg.jp/kegg-bin/show_pathway?map04810+K05759
P62963	K05759	PFN	profilin	map05131	Shigellosis	http://www.kegg.jp/kegg-bin/show_pathway?map05131+K05759
P62963	K05759	PFN	profilin	map05132	Salmonella infection	http://www.kegg.jp/kegg-bin/show_pathway?map05132+K05759
P18418	K08057	CALR	calreticulin	map04141	Protein processing in endoplasmic reticulum	http://www.kegg.jp/kegg-bin/show_pathway?map04141+K08057
P18418	K08057	CALR	calreticulin	map04145	Phagosome	http://www.kegg.jp/kegg-bin/show_pathway?map04145+K08057
P18418	K08057	CALR	calreticulin	map04612	Antigen processing and presentation	http://www.kegg.jp/kegg-bin/show_pathway?map04612+K08057
P18418	K08057	CALR	calreticulin	map05142	Chagas disease (American trypanosomiasis)	http://www.kegg.jp/kegg-bin/show_pathway?map05142+K08057
P18418	K08057	CALR	calreticulin	map05166	HTLV-I infection	http://www.kegg.jp/kegg-bin/show_pathway?map05166+K08057
P05370	K00036	G6PD, zwf	glucose-6-phosphate 1-dehydrogenase [EC:1.1.1.49;1.1.1.363;]	map00030	Pentose phosphate pathway	http://www.kegg.jp/kegg-bin/show_pathway?map00030+K00036
P05370	K00036	G6PD, zwf	glucose-6-phosphate 1-dehydrogenase [EC:1.1.1.49;1.1.1.363;]	map00480	Glutathione metabolism	http://www.kegg.jp/kegg-bin/show_pathway?map00480+K00036
P05370	K00036	G6PD, zwf	glucose-6-phosphate 1-dehydrogenase [EC:1.1.1.49;1.1.1.363;]	map01200	Carbon metabolism	http://www.kegg.jp/kegg-bin/show_pathway?map01200+K00036
P05370	K00036	G6PD, zwf	glucose-6-phosphate 1-dehydrogenase [EC:1.1.1.49;1.1.1.363;]	map05230	Central carbon metabolism in cancer	http://www.kegg.jp/kegg-bin/show_pathway?map05230+K00036
F7EWA3
Q9Z1P2	K05699	ACTN1_4	actinin alpha 1/4	map04510	Focal adhesion	http://www.kegg.jp/kegg-bin/show_pathway?map04510+K05699
Q9Z1P2	K05699	ACTN1_4	actinin alpha 1/4	map04520	Adherens junction	http://www.kegg.jp/kegg-bin/show_pathway?map04520+K05699
Q9Z1P2	K05699	ACTN1_4	actinin alpha 1/4	map04530	Tight junction	http://www.kegg.jp/kegg-bin/show_pathway?map04530+K05699
Q9Z1P2	K05699	ACTN1_4	actinin alpha 1/4	map04670	Leukocyte transendothelial migration	http://www.kegg.jp/kegg-bin/show_pathway?map04670+K05699
Q9Z1P2	K05699	ACTN1_4	actinin alpha 1/4	map04810	Regulation of actin cytoskeleton	http://www.kegg.jp/kegg-bin/show_pathway?map04810+K05699
Q9Z1P2	K05699	ACTN1_4	actinin alpha 1/4	map05146	Amoebiasis	http://www.kegg.jp/kegg-bin/show_pathway?map05146+K05699
Q9Z1P2	K05699	ACTN1_4	actinin alpha 1/4	map05203	Viral carcinogenesis	http://www.kegg.jp/kegg-bin/show_pathway?map05203+K05699
Q9Z1P2	K05699	ACTN1_4	actinin alpha 1/4	map05322	Systemic lupus erythematosus	http://www.kegg.jp/kegg-bin/show_pathway?map05322+K05699
P45592	K05765	CFL	cofilin	map04360	Axon guidance	http://www.kegg.jp/kegg-bin/show_pathway?map04360+K05765
P45592	K05765	CFL	cofilin	map04666	Fc gamma R-mediated phagocytosis	http://www.kegg.jp/kegg-bin/show_pathway?map04666+K05765
P45592	K05765	CFL	cofilin	map04810	Regulation of actin cytoskeleton	http://www.kegg.jp/kegg-bin/show_pathway?map04810+K05765
P45592	K05765	CFL	cofilin	map05133	Pertussis	http://www.kegg.jp/kegg-bin/show_pathway?map05133+K05765
A0A0A0MY09	K09487	HSP90B, TRA1	heat shock protein 90kDa beta	map04141	Protein processing in endoplasmic reticulum	http://www.kegg.jp/kegg-bin/show_pathway?map04141+K09487
A0A0A0MY09	K09487	HSP90B, TRA1	heat shock protein 90kDa beta	map04151	PI3K-Akt signaling pathway	http://www.kegg.jp/kegg-bin/show_pathway?map04151+K09487
A0A0A0MY09	K09487	HSP90B, TRA1	heat shock protein 90kDa beta	map04626	Plant-pathogen interaction	http://www.kegg.jp/kegg-bin/show_pathway?map04626+K09487
A0A0A0MY09	K09487	HSP90B, TRA1	heat shock protein 90kDa beta	map04657	IL-17 signaling pathway	http://www.kegg.jp/kegg-bin/show_pathway?map04657+K09487
A0A0A0MY09	K09487	HSP90B, TRA1	heat shock protein 90kDa beta	map04915	Estrogen signaling pathway	http://www.kegg.jp/kegg-bin/show_pathway?map04915+K09487
A0A0A0MY09	K09487	HSP90B, TRA1	heat shock protein 90kDa beta	map04918	Thyroid hormone synthesis	http://www.kegg.jp/kegg-bin/show_pathway?map04918+K09487
A0A0A0MY09	K09487	HSP90B, TRA1	heat shock protein 90kDa beta	map05200	Pathways in cancer	http://www.kegg.jp/kegg-bin/show_pathway?map05200+K09487
A0A0A0MY09	K09487	HSP90B, TRA1	heat shock protein 90kDa beta	map05215	Prostate cancer	http://www.kegg.jp/kegg-bin/show_pathway?map05215+K09487
A0A0A0MY09	K09487	HSP90B, TRA1	heat shock protein 90kDa beta	map05418	Fluid shear stress and atherosclerosis	http://www.kegg.jp/kegg-bin/show_pathway?map05418+K09487
D3ZVU2	K15363	FAN1, MTMR15	fanconi-associated nuclease 1 [EC:3.1.21.- <a href="/dbget-bin/www_bget?ec:3.1.4.1">3.1.4.1</a>]	map03460	Fanconi anemia pathway	http://www.kegg.jp/kegg-bin/show_pathway?map03460+K15363
Q9WUD9	K05704	SRC	tyrosine-protein kinase Src [EC:2.7.10.2;]	map01521	EGFR tyrosine kinase inhibitor resistance	http://www.kegg.jp/kegg-bin/show_pathway?map01521+K05704
Q9WUD9	K05704	SRC	tyrosine-protein kinase Src [EC:2.7.10.2;]	map01522	Endocrine resistance	http://www.kegg.jp/kegg-bin/show_pathway?map01522+K05704
Q9WUD9	K05704	SRC	tyrosine-protein kinase Src [EC:2.7.10.2;]	map04012	ErbB signaling pathway	http://www.kegg.jp/kegg-bin/show_pathway?map04012+K05704
Q9WUD9	K05704	SRC	tyrosine-protein kinase Src [EC:2.7.10.2;]	map04013	MAPK signaling pathway - fly	http://www.kegg.jp/kegg-bin/show_pathway?map04013+K05704
Q9WUD9	K05704	SRC	tyrosine-protein kinase Src [EC:2.7.10.2;]	map04015	Rap1 signaling pathway	http://www.kegg.jp/kegg-bin/show_pathway?map04015+K05704
Q9WUD9	K05704	SRC	tyrosine-protein kinase Src [EC:2.7.10.2;]	map04062	Chemokine signaling pathway	http://www.kegg.jp/kegg-bin/show_pathway?map04062+K05704
Q9WUD9	K05704	SRC	tyrosine-protein kinase Src [EC:2.7.10.2;]	map04137	Mitophagy - animal	http://www.kegg.jp/kegg-bin/show_pathway?map04137+K05704
Q9WUD9	K05704	SRC	tyrosine-protein kinase Src [EC:2.7.10.2;]	map04144	Endocytosis	http://www.kegg.jp/kegg-bin/show_pathway?map04144+K05704
Q9WUD9	K05704	SRC	tyrosine-protein kinase Src [EC:2.7.10.2;]	map04360	Axon guidance	http://www.kegg.jp/kegg-bin/show_pathway?map04360+K05704
Q9WUD9	K05704	SRC	tyrosine-protein kinase Src [EC:2.7.10.2;]	map04370	VEGF signaling pathway	http://www.kegg.jp/kegg-bin/show_pathway?map04370+K05704
Q9WUD9	K05704	SRC	tyrosine-protein kinase Src [EC:2.7.10.2;]	map04510	Focal adhesion	http://www.kegg.jp/kegg-bin/show_pathway?map04510+K05704
Q9WUD9	K05704	SRC	tyrosine-protein kinase Src [EC:2.7.10.2;]	map04520	Adherens junction	http://www.kegg.jp/kegg-bin/show_pathway?map04520+K05704
Q9WUD9	K05704	SRC	tyrosine-protein kinase Src [EC:2.7.10.2;]	map04530	Tight junction	http://www.kegg.jp/kegg-bin/show_pathway?map04530+K05704
Q9WUD9	K05704	SRC	tyrosine-protein kinase Src [EC:2.7.10.2;]	map04540	Gap junction	http://www.kegg.jp/kegg-bin/show_pathway?map04540+K05704
Q9WUD9	K05704	SRC	tyrosine-protein kinase Src [EC:2.7.10.2;]	map04611	Platelet activation	http://www.kegg.jp/kegg-bin/show_pathway?map04611+K05704
Q9WUD9	K05704	SRC	tyrosine-protein kinase Src [EC:2.7.10.2;]	map04727	GABAergic synapse	http://www.kegg.jp/kegg-bin/show_pathway?map04727+K05704
Q9WUD9	K05704	SRC	tyrosine-protein kinase Src [EC:2.7.10.2;]	map04750	Inflammatory mediator regulation of TRP channels	http://www.kegg.jp/kegg-bin/show_pathway?map04750+K05704
Q9WUD9	K05704	SRC	tyrosine-protein kinase Src [EC:2.7.10.2;]	map04810	Regulation of actin cytoskeleton	http://www.kegg.jp/kegg-bin/show_pathway?map04810+K05704
Q9WUD9	K05704	SRC	tyrosine-protein kinase Src [EC:2.7.10.2;]	map04912	GnRH signaling pathway	http://www.kegg.jp/kegg-bin/show_pathway?map04912+K05704
Q9WUD9	K05704	SRC	tyrosine-protein kinase Src [EC:2.7.10.2;]	map04915	Estrogen signaling pathway	http://www.kegg.jp/kegg-bin/show_pathway?map04915+K05704
Q9WUD9	K05704	SRC	tyrosine-protein kinase Src [EC:2.7.10.2;]	map04917	Prolactin signaling pathway	http://www.kegg.jp/kegg-bin/show_pathway?map04917+K05704
Q9WUD9	K05704	SRC	tyrosine-protein kinase Src [EC:2.7.10.2;]	map04919	Thyroid hormone signaling pathway	http://www.kegg.jp/kegg-bin/show_pathway?map04919+K05704
Q9WUD9	K05704	SRC	tyrosine-protein kinase Src [EC:2.7.10.2;]	map04921	Oxytocin signaling pathway	http://www.kegg.jp/kegg-bin/show_pathway?map04921+K05704
Q9WUD9	K05704	SRC	tyrosine-protein kinase Src [EC:2.7.10.2;]	map04926	Relaxin signaling pathway	http://www.kegg.jp/kegg-bin/show_pathway?map04926+K05704
Q9WUD9	K05704	SRC	tyrosine-protein kinase Src [EC:2.7.10.2;]	map05100	Bacterial invasion of epithelial cells	http://www.kegg.jp/kegg-bin/show_pathway?map05100+K05704
Q9WUD9	K05704	SRC	tyrosine-protein kinase Src [EC:2.7.10.2;]	map05120	Epithelial cell signaling in Helicobacter pylori infection	http://www.kegg.jp/kegg-bin/show_pathway?map05120+K05704
Q9WUD9	K05704	SRC	tyrosine-protein kinase Src [EC:2.7.10.2;]	map05131	Shigellosis	http://www.kegg.jp/kegg-bin/show_pathway?map05131+K05704
Q9WUD9	K05704	SRC	tyrosine-protein kinase Src [EC:2.7.10.2;]	map05152	Tuberculosis	http://www.kegg.jp/kegg-bin/show_pathway?map05152+K05704
Q9WUD9	K05704	SRC	tyrosine-protein kinase Src [EC:2.7.10.2;]	map05161	Hepatitis B	http://www.kegg.jp/kegg-bin/show_pathway?map05161+K05704
Q9WUD9	K05704	SRC	tyrosine-protein kinase Src [EC:2.7.10.2;]	map05167	Kaposi's sarcoma-associated herpesvirus infection	http://www.kegg.jp/kegg-bin/show_pathway?map05167+K05704
Q9WUD9	K05704	SRC	tyrosine-protein kinase Src [EC:2.7.10.2;]	map05203	Viral carcinogenesis	http://www.kegg.jp/kegg-bin/show_pathway?map05203+K05704
Q9WUD9	K05704	SRC	tyrosine-protein kinase Src [EC:2.7.10.2;]	map05205	Proteoglycans in cancer	http://www.kegg.jp/kegg-bin/show_pathway?map05205+K05704
Q9WUD9	K05704	SRC	tyrosine-protein kinase Src [EC:2.7.10.2;]	map05219	Bladder cancer	http://www.kegg.jp/kegg-bin/show_pathway?map05219+K05704
Q9WUD9	K05704	SRC	tyrosine-protein kinase Src [EC:2.7.10.2;]	map05418	Fluid shear stress and atherosclerosis	http://www.kegg.jp/kegg-bin/show_pathway?map05418+K05704
A0A0G2K0Q7	K00907	MYLK	myosin-light-chain kinase [EC:2.7.11.18;]	map04020	Calcium signaling pathway	http://www.kegg.jp/kegg-bin/show_pathway?map04020+K00907
A0A0G2K0Q7	K00907	MYLK	myosin-light-chain kinase [EC:2.7.11.18;]	map04022	cGMP-PKG signaling pathway	http://www.kegg.jp/kegg-bin/show_pathway?map04022+K00907
A0A0G2K0Q7	K00907	MYLK	myosin-light-chain kinase [EC:2.7.11.18;]	map04270	Vascular smooth muscle contraction	http://www.kegg.jp/kegg-bin/show_pathway?map04270+K00907
A0A0G2K0Q7	K00907	MYLK	myosin-light-chain kinase [EC:2.7.11.18;]	map04371	Apelin signaling pathway	http://www.kegg.jp/kegg-bin/show_pathway?map04371+K00907
A0A0G2K0Q7	K00907	MYLK	myosin-light-chain kinase [EC:2.7.11.18;]	map04510	Focal adhesion	http://www.kegg.jp/kegg-bin/show_pathway?map04510+K00907
A0A0G2K0Q7	K00907	MYLK	myosin-light-chain kinase [EC:2.7.11.18;]	map04611	Platelet activation	http://www.kegg.jp/kegg-bin/show_pathway?map04611+K00907
A0A0G2K0Q7	K00907	MYLK	myosin-light-chain kinase [EC:2.7.11.18;]	map04810	Regulation of actin cytoskeleton	http://www.kegg.jp/kegg-bin/show_pathway?map04810+K00907
A0A0G2K0Q7	K00907	MYLK	myosin-light-chain kinase [EC:2.7.11.18;]	map04921	Oxytocin signaling pathway	http://www.kegg.jp/kegg-bin/show_pathway?map04921+K00907
A0A0G2K0Q7	K00907	MYLK	myosin-light-chain kinase [EC:2.7.11.18;]	map04971	Gastric acid secretion	http://www.kegg.jp/kegg-bin/show_pathway?map04971+K00907
G3V8R1	K20371	NUCB	nucleobindin
G3V7V8	K13762	PDE5	cGMP-specific 3',5'-cyclic phosphodiesterase [EC:3.1.4.35;]	map00230	Purine metabolism	http://www.kegg.jp/kegg-bin/show_pathway?map00230+K13762
G3V7V8	K13762	PDE5	cGMP-specific 3',5'-cyclic phosphodiesterase [EC:3.1.4.35;]	map04022	cGMP-PKG signaling pathway	http://www.kegg.jp/kegg-bin/show_pathway?map04022+K13762
Q68FR2	K20119	BIN2	bridging integrator 2
M0R5J4	K01689	ENO, eno	enolase [EC:4.2.1.11;]	map00010	Glycolysis / Gluconeogenesis	http://www.kegg.jp/kegg-bin/show_pathway?map00010+K01689
M0R5J4	K01689	ENO, eno	enolase [EC:4.2.1.11;]	map00680	Methane metabolism	http://www.kegg.jp/kegg-bin/show_pathway?map00680+K01689
M0R5J4	K01689	ENO, eno	enolase [EC:4.2.1.11;]	map01200	Carbon metabolism	http://www.kegg.jp/kegg-bin/show_pathway?map01200+K01689
M0R5J4	K01689	ENO, eno	enolase [EC:4.2.1.11;]	map01230	Biosynthesis of amino acids	http://www.kegg.jp/kegg-bin/show_pathway?map01230+K01689
M0R5J4	K01689	ENO, eno	enolase [EC:4.2.1.11;]	map03018	RNA degradation	http://www.kegg.jp/kegg-bin/show_pathway?map03018+K01689
M0R5J4	K01689	ENO, eno	enolase [EC:4.2.1.11;]	map04066	HIF-1 signaling pathway	http://www.kegg.jp/kegg-bin/show_pathway?map04066+K01689
A0A0G2K8B7	K03257	EIF4A	translation initiation factor 4A	map03013	RNA transport	http://www.kegg.jp/kegg-bin/show_pathway?map03013+K03257
P63086	K04371	MAPK1_3	mitogen-activated protein kinase 1/3 [EC:2.7.11.24;]	map01521	EGFR tyrosine kinase inhibitor resistance	http://www.kegg.jp/kegg-bin/show_pathway?map01521+K04371
P63086	K04371	MAPK1_3	mitogen-activated protein kinase 1/3 [EC:2.7.11.24;]	map01522	Endocrine resistance	http://www.kegg.jp/kegg-bin/show_pathway?map01522+K04371
P63086	K04371	MAPK1_3	mitogen-activated protein kinase 1/3 [EC:2.7.11.24;]	map01524	Platinum drug resistance	http://www.kegg.jp/kegg-bin/show_pathway?map01524+K04371
P63086	K04371	MAPK1_3	mitogen-activated protein kinase 1/3 [EC:2.7.11.24;]	map04010	MAPK signaling pathway	http://www.kegg.jp/kegg-bin/show_pathway?map04010+K04371
P63086	K04371	MAPK1_3	mitogen-activated protein kinase 1/3 [EC:2.7.11.24;]	map04011	MAPK signaling pathway - yeast	http://www.kegg.jp/kegg-bin/show_pathway?map04011+K04371
P63086	K04371	MAPK1_3	mitogen-activated protein kinase 1/3 [EC:2.7.11.24;]	map04012	ErbB signaling pathway	http://www.kegg.jp/kegg-bin/show_pathway?map04012+K04371
P63086	K04371	MAPK1_3	mitogen-activated protein kinase 1/3 [EC:2.7.11.24;]	map04013	MAPK signaling pathway - fly	http://www.kegg.jp/kegg-bin/show_pathway?map04013+K04371
P63086	K04371	MAPK1_3	mitogen-activated protein kinase 1/3 [EC:2.7.11.24;]	map04014	Ras signaling pathway	http://www.kegg.jp/kegg-bin/show_pathway?map04014+K04371
P63086	K04371	MAPK1_3	mitogen-activated protein kinase 1/3 [EC:2.7.11.24;]	map04015	Rap1 signaling pathway	http://www.kegg.jp/kegg-bin/show_pathway?map04015+K04371
P63086	K04371	MAPK1_3	mitogen-activated protein kinase 1/3 [EC:2.7.11.24;]	map04022	cGMP-PKG signaling pathway	http://www.kegg.jp/kegg-bin/show_pathway?map04022+K04371
P63086	K04371	MAPK1_3	mitogen-activated protein kinase 1/3 [EC:2.7.11.24;]	map04024	cAMP signaling pathway	http://www.kegg.jp/kegg-bin/show_pathway?map04024+K04371
P63086	K04371	MAPK1_3	mitogen-activated protein kinase 1/3 [EC:2.7.11.24;]	map04062	Chemokine signaling pathway	http://www.kegg.jp/kegg-bin/show_pathway?map04062+K04371
P63086	K04371	MAPK1_3	mitogen-activated protein kinase 1/3 [EC:2.7.11.24;]	map04066	HIF-1 signaling pathway	http://www.kegg.jp/kegg-bin/show_pathway?map04066+K04371
P63086	K04371	MAPK1_3	mitogen-activated protein kinase 1/3 [EC:2.7.11.24;]	map04068	FoxO signaling pathway	http://www.kegg.jp/kegg-bin/show_pathway?map04068+K04371
P63086	K04371	MAPK1_3	mitogen-activated protein kinase 1/3 [EC:2.7.11.24;]	map04071	Sphingolipid signaling pathway	http://www.kegg.jp/kegg-bin/show_pathway?map04071+K04371
P63086	K04371	MAPK1_3	mitogen-activated protein kinase 1/3 [EC:2.7.11.24;]	map04072	Phospholipase D signaling pathway	http://www.kegg.jp/kegg-bin/show_pathway?map04072+K04371
P63086	K04371	MAPK1_3	mitogen-activated protein kinase 1/3 [EC:2.7.11.24;]	map04114	Oocyte meiosis	http://www.kegg.jp/kegg-bin/show_pathway?map04114+K04371
P63086	K04371	MAPK1_3	mitogen-activated protein kinase 1/3 [EC:2.7.11.24;]	map04140	Autophagy - animal	http://www.kegg.jp/kegg-bin/show_pathway?map04140+K04371
P63086	K04371	MAPK1_3	mitogen-activated protein kinase 1/3 [EC:2.7.11.24;]	map04150	mTOR signaling pathway	http://www.kegg.jp/kegg-bin/show_pathway?map04150+K04371
P63086	K04371	MAPK1_3	mitogen-activated protein kinase 1/3 [EC:2.7.11.24;]	map04151	PI3K-Akt signaling pathway	http://www.kegg.jp/kegg-bin/show_pathway?map04151+K04371
P63086	K04371	MAPK1_3	mitogen-activated protein kinase 1/3 [EC:2.7.11.24;]	map04210	Apoptosis	http://www.kegg.jp/kegg-bin/show_pathway?map04210+K04371
P63086	K04371	MAPK1_3	mitogen-activated protein kinase 1/3 [EC:2.7.11.24;]	map04214	Apoptosis - fly	http://www.kegg.jp/kegg-bin/show_pathway?map04214+K04371
P63086	K04371	MAPK1_3	mitogen-activated protein kinase 1/3 [EC:2.7.11.24;]	map04218	Cellular senescence	http://www.kegg.jp/kegg-bin/show_pathway?map04218+K04371
P63086	K04371	MAPK1_3	mitogen-activated protein kinase 1/3 [EC:2.7.11.24;]	map04261	Adrenergic signaling in cardiomyocytes	http://www.kegg.jp/kegg-bin/show_pathway?map04261+K04371
P63086	K04371	MAPK1_3	mitogen-activated protein kinase 1/3 [EC:2.7.11.24;]	map04270	Vascular smooth muscle contraction	http://www.kegg.jp/kegg-bin/show_pathway?map04270+K04371
P63086	K04371	MAPK1_3	mitogen-activated protein kinase 1/3 [EC:2.7.11.24;]	map04320	Dorso-ventral axis formation	http://www.kegg.jp/kegg-bin/show_pathway?map04320+K04371
P63086	K04371	MAPK1_3	mitogen-activated protein kinase 1/3 [EC:2.7.11.24;]	map04350	TGF-beta signaling pathway	http://www.kegg.jp/kegg-bin/show_pathway?map04350+K04371
P63086	K04371	MAPK1_3	mitogen-activated protein kinase 1/3 [EC:2.7.11.24;]	map04360	Axon guidance	http://www.kegg.jp/kegg-bin/show_pathway?map04360+K04371
P63086	K04371	MAPK1_3	mitogen-activated protein kinase 1/3 [EC:2.7.11.24;]	map04370	VEGF signaling pathway	http://www.kegg.jp/kegg-bin/show_pathway?map04370+K04371
P63086	K04371	MAPK1_3	mitogen-activated protein kinase 1/3 [EC:2.7.11.24;]	map04371	Apelin signaling pathway	http://www.kegg.jp/kegg-bin/show_pathway?map04371+K04371
P63086	K04371	MAPK1_3	mitogen-activated protein kinase 1/3 [EC:2.7.11.24;]	map04380	Osteoclast differentiation	http://www.kegg.jp/kegg-bin/show_pathway?map04380+K04371
P63086	K04371	MAPK1_3	mitogen-activated protein kinase 1/3 [EC:2.7.11.24;]	map04510	Focal adhesion	http://www.kegg.jp/kegg-bin/show_pathway?map04510+K04371
P63086	K04371	MAPK1_3	mitogen-activated protein kinase 1/3 [EC:2.7.11.24;]	map04520	Adherens junction	http://www.kegg.jp/kegg-bin/show_pathway?map04520+K04371
P63086	K04371	MAPK1_3	mitogen-activated protein kinase 1/3 [EC:2.7.11.24;]	map04540	Gap junction	http://www.kegg.jp/kegg-bin/show_pathway?map04540+K04371
P63086	K04371	MAPK1_3	mitogen-activated protein kinase 1/3 [EC:2.7.11.24;]	map04550	Signaling pathways regulating pluripotency of stem cells	http://www.kegg.jp/kegg-bin/show_pathway?map04550+K04371
P63086	K04371	MAPK1_3	mitogen-activated protein kinase 1/3 [EC:2.7.11.24;]	map04611	Platelet activation	http://www.kegg.jp/kegg-bin/show_pathway?map04611+K04371
P63086	K04371	MAPK1_3	mitogen-activated protein kinase 1/3 [EC:2.7.11.24;]	map04620	Toll-like receptor signaling pathway	http://www.kegg.jp/kegg-bin/show_pathway?map04620+K04371
P63086	K04371	MAPK1_3	mitogen-activated protein kinase 1/3 [EC:2.7.11.24;]	map04621	NOD-like receptor signaling pathway	http://www.kegg.jp/kegg-bin/show_pathway?map04621+K04371
P63086	K04371	MAPK1_3	mitogen-activated protein kinase 1/3 [EC:2.7.11.24;]	map04650	Natural killer cell mediated cytotoxicity	http://www.kegg.jp/kegg-bin/show_pathway?map04650+K04371
P63086	K04371	MAPK1_3	mitogen-activated protein kinase 1/3 [EC:2.7.11.24;]	map04657	IL-17 signaling pathway	http://www.kegg.jp/kegg-bin/show_pathway?map04657+K04371
P63086	K04371	MAPK1_3	mitogen-activated protein kinase 1/3 [EC:2.7.11.24;]	map04658	Th1 and Th2 cell differentiation	http://www.kegg.jp/kegg-bin/show_pathway?map04658+K04371
P63086	K04371	MAPK1_3	mitogen-activated protein kinase 1/3 [EC:2.7.11.24;]	map04659	Th17 cell differentiation	http://www.kegg.jp/kegg-bin/show_pathway?map04659+K04371
P63086	K04371	MAPK1_3	mitogen-activated protein kinase 1/3 [EC:2.7.11.24;]	map04660	T cell receptor signaling pathway	http://www.kegg.jp/kegg-bin/show_pathway?map04660+K04371
P63086	K04371	MAPK1_3	mitogen-activated protein kinase 1/3 [EC:2.7.11.24;]	map04662	B cell receptor signaling pathway	http://www.kegg.jp/kegg-bin/show_pathway?map04662+K04371
P63086	K04371	MAPK1_3	mitogen-activated protein kinase 1/3 [EC:2.7.11.24;]	map04664	Fc epsilon RI signaling pathway	http://www.kegg.jp/kegg-bin/show_pathway?map04664+K04371
P63086	K04371	MAPK1_3	mitogen-activated protein kinase 1/3 [EC:2.7.11.24;]	map04666	Fc gamma R-mediated phagocytosis	http://www.kegg.jp/kegg-bin/show_pathway?map04666+K04371
P63086	K04371	MAPK1_3	mitogen-activated protein kinase 1/3 [EC:2.7.11.24;]	map04668	TNF signaling pathway	http://www.kegg.jp/kegg-bin/show_pathway?map04668+K04371
P63086	K04371	MAPK1_3	mitogen-activated protein kinase 1/3 [EC:2.7.11.24;]	map04713	Circadian entrainment	http://www.kegg.jp/kegg-bin/show_pathway?map04713+K04371
P63086	K04371	MAPK1_3	mitogen-activated protein kinase 1/3 [EC:2.7.11.24;]	map04720	Long-term potentiation	http://www.kegg.jp/kegg-bin/show_pathway?map04720+K04371
P63086	K04371	MAPK1_3	mitogen-activated protein kinase 1/3 [EC:2.7.11.24;]	map04722	Neurotrophin signaling pathway	http://www.kegg.jp/kegg-bin/show_pathway?map04722+K04371
P63086	K04371	MAPK1_3	mitogen-activated protein kinase 1/3 [EC:2.7.11.24;]	map04723	Retrograde endocannabinoid signaling	http://www.kegg.jp/kegg-bin/show_pathway?map04723+K04371
P63086	K04371	MAPK1_3	mitogen-activated protein kinase 1/3 [EC:2.7.11.24;]	map04724	Glutamatergic synapse	http://www.kegg.jp/kegg-bin/show_pathway?map04724+K04371
P63086	K04371	MAPK1_3	mitogen-activated protein kinase 1/3 [EC:2.7.11.24;]	map04725	Cholinergic synapse	http://www.kegg.jp/kegg-bin/show_pathway?map04725+K04371
P63086	K04371	MAPK1_3	mitogen-activated protein kinase 1/3 [EC:2.7.11.24;]	map04726	Serotonergic synapse	http://www.kegg.jp/kegg-bin/show_pathway?map04726+K04371
P63086	K04371	MAPK1_3	mitogen-activated protein kinase 1/3 [EC:2.7.11.24;]	map04730	Long-term depression	http://www.kegg.jp/kegg-bin/show_pathway?map04730+K04371
P63086	K04371	MAPK1_3	mitogen-activated protein kinase 1/3 [EC:2.7.11.24;]	map04810	Regulation of actin cytoskeleton	http://www.kegg.jp/kegg-bin/show_pathway?map04810+K04371
P63086	K04371	MAPK1_3	mitogen-activated protein kinase 1/3 [EC:2.7.11.24;]	map04910	Insulin signaling pathway	http://www.kegg.jp/kegg-bin/show_pathway?map04910+K04371
P63086	K04371	MAPK1_3	mitogen-activated protein kinase 1/3 [EC:2.7.11.24;]	map04912	GnRH signaling pathway	http://www.kegg.jp/kegg-bin/show_pathway?map04912+K04371
P63086	K04371	MAPK1_3	mitogen-activated protein kinase 1/3 [EC:2.7.11.24;]	map04914	Progesterone-mediated oocyte maturation	http://www.kegg.jp/kegg-bin/show_pathway?map04914+K04371
P63086	K04371	MAPK1_3	mitogen-activated protein kinase 1/3 [EC:2.7.11.24;]	map04915	Estrogen signaling pathway	http://www.kegg.jp/kegg-bin/show_pathway?map04915+K04371
P63086	K04371	MAPK1_3	mitogen-activated protein kinase 1/3 [EC:2.7.11.24;]	map04916	Melanogenesis	http://www.kegg.jp/kegg-bin/show_pathway?map04916+K04371
P63086	K04371	MAPK1_3	mitogen-activated protein kinase 1/3 [EC:2.7.11.24;]	map04917	Prolactin signaling pathway	http://www.kegg.jp/kegg-bin/show_pathway?map04917+K04371
P63086	K04371	MAPK1_3	mitogen-activated protein kinase 1/3 [EC:2.7.11.24;]	map04919	Thyroid hormone signaling pathway	http://www.kegg.jp/kegg-bin/show_pathway?map04919+K04371
P63086	K04371	MAPK1_3	mitogen-activated protein kinase 1/3 [EC:2.7.11.24;]	map04921	Oxytocin signaling pathway	http://www.kegg.jp/kegg-bin/show_pathway?map04921+K04371
P63086	K04371	MAPK1_3	mitogen-activated protein kinase 1/3 [EC:2.7.11.24;]	map04926	Relaxin signaling pathway	http://www.kegg.jp/kegg-bin/show_pathway?map04926+K04371
P63086	K04371	MAPK1_3	mitogen-activated protein kinase 1/3 [EC:2.7.11.24;]	map04930	Type II diabetes mellitus	http://www.kegg.jp/kegg-bin/show_pathway?map04930+K04371
P63086	K04371	MAPK1_3	mitogen-activated protein kinase 1/3 [EC:2.7.11.24;]	map04933	AGE-RAGE signaling pathway in diabetic complications	http://www.kegg.jp/kegg-bin/show_pathway?map04933+K04371
P63086	K04371	MAPK1_3	mitogen-activated protein kinase 1/3 [EC:2.7.11.24;]	map04960	Aldosterone-regulated sodium reabsorption	http://www.kegg.jp/kegg-bin/show_pathway?map04960+K04371
P63086	K04371	MAPK1_3	mitogen-activated protein kinase 1/3 [EC:2.7.11.24;]	map05010	Alzheimer's disease	http://www.kegg.jp/kegg-bin/show_pathway?map05010+K04371
P63086	K04371	MAPK1_3	mitogen-activated protein kinase 1/3 [EC:2.7.11.24;]	map05020	Prion diseases	http://www.kegg.jp/kegg-bin/show_pathway?map05020+K04371
P63086	K04371	MAPK1_3	mitogen-activated protein kinase 1/3 [EC:2.7.11.24;]	map05034	Alcoholism	http://www.kegg.jp/kegg-bin/show_pathway?map05034+K04371
P63086	K04371	MAPK1_3	mitogen-activated protein kinase 1/3 [EC:2.7.11.24;]	map05131	Shigellosis	http://www.kegg.jp/kegg-bin/show_pathway?map05131+K04371
P63086	K04371	MAPK1_3	mitogen-activated protein kinase 1/3 [EC:2.7.11.24;]	map05132	Salmonella infection	http://www.kegg.jp/kegg-bin/show_pathway?map05132+K04371
P63086	K04371	MAPK1_3	mitogen-activated protein kinase 1/3 [EC:2.7.11.24;]	map05133	Pertussis	http://www.kegg.jp/kegg-bin/show_pathway?map05133+K04371
P63086	K04371	MAPK1_3	mitogen-activated protein kinase 1/3 [EC:2.7.11.24;]	map05140	Leishmaniasis	http://www.kegg.jp/kegg-bin/show_pathway?map05140+K04371
P63086	K04371	MAPK1_3	mitogen-activated protein kinase 1/3 [EC:2.7.11.24;]	map05142	Chagas disease (American trypanosomiasis)	http://www.kegg.jp/kegg-bin/show_pathway?map05142+K04371
P63086	K04371	MAPK1_3	mitogen-activated protein kinase 1/3 [EC:2.7.11.24;]	map05145	Toxoplasmosis	http://www.kegg.jp/kegg-bin/show_pathway?map05145+K04371
P63086	K04371	MAPK1_3	mitogen-activated protein kinase 1/3 [EC:2.7.11.24;]	map05152	Tuberculosis	http://www.kegg.jp/kegg-bin/show_pathway?map05152+K04371
P63086	K04371	MAPK1_3	mitogen-activated protein kinase 1/3 [EC:2.7.11.24;]	map05160	Hepatitis C	http://www.kegg.jp/kegg-bin/show_pathway?map05160+K04371
P63086	K04371	MAPK1_3	mitogen-activated protein kinase 1/3 [EC:2.7.11.24;]	map05161	Hepatitis B	http://www.kegg.jp/kegg-bin/show_pathway?map05161+K04371
P63086	K04371	MAPK1_3	mitogen-activated protein kinase 1/3 [EC:2.7.11.24;]	map05164	Influenza A	http://www.kegg.jp/kegg-bin/show_pathway?map05164+K04371
P63086	K04371	MAPK1_3	mitogen-activated protein kinase 1/3 [EC:2.7.11.24;]	map05165	Human papillomavirus infection	http://www.kegg.jp/kegg-bin/show_pathway?map05165+K04371
P63086	K04371	MAPK1_3	mitogen-activated protein kinase 1/3 [EC:2.7.11.24;]	map05167	Kaposi's sarcoma-associated herpesvirus infection	http://www.kegg.jp/kegg-bin/show_pathway?map05167+K04371
P63086	K04371	MAPK1_3	mitogen-activated protein kinase 1/3 [EC:2.7.11.24;]	map05200	Pathways in cancer	http://www.kegg.jp/kegg-bin/show_pathway?map05200+K04371
P63086	K04371	MAPK1_3	mitogen-activated protein kinase 1/3 [EC:2.7.11.24;]	map05203	Viral carcinogenesis	http://www.kegg.jp/kegg-bin/show_pathway?map05203+K04371
P63086	K04371	MAPK1_3	mitogen-activated protein kinase 1/3 [EC:2.7.11.24;]	map05205	Proteoglycans in cancer	http://www.kegg.jp/kegg-bin/show_pathway?map05205+K04371
P63086	K04371	MAPK1_3	mitogen-activated protein kinase 1/3 [EC:2.7.11.24;]	map05210	Colorectal cancer	http://www.kegg.jp/kegg-bin/show_pathway?map05210+K04371
P63086	K04371	MAPK1_3	mitogen-activated protein kinase 1/3 [EC:2.7.11.24;]	map05211	Renal cell carcinoma	http://www.kegg.jp/kegg-bin/show_pathway?map05211+K04371
P63086	K04371	MAPK1_3	mitogen-activated protein kinase 1/3 [EC:2.7.11.24;]	map05212	Pancreatic cancer	http://www.kegg.jp/kegg-bin/show_pathway?map05212+K04371
P63086	K04371	MAPK1_3	mitogen-activated protein kinase 1/3 [EC:2.7.11.24;]	map05213	Endometrial cancer	http://www.kegg.jp/kegg-bin/show_pathway?map05213+K04371
P63086	K04371	MAPK1_3	mitogen-activated protein kinase 1/3 [EC:2.7.11.24;]	map05214	Glioma	http://www.kegg.jp/kegg-bin/show_pathway?map05214+K04371
P63086	K04371	MAPK1_3	mitogen-activated protein kinase 1/3 [EC:2.7.11.24;]	map05215	Prostate cancer	http://www.kegg.jp/kegg-bin/show_pathway?map05215+K04371
P63086	K04371	MAPK1_3	mitogen-activated protein kinase 1/3 [EC:2.7.11.24;]	map05216	Thyroid cancer	http://www.kegg.jp/kegg-bin/show_pathway?map05216+K04371
P63086	K04371	MAPK1_3	mitogen-activated protein kinase 1/3 [EC:2.7.11.24;]	map05218	Melanoma	http://www.kegg.jp/kegg-bin/show_pathway?map05218+K04371
P63086	K04371	MAPK1_3	mitogen-activated protein kinase 1/3 [EC:2.7.11.24;]	map05219	Bladder cancer	http://www.kegg.jp/kegg-bin/show_pathway?map05219+K04371
P63086	K04371	MAPK1_3	mitogen-activated protein kinase 1/3 [EC:2.7.11.24;]	map05220	Chronic myeloid leukemia	http://www.kegg.jp/kegg-bin/show_pathway?map05220+K04371
P63086	K04371	MAPK1_3	mitogen-activated protein kinase 1/3 [EC:2.7.11.24;]	map05221	Acute myeloid leukemia	http://www.kegg.jp/kegg-bin/show_pathway?map05221+K04371
P63086	K04371	MAPK1_3	mitogen-activated protein kinase 1/3 [EC:2.7.11.24;]	map05223	Non-small cell lung cancer	http://www.kegg.jp/kegg-bin/show_pathway?map05223+K04371
P63086	K04371	MAPK1_3	mitogen-activated protein kinase 1/3 [EC:2.7.11.24;]	map05224	Breast cancer	http://www.kegg.jp/kegg-bin/show_pathway?map05224+K04371
P63086	K04371	MAPK1_3	mitogen-activated protein kinase 1/3 [EC:2.7.11.24;]	map05230	Central carbon metabolism in cancer	http://www.kegg.jp/kegg-bin/show_pathway?map05230+K04371
P63086	K04371	MAPK1_3	mitogen-activated protein kinase 1/3 [EC:2.7.11.24;]	map05231	Choline metabolism in cancer	http://www.kegg.jp/kegg-bin/show_pathway?map05231+K04371
Q6AY18	K07953	SAR1	GTP-binding protein SAR1 [EC:3.6.5.-]	map04141	Protein processing in endoplasmic reticulum	http://www.kegg.jp/kegg-bin/show_pathway?map04141+K07953
Q6AY18	K07953	SAR1	GTP-binding protein SAR1 [EC:3.6.5.-]	map05134	Legionellosis	http://www.kegg.jp/kegg-bin/show_pathway?map05134+K07953
G3V852	K06271	TLN	talin	map04015	Rap1 signaling pathway	http://www.kegg.jp/kegg-bin/show_pathway?map04015+K06271
G3V852	K06271	TLN	talin	map04510	Focal adhesion	http://www.kegg.jp/kegg-bin/show_pathway?map04510+K06271
G3V852	K06271	TLN	talin	map04611	Platelet activation	http://www.kegg.jp/kegg-bin/show_pathway?map04611+K06271
G3V852	K06271	TLN	talin	map05166	HTLV-I infection	http://www.kegg.jp/kegg-bin/show_pathway?map05166+K06271

## Sheet: map2query (SMI vs Mod)
Map_ID	Map_Name	Seqs	Seqs_Num	URL
map04510	Focal adhesion	F7EWC1 P63259 D4A7U1 A0A0G2JSW0 F1LQT3 P60711 Q62636 B0BMS8 P85972 C0JPT7 Q9Z1P2 Q9WUD9 A0A0G2K0Q7 P63086 G3V852	15	http://www.kegg.jp/kegg-bin/show_pathway?map04510+K06274+K05692+K06273+K12757+K17388+K05692+K07836+K12755+K05700+K04437+K05699+K05704+K00907+K04371+K06271
map04810	Regulation of actin cytoskeleton	G3V8L7 P63259 A0A0G2JSW0 F1LQT3 P60711 B0BMS8 P85972 A0A096MK30 P62963 Q9Z1P2 P45592 Q9WUD9 A0A0G2K0Q7 P63086	14	http://www.kegg.jp/kegg-bin/show_pathway?map04810+K06461+K05692+K12757+K17388+K05692+K12755+K05700+K05763+K05759+K05699+K05765+K05704+K00907+K04371
map04530	Tight junction	Q62812 F7EWC1 A0A0H2UHM7 P63259 A0A0G2K6J5 A0A0G2JSW0 F1LQT3 P60711 B0BMS8 G3V6P7 A0A096MK30 Q9Z1P2 Q9WUD9	13	http://www.kegg.jp/kegg-bin/show_pathway?map04530+K10352+K06274+K07374+K05692+K12751+K12757+K17388+K05692+K12755+K10352+K05763+K05699+K05704
map04670	Leukocyte transendothelial migration	G3V8L7 F7EWC1 P63259 A0A0G2JSW0 A0A0G2JWA2 F1LQT3 P60711 Q62636 B0BMS8 P85972 A0A096MK30 Q9Z1P2	12	http://www.kegg.jp/kegg-bin/show_pathway?map04670+K06461+K06274+K05692+K12757+K05859+K17388+K05692+K07836+K12755+K05700+K05763+K05699
map04611	Platelet activation	F7EWC1 P63259 A0A0G2JSW0 A0A0G2JWA2 F1LQT3 P60711 Q62636 B2GVB9 Q9WUD9 A0A0G2K0Q7 P63086 G3V852	12	http://www.kegg.jp/kegg-bin/show_pathway?map04611+K06274+K05692+K12757+K05859+K17388+K05692+K07836+K17084+K05704+K00907+K04371+K06271
map04015	Rap1 signaling pathway	G3V8L7 F7EWC1 P63259 P0DP31 P60711 Q62636 P62963 Q9WUD9 P63086 G3V852	10	http://www.kegg.jp/kegg-bin/show_pathway?map04015+K06461+K06274+K05692+K02183+K05692+K07836+K05759+K05704+K04371+K06271
map04921	Oxytocin signaling pathway	P63259 P0DP31 A0A0G2K6J5 F1LQT3 P60711 B0BMS8 Q9WUD9 A0A0G2K0Q7 P63086	9	http://www.kegg.jp/kegg-bin/show_pathway?map04921+K05692+K02183+K12751+K17388+K05692+K12755+K05704+K00907+K04371
map05205	Proteoglycans in cancer	P63259 A0A0G2JWA2 F1LQT3 P60711 C0JPT7 A0A096MK30 Q9WUD9 P63086	8	http://www.kegg.jp/kegg-bin/show_pathway?map05205+K05692+K05859+K17388+K05692+K04437+K05763+K05704+K04371
map04022	cGMP-PKG signaling pathway	F7EWC1 P0DP31 F1LQT3 B0BMS8 A0A0G2K0Q7 G3V7V8 P63086	7	http://www.kegg.jp/kegg-bin/show_pathway?map04022+K06274+K02183+K17388+K12755+K00907+K13762+K04371
map05131	Shigellosis	P63259 F1LQT3 P60711 P85972 P62963 Q9WUD9 P63086	7	http://www.kegg.jp/kegg-bin/show_pathway?map05131+K05692+K17388+K05692+K05700+K05759+K05704+K04371
map05203	Viral carcinogenesis	P35213 P68255 P63102 P68511 Q9Z1P2 Q9WUD9 P63086	7	http://www.kegg.jp/kegg-bin/show_pathway?map05203+K16197+K16197+K16197+K16198+K05699+K05704+K04371
map04151	PI3K-Akt signaling pathway	P35213 P68255 P63102 P68511 A0A0A0MY09 P63086	6	http://www.kegg.jp/kegg-bin/show_pathway?map04151+K16197+K16197+K16197+K16198+K09487+K04371
map04145	Phagosome	G3V8L7 Q91ZN1 A0A0H2UHM7 P63259 P60711 P18418	6	http://www.kegg.jp/kegg-bin/show_pathway?map04145+K06461+K13882+K07374+K05692+K05692+K08057
map04390	Hippo signaling pathway	P35213 P68255 P63259 P63102 P60711 P68511	6	http://www.kegg.jp/kegg-bin/show_pathway?map04390+K16197+K16197+K05692+K16197+K05692+K16198
map05169	Epstein-Barr virus infection	P35213 P68255 P06302 P63102 A0A0G2JWA2 P68511	6	http://www.kegg.jp/kegg-bin/show_pathway?map05169+K16197+K16197+K13784+K16197+K05859+K16198
map04270	Vascular smooth muscle contraction	P0DP31 A0A0G2K6J5 F1LQT3 B0BMS8 A0A0G2K0Q7 P63086	6	http://www.kegg.jp/kegg-bin/show_pathway?map04270+K02183+K12751+K17388+K12755+K00907+K04371
map05132	Salmonella infection	P63259 F1LQT3 P60711 C0JPT7 P62963 P63086	6	http://www.kegg.jp/kegg-bin/show_pathway?map05132+K05692+K17388+K05692+K04437+K05759+K04371
map04114	Oocyte meiosis	P35213 P68255 P0DP31 P63102 P68511 P63086	6	http://www.kegg.jp/kegg-bin/show_pathway?map04114+K16197+K16197+K02183+K16197+K16198+K04371
map04360	Axon guidance	D3ZGX9 A0A0G2JWA2 F1LQT3 P45592 Q9WUD9 P63086	6	http://www.kegg.jp/kegg-bin/show_pathway?map04360+K06840+K05859+K17388+K05765+K05704+K04371
map04013	MAPK signaling pathway - fly	P35213 P68255 P63102 P62963 Q9WUD9 P63086	6	http://www.kegg.jp/kegg-bin/show_pathway?map04013+K16197+K16197+K16197+K05759+K05704+K04371
map04520	Adherens junction	P63259 P60711 P85972 Q9Z1P2 Q9WUD9 P63086	6	http://www.kegg.jp/kegg-bin/show_pathway?map04520+K05692+K05692+K05700+K05699+K05704+K04371
map05161	Hepatitis B	P35213 P68255 P63102 Q9WUD9 P63086	5	http://www.kegg.jp/kegg-bin/show_pathway?map05161+K16197+K16197+K16197+K05704+K04371
map04722	Neurotrophin signaling pathway	P0DP31 A0A0G2JWA2 Q62636 Q5XI73 P63086	5	http://www.kegg.jp/kegg-bin/show_pathway?map04722+K02183+K05859+K07836+K12462+K04371
map05133	Pertussis	G3V8L7 Q63514 P0DP31 P45592 P63086	5	http://www.kegg.jp/kegg-bin/show_pathway?map05133+K06461+K04002+K02183+K05765+K04371
map05152	Tuberculosis	G3V8L7 Q91ZN1 P0DP31 Q9WUD9 P63086	5	http://www.kegg.jp/kegg-bin/show_pathway?map05152+K06461+K13882+K02183+K05704+K04371
map04919	Thyroid hormone signaling pathway	P63259 A0A0G2JWA2 P60711 Q9WUD9 P63086	5	http://www.kegg.jp/kegg-bin/show_pathway?map04919+K05692+K05859+K05692+K05704+K04371
map04391	Hippo signaling pathway - fly	P35213 P68255 P63259 P63102 P60711	5	http://www.kegg.jp/kegg-bin/show_pathway?map04391+K16197+K16197+K05692+K16197+K05692
map05418	Fluid shear stress and atherosclerosis	P63259 P0DP31 P60711 A0A0A0MY09 Q9WUD9	5	http://www.kegg.jp/kegg-bin/show_pathway?map05418+K05692+K02183+K05692+K09487+K05704
map04024	cAMP signaling pathway	P0DP31 F1LQT3 Q62636 B0BMS8 P63086	5	http://www.kegg.jp/kegg-bin/show_pathway?map04024+K02183+K17388+K07836+K12755+K04371
map04141	Protein processing in endoplasmic reticulum	Q5XFX7 P18418 A0A0A0MY09 Q6AY18	4	http://www.kegg.jp/kegg-bin/show_pathway?map04141+K10839+K08057+K09487+K07953
map05200	Pathways in cancer	A0A0G2JWA2 F1LQT3 A0A0A0MY09 P63086	4	http://www.kegg.jp/kegg-bin/show_pathway?map05200+K05859+K17388+K09487+K04371
map04915	Estrogen signaling pathway	P0DP31 A0A0A0MY09 Q9WUD9 P63086	4	http://www.kegg.jp/kegg-bin/show_pathway?map04915+K02183+K09487+K05704+K04371
map05414	Dilated cardiomyopathy (DCM)	P63259 P68035 P60711 P09495	4	http://www.kegg.jp/kegg-bin/show_pathway?map05414+K05692+K12314+K05692+K10375
map04014	Ras signaling pathway	P0DP31 A0A0G2JWA2 Q62636 P63086	4	http://www.kegg.jp/kegg-bin/show_pathway?map04014+K02183+K05859+K07836+K04371
map04261	Adrenergic signaling in cardiomyocytes	P68035 P0DP31 P09495 P63086	4	http://www.kegg.jp/kegg-bin/show_pathway?map04261+K12314+K02183+K10375+K04371
map04210	Apoptosis	A0A0H2UHM7 P63259 P60711 P63086	4	http://www.kegg.jp/kegg-bin/show_pathway?map04210+K07374+K05692+K05692+K04371
map05130	Pathogenic Escherichia coli infection	A0A0H2UHM7 P63259 F1LQT3 P60711	4	http://www.kegg.jp/kegg-bin/show_pathway?map05130+K07374+K05692+K17388+K05692
map05100	Bacterial invasion of epithelial cells	P63259 P60711 P85972 Q9WUD9	4	http://www.kegg.jp/kegg-bin/show_pathway?map05100+K05692+K05692+K05700+K05704
map04110	Cell cycle	P35213 P68255 P63102 P68511	4	http://www.kegg.jp/kegg-bin/show_pathway?map04110+K16197+K16197+K16197+K16198
map04666	Fc gamma R-mediated phagocytosis	F7EWC1 A0A0G2JWA2 P45592 P63086	4	http://www.kegg.jp/kegg-bin/show_pathway?map04666+K06274+K05859+K05765+K04371
map05167	Kaposi's sarcoma-associated herpesvirus infection	P0DP31 A0A0G2JWA2 Q9WUD9 P63086	4	http://www.kegg.jp/kegg-bin/show_pathway?map05167+K02183+K05859+K05704+K04371
map01200	Carbon metabolism	M0R590 A0A0A0MXY5 P05370 M0R5J4	4	http://www.kegg.jp/kegg-bin/show_pathway?map01200+K00134+K00850+K00036+K01689
map05410	Hypertrophic cardiomyopathy (HCM)	P63259 P68035 P60711 P09495	4	http://www.kegg.jp/kegg-bin/show_pathway?map05410+K05692+K12314+K05692+K10375
map04062	Chemokine signaling pathway	F1LQT3 Q62636 Q9WUD9 P63086	4	http://www.kegg.jp/kegg-bin/show_pathway?map04062+K17388+K07836+K05704+K04371
map04066	HIF-1 signaling pathway	M0R590 A0A0G2JWA2 M0R5J4 P63086	4	http://www.kegg.jp/kegg-bin/show_pathway?map04066+K00134+K05859+K01689+K04371
map04745	Phototransduction - fly	P63259 P0DP31 P60711	3	http://www.kegg.jp/kegg-bin/show_pathway?map04745+K05692+K02183+K05692
map04750	Inflammatory mediator regulation of TRP channels	P0DP31 A0A0G2JWA2 Q9WUD9	3	http://www.kegg.jp/kegg-bin/show_pathway?map04750+K02183+K05859+K05704
map04010	MAPK signaling pathway	Q62636 C0JPT7 P63086	3	http://www.kegg.jp/kegg-bin/show_pathway?map04010+K07836+K04437+K04371
map05164	Influenza A	P63259 P60711 P63086	3	http://www.kegg.jp/kegg-bin/show_pathway?map05164+K05692+K05692+K04371
map04540	Gap junction	A0A0H2UHM7 Q9WUD9 P63086	3	http://www.kegg.jp/kegg-bin/show_pathway?map04540+K07374+K05704+K04371
map04912	GnRH signaling pathway	P0DP31 Q9WUD9 P63086	3	http://www.kegg.jp/kegg-bin/show_pathway?map04912+K02183+K05704+K04371
map04720	Long-term potentiation	P0DP31 Q62636 P63086	3	http://www.kegg.jp/kegg-bin/show_pathway?map04720+K02183+K07836+K04371
map05146	Amoebiasis	G3V8L7 P85972 Q9Z1P2	3	http://www.kegg.jp/kegg-bin/show_pathway?map05146+K06461+K05700+K05699
map04212	Longevity regulating pathway - worm	P35213 P68255 P63102	3	http://www.kegg.jp/kegg-bin/show_pathway?map04212+K16197+K16197+K16197
map05010	Alzheimer's disease	M0R590 P0DP31 P63086	3	http://www.kegg.jp/kegg-bin/show_pathway?map05010+K00134+K02183+K04371
map00010	Glycolysis / Gluconeogenesis	M0R590 A0A0A0MXY5 M0R5J4	3	http://www.kegg.jp/kegg-bin/show_pathway?map00010+K00134+K00850+K01689
map01230	Biosynthesis of amino acids	M0R590 A0A0A0MXY5 M0R5J4	3	http://www.kegg.jp/kegg-bin/show_pathway?map01230+K00134+K00850+K01689
map05134	Legionellosis	G3V8L7 G3V6H0 Q6AY18	3	http://www.kegg.jp/kegg-bin/show_pathway?map05134+K06461+K07875+K07953
map04370	VEGF signaling pathway	A0A0G2JWA2 Q9WUD9 P63086	3	http://www.kegg.jp/kegg-bin/show_pathway?map04370+K05859+K05704+K04371
map05214	Glioma	P0DP31 A0A0G2JWA2 P63086	3	http://www.kegg.jp/kegg-bin/show_pathway?map05214+K02183+K05859+K04371
map04020	Calcium signaling pathway	P0DP31 A0A0G2JWA2 A0A0G2K0Q7	3	http://www.kegg.jp/kegg-bin/show_pathway?map04020+K02183+K05859+K00907
map03018	RNA degradation	G3V9N0 A0A0A0MXY5 M0R5J4	3	http://www.kegg.jp/kegg-bin/show_pathway?map03018+K13126+K00850+K01689
map05110	Vibrio cholerae infection	P63259 A0A0G2JWA2 P60711	3	http://www.kegg.jp/kegg-bin/show_pathway?map05110+K05692+K05859+K05692
map05230	Central carbon metabolism in cancer	A0A0A0MXY5 P05370 P63086	3	http://www.kegg.jp/kegg-bin/show_pathway?map05230+K00850+K00036+K04371
map01521	EGFR tyrosine kinase inhibitor resistance	A0A0G2JWA2 Q9WUD9 P63086	3	http://www.kegg.jp/kegg-bin/show_pathway?map01521+K05859+K05704+K04371
map04012	ErbB signaling pathway	A0A0G2JWA2 Q9WUD9 P63086	3	http://www.kegg.jp/kegg-bin/show_pathway?map04012+K05859+K05704+K04371
map04371	Apelin signaling pathway	P0DP31 A0A0G2K0Q7 P63086	3	http://www.kegg.jp/kegg-bin/show_pathway?map04371+K02183+K00907+K04371
map04933	AGE-RAGE signaling pathway in diabetic complications	A0A0G2JWA2 P63086	2	http://www.kegg.jp/kegg-bin/show_pathway?map04933+K05859+K04371
map04380	Osteoclast differentiation	A0A0G2JWA2 P63086	2	http://www.kegg.jp/kegg-bin/show_pathway?map04380+K05859+K04371
map04610	Complement and coagulation cascades	G3V8L7 Q63514	2	http://www.kegg.jp/kegg-bin/show_pathway?map04610+K06461+K04002
map05219	Bladder cancer	Q9WUD9 P63086	2	http://www.kegg.jp/kegg-bin/show_pathway?map05219+K05704+K04371
map03013	RNA transport	G3V9N0 A0A0G2K8B7	2	http://www.kegg.jp/kegg-bin/show_pathway?map03013+K13126+K03257
map04070	Phosphatidylinositol signaling system	P0DP31 A0A0G2JWA2	2	http://www.kegg.jp/kegg-bin/show_pathway?map04070+K02183+K05859
map03320	PPAR signaling pathway	P15650 A0A0A0MY01	2	http://www.kegg.jp/kegg-bin/show_pathway?map03320+K00255+K08751
map04626	Plant-pathogen interaction	P0DP31 A0A0A0MY09	2	http://www.kegg.jp/kegg-bin/show_pathway?map04626+K02183+K09487
map05221	Acute myeloid leukemia	G3V8L7 P63086	2	http://www.kegg.jp/kegg-bin/show_pathway?map05221+K06461+K04371
map04144	Endocytosis	B2GUZ5 Q9WUD9	2	http://www.kegg.jp/kegg-bin/show_pathway?map04144+K10364+K05704
map04218	Cellular senescence	P0DP31 P63086	2	http://www.kegg.jp/kegg-bin/show_pathway?map04218+K02183+K04371
map05223	Non-small cell lung cancer	A0A0G2JWA2 P63086	2	http://www.kegg.jp/kegg-bin/show_pathway?map05223+K05859+K04371
map04971	Gastric acid secretion	P0DP31 A0A0G2K0Q7	2	http://www.kegg.jp/kegg-bin/show_pathway?map04971+K02183+K00907
map04917	Prolactin signaling pathway	Q9WUD9 P63086	2	http://www.kegg.jp/kegg-bin/show_pathway?map04917+K05704+K04371
map04910	Insulin signaling pathway	P0DP31 P63086	2	http://www.kegg.jp/kegg-bin/show_pathway?map04910+K02183+K04371
map04657	IL-17 signaling pathway	A0A0A0MY09 P63086	2	http://www.kegg.jp/kegg-bin/show_pathway?map04657+K09487+K04371
map05120	Epithelial cell signaling in Helicobacter pylori infection	A0A0G2JWA2 Q9WUD9	2	http://www.kegg.jp/kegg-bin/show_pathway?map05120+K05859+K05704
map05215	Prostate cancer	A0A0A0MY09 P63086	2	http://www.kegg.jp/kegg-bin/show_pathway?map05215+K09487+K04371
map04972	Pancreatic secretion	Q62636 Q99P74	2	http://www.kegg.jp/kegg-bin/show_pathway?map04972+K07836+K07886
map04650	Natural killer cell mediated cytotoxicity	A0A0G2JWA2 P63086	2	http://www.kegg.jp/kegg-bin/show_pathway?map04650+K05859+K04371
map04713	Circadian entrainment	P0DP31 P63086	2	http://www.kegg.jp/kegg-bin/show_pathway?map04713+K02183+K04371
map04926	Relaxin signaling pathway	Q9WUD9 P63086	2	http://www.kegg.jp/kegg-bin/show_pathway?map04926+K05704+K04371
map04662	B cell receptor signaling pathway	A0A0G2JWA2 P63086	2	http://www.kegg.jp/kegg-bin/show_pathway?map04662+K05859+K04371
map05142	Chagas disease (American trypanosomiasis)	P18418 P63086	2	http://www.kegg.jp/kegg-bin/show_pathway?map05142+K08057+K04371
map05211	Renal cell carcinoma	Q62636 P63086	2	http://www.kegg.jp/kegg-bin/show_pathway?map05211+K07836+K04371
map04072	Phospholipase D signaling pathway	A0A0G2JWA2 P63086	2	http://www.kegg.jp/kegg-bin/show_pathway?map04072+K05859+K04371
map05034	Alcoholism	P0DP31 P63086	2	http://www.kegg.jp/kegg-bin/show_pathway?map05034+K02183+K04371
map05412	Arrhythmogenic right ventricular cardiomyopathy (ARVC)	P63259 P60711	2	http://www.kegg.jp/kegg-bin/show_pathway?map05412+K05692+K05692
map04260	Cardiac muscle contraction	P68035 P09495	2	http://www.kegg.jp/kegg-bin/show_pathway?map04260+K12314+K10375
map00030	Pentose phosphate pathway	A0A0A0MXY5 P05370	2	http://www.kegg.jp/kegg-bin/show_pathway?map00030+K00850+K00036
map04071	Sphingolipid signaling pathway	F1LQT3 P63086	2	http://www.kegg.jp/kegg-bin/show_pathway?map04071+K17388+K04371
map04664	Fc epsilon RI signaling pathway	A0A0G2JWA2 P63086	2	http://www.kegg.jp/kegg-bin/show_pathway?map04664+K05859+K04371
map05140	Leishmaniasis	G3V8L7 P63086	2	http://www.kegg.jp/kegg-bin/show_pathway?map05140+K06461+K04371
map05166	HTLV-I infection	P18418 G3V852	2	http://www.kegg.jp/kegg-bin/show_pathway?map05166+K08057+K06271
map05416	Viral myocarditis	P63259 P60711	2	http://www.kegg.jp/kegg-bin/show_pathway?map05416+K05692+K05692
map00680	Methane metabolism	A0A0A0MXY5 M0R5J4	2	http://www.kegg.jp/kegg-bin/show_pathway?map00680+K00850+K01689
map01522	Endocrine resistance	Q9WUD9 P63086	2	http://www.kegg.jp/kegg-bin/show_pathway?map01522+K05704+K04371
map04916	Melanogenesis	P0DP31 P63086	2	http://www.kegg.jp/kegg-bin/show_pathway?map04916+K02183+K04371
map04930	Type II diabetes mellitus	P63086	1	http://www.kegg.jp/kegg-bin/show_pathway?map04930+K04371
map04730	Long-term depression	P63086	1	http://www.kegg.jp/kegg-bin/show_pathway?map04730+K04371
map04514	Cell adhesion molecules (CAMs)	G3V8L7	1	http://www.kegg.jp/kegg-bin/show_pathway?map04514+K06461
map03460	Fanconi anemia pathway	D3ZVU2	1	http://www.kegg.jp/kegg-bin/show_pathway?map03460+K15363
map04150	mTOR signaling pathway	P63086	1	http://www.kegg.jp/kegg-bin/show_pathway?map04150+K04371
map04724	Glutamatergic synapse	P63086	1	http://www.kegg.jp/kegg-bin/show_pathway?map04724+K04371
map00230	Purine metabolism	G3V7V8	1	http://www.kegg.jp/kegg-bin/show_pathway?map00230+K13762
map04922	Glucagon signaling pathway	P0DP31	1	http://www.kegg.jp/kegg-bin/show_pathway?map04922+K02183
map05216	Thyroid cancer	P63086	1	http://www.kegg.jp/kegg-bin/show_pathway?map05216+K04371
map04924	Renin secretion	P0DP31	1	http://www.kegg.jp/kegg-bin/show_pathway?map04924+K02183
map04925	Aldosterone synthesis and secretion	P0DP31	1	http://www.kegg.jp/kegg-bin/show_pathway?map04925+K02183
map04550	Signaling pathways regulating pluripotency of stem cells	P63086	1	http://www.kegg.jp/kegg-bin/show_pathway?map04550+K04371
map04960	Aldosterone-regulated sodium reabsorption	P63086	1	http://www.kegg.jp/kegg-bin/show_pathway?map04960+K04371
map04011	MAPK signaling pathway - yeast	P63086	1	http://www.kegg.jp/kegg-bin/show_pathway?map04011+K04371
map04137	Mitophagy - animal	Q9WUD9	1	http://www.kegg.jp/kegg-bin/show_pathway?map04137+K05704
map04740	Olfactory transduction	P0DP31	1	http://www.kegg.jp/kegg-bin/show_pathway?map04740+K02183
map04320	Dorso-ventral axis formation	P63086	1	http://www.kegg.jp/kegg-bin/show_pathway?map04320+K04371
map04668	TNF signaling pathway	P63086	1	http://www.kegg.jp/kegg-bin/show_pathway?map04668+K04371
map04350	TGF-beta signaling pathway	P63086	1	http://www.kegg.jp/kegg-bin/show_pathway?map04350+K04371
map04914	Progesterone-mediated oocyte maturation	P63086	1	http://www.kegg.jp/kegg-bin/show_pathway?map04914+K04371
map05220	Chronic myeloid leukemia	P63086	1	http://www.kegg.jp/kegg-bin/show_pathway?map05220+K04371
map00240	Pyrimidine metabolism	Q4KM73	1	http://www.kegg.jp/kegg-bin/show_pathway?map00240+K13800
map05160	Hepatitis C	P63086	1	http://www.kegg.jp/kegg-bin/show_pathway?map05160+K04371
map05202	Transcriptional misregulation in cancer	G3V8L7	1	http://www.kegg.jp/kegg-bin/show_pathway?map05202+K06461
map04726	Serotonergic synapse	P63086	1	http://www.kegg.jp/kegg-bin/show_pathway?map04726+K04371
map00071	Fatty acid degradation	P15650	1	http://www.kegg.jp/kegg-bin/show_pathway?map00071+K00255
map04640	Hematopoietic cell lineage	G3V8L7	1	http://www.kegg.jp/kegg-bin/show_pathway?map04640+K06461
map04727	GABAergic synapse	Q9WUD9	1	http://www.kegg.jp/kegg-bin/show_pathway?map04727+K05704
map03015	mRNA surveillance pathway	G3V9N0	1	http://www.kegg.jp/kegg-bin/show_pathway?map03015+K13126
map04728	Dopaminergic synapse	P0DP31	1	http://www.kegg.jp/kegg-bin/show_pathway?map04728+K02183
map00052	Galactose metabolism	A0A0A0MXY5	1	http://www.kegg.jp/kegg-bin/show_pathway?map00052+K00850
map05031	Amphetamine addiction	P0DP31	1	http://www.kegg.jp/kegg-bin/show_pathway?map05031+K02183
map05213	Endometrial cancer	P63086	1	http://www.kegg.jp/kegg-bin/show_pathway?map05213+K04371
map04140	Autophagy - animal	P63086	1	http://www.kegg.jp/kegg-bin/show_pathway?map04140+K04371
map05231	Choline metabolism in cancer	P63086	1	http://www.kegg.jp/kegg-bin/show_pathway?map05231+K04371
map05218	Melanoma	P63086	1	http://www.kegg.jp/kegg-bin/show_pathway?map05218+K04371
map05165	Human papillomavirus infection	P63086	1	http://www.kegg.jp/kegg-bin/show_pathway?map05165+K04371
map04217	Necroptosis	P10111	1	http://www.kegg.jp/kegg-bin/show_pathway?map04217+K03767
map01503	Cationic antimicrobial peptide (CAMP) resistance	P10111	1	http://www.kegg.jp/kegg-bin/show_pathway?map01503+K03767
map04624	Toll and Imd signaling pathway	A0A0G2JU07	1	http://www.kegg.jp/kegg-bin/show_pathway?map04624+K10704
map04970	Salivary secretion	P0DP31	1	http://www.kegg.jp/kegg-bin/show_pathway?map04970+K02183
map05322	Systemic lupus erythematosus	Q9Z1P2	1	http://www.kegg.jp/kegg-bin/show_pathway?map05322+K05699
map05145	Toxoplasmosis	P63086	1	http://www.kegg.jp/kegg-bin/show_pathway?map05145+K04371
map01524	Platinum drug resistance	P63086	1	http://www.kegg.jp/kegg-bin/show_pathway?map01524+K04371
map05224	Breast cancer	P63086	1	http://www.kegg.jp/kegg-bin/show_pathway?map05224+K04371
map00051	Fructose and mannose metabolism	A0A0A0MXY5	1	http://www.kegg.jp/kegg-bin/show_pathway?map00051+K00850
map05206	MicroRNAs in cancer	A0A0G2JWA2	1	http://www.kegg.jp/kegg-bin/show_pathway?map05206+K05859
map04612	Antigen processing and presentation	P18418	1	http://www.kegg.jp/kegg-bin/show_pathway?map04612+K08057
map04064	NF-kappa B signaling pathway	A0A0G2JWA2	1	http://www.kegg.jp/kegg-bin/show_pathway?map04064+K05859
map00562	Inositol phosphate metabolism	A0A0G2JWA2	1	http://www.kegg.jp/kegg-bin/show_pathway?map00562+K05859
map04975	Fat digestion and absorption	A0A0A0MY01	1	http://www.kegg.jp/kegg-bin/show_pathway?map04975+K08751
map04723	Retrograde endocannabinoid signaling	P63086	1	http://www.kegg.jp/kegg-bin/show_pathway?map04723+K04371
map00480	Glutathione metabolism	P05370	1	http://www.kegg.jp/kegg-bin/show_pathway?map00480+K00036
map04659	Th17 cell differentiation	P63086	1	http://www.kegg.jp/kegg-bin/show_pathway?map04659+K04371
map04744	Phototransduction	P0DP31	1	http://www.kegg.jp/kegg-bin/show_pathway?map04744+K02183
map04621	NOD-like receptor signaling pathway	P63086	1	http://www.kegg.jp/kegg-bin/show_pathway?map04621+K04371
map04658	Th1 and Th2 cell differentiation	P63086	1	http://www.kegg.jp/kegg-bin/show_pathway?map04658+K04371
map04152	AMPK signaling pathway	A0A0A0MXY5	1	http://www.kegg.jp/kegg-bin/show_pathway?map04152+K00850
map01212	Fatty acid metabolism	P15650	1	http://www.kegg.jp/kegg-bin/show_pathway?map01212+K00255
map04120	Ubiquitin mediated proteolysis	Q3T1H9	1	http://www.kegg.jp/kegg-bin/show_pathway?map04120+K10600
map05162	Measles	A0A096MK30	1	http://www.kegg.jp/kegg-bin/show_pathway?map05162+K05763
map04068	FoxO signaling pathway	P63086	1	http://www.kegg.jp/kegg-bin/show_pathway?map04068+K04371
map05020	Prion diseases	P63086	1	http://www.kegg.jp/kegg-bin/show_pathway?map05020+K04371
map05150	Staphylococcus aureus infection	G3V8L7	1	http://www.kegg.jp/kegg-bin/show_pathway?map05150+K06461
map05212	Pancreatic cancer	P63086	1	http://www.kegg.jp/kegg-bin/show_pathway?map05212+K04371
map04310	Wnt signaling pathway	F1LQT3	1	http://www.kegg.jp/kegg-bin/show_pathway?map04310+K17388
map00140	Steroid hormone biosynthesis	P49889	1	http://www.kegg.jp/kegg-bin/show_pathway?map00140+K01016
map04962	Vasopressin-regulated water reabsorption	Q5XI73	1	http://www.kegg.jp/kegg-bin/show_pathway?map04962+K12462
map04620	Toll-like receptor signaling pathway	P63086	1	http://www.kegg.jp/kegg-bin/show_pathway?map04620+K04371
map04016	MAPK signaling pathway - plant	P0DP31	1	http://www.kegg.jp/kegg-bin/show_pathway?map04016+K02183
map05210	Colorectal cancer	P63086	1	http://www.kegg.jp/kegg-bin/show_pathway?map05210+K04371
map04725	Cholinergic synapse	P63086	1	http://www.kegg.jp/kegg-bin/show_pathway?map04725+K04371
map04214	Apoptosis - fly	P63086	1	http://www.kegg.jp/kegg-bin/show_pathway?map04214+K04371
map04630	Jak-STAT signaling pathway	Q8K3G3	1	http://www.kegg.jp/kegg-bin/show_pathway?map04630+K14365
map04660	T cell receptor signaling pathway	P63086	1	http://www.kegg.jp/kegg-bin/show_pathway?map04660+K04371
map03420	Nucleotide excision repair	Q5XFX7	1	http://www.kegg.jp/kegg-bin/show_pathway?map03420+K10839
map00710	Carbon fixation in photosynthetic organisms	M0R590	1	http://www.kegg.jp/kegg-bin/show_pathway?map00710+K00134
map04918	Thyroid hormone synthesis	A0A0A0MY09	1	http://www.kegg.jp/kegg-bin/show_pathway?map04918+K09487
map00330	Arginine and proline metabolism	P07335	1	http://www.kegg.jp/kegg-bin/show_pathway?map00330+K00933

## Sheet: Enrichment (SMI vs Mod)
Map_ID	Map_Name	Test	TestAll	Ref	RefAll	Test_per	Ref_per	Test_Seq	Ref_Seq	Over_Under	P value	FDR	richFactor
map04530	Tight junction	13	100	25	1009	13	2.4777	Q62812 F7EWC1 A0A0H2UHM7 P63259 A0A0G2K6J5 A0A0G2JSW0 F1LQT3 P60711 B0BMS8 G3V6P7 A0A096MK30 Q9Z1P2 Q9WUD9	P60711 P63259 Q62812 G3V6P7 Q9Z1P2 Q5XIF6 A0A0H2UHM7 A0A0G2K6J5 A0A0G2K013 G3V6E1 Q5M7U6 Q4V7C7 Q68FR8 F1LRV4 B0BMS8 A0A0G2JSW0 A0A096MK30 A0A0G2JSK5 O35511 F7EWC1 Q6RUV5 A0A0G2JSM8 Q9WUD9 F1LQT3 A0A0G2K890	over	7.72434e-08	1.42128e-05	0.52
map04810	Regulation of actin cytoskeleton	14	100	32	1009	14	3.17146	G3V8L7 P63259 A0A0G2JSW0 F1LQT3 P60711 B0BMS8 P85972 A0A096MK30 P62963 Q9Z1P2 P45592 Q9WUD9 A0A0G2K0Q7 P63086	A0A096P6L8 Q68FP1 P60711 P63259 G3V843 P85972 E7CXR8 P62963 Q9Z1P2 A0A0G2K013 A0A0G2K905 P45592 B0BMS8 A0A0G2JSW0 P62329 A0A096MK30 A0A0G2JSK5 A0A0G2K0Q7 Q63768 Q8R2H2 Q6RUV5 B2RZ72 A0A0G2JSM8 P63086 Q9WUD9 G3V8L7 B2GV73 F1LQT3 A0A0G2K890 A0A0G2QC21 A0A0G2K470 Q04101	over	3.69275e-07	2.78758e-05	0.4375
map04670	Leukocyte transendothelial migration	12	100	24	1009	12	2.37859	G3V8L7 F7EWC1 P63259 A0A0G2JSW0 A0A0G2JWA2 F1LQT3 P60711 Q62636 B0BMS8 P85972 A0A096MK30 Q9Z1P2	P60711 P63259 P85972 Q9Z1P2 P29534 A0A0G2K0I6 A0A0G2K013 P33436 Q62636 B0BMS8 A0A0G2JSW0 P41499 A0A096MK30 A0A0G2JSK5 F1M2P8 F7EWC1 Q6RUV5 A0A0G2JSM8 Q3SWT0 Q9Z1C7 G3V8L7 F1LQT3 A0A0G2JWA2 A0A0G2K890	over	4.54497e-07	2.78758e-05	0.5
map04611	Platelet activation	12	100	25	1009	12	2.4777	F7EWC1 P63259 A0A0G2JSW0 A0A0G2JWA2 F1LQT3 P60711 Q62636 B2GVB9 Q9WUD9 A0A0G2K0Q7 P63086 G3V852	P60711 P63259 G3V852 F1M957 Q7TQ70 P02454 G3V9H9 B2GVB9 P14480 P02466 P13941 D3ZQU7 P02680 Q62636 A0A0G2JSW0 A0A0G2JSK5 A0A0G2K0Q7 F7EWC1 Q8R2H2 P63086 Q9WUD9 F1LQT3 A0A0G2JWA2 A0A0G2K470 Q04101	over	8.0273e-07	3.09201e-05	0.48
map04921	Oxytocin signaling pathway	9	100	14	1009	9	1.38751	P63259 P0DP31 A0A0G2K6J5 F1LQT3 P60711 B0BMS8 Q9WUD9 A0A0G2K0Q7 P63086	P60711 P63259 E7CXR8 A0A0G2K6J5 P0DP31 B0BMS8 P05197 A0A0G2K0Q7 F1M2P8 P63086 Q9WUD9 A0A096MJ09 F1LQT3 Q04101	over	8.40221e-07	3.09201e-05	0.642857
map04022	cGMP-PKG signaling pathway	7	100	9	1009	7	0.891972	F7EWC1 P0DP31 F1LQT3 B0BMS8 A0A0G2K0Q7 G3V7V8 P63086	P0DP31 B0BMS8 G3V7V8 A0A0G2K0Q7 F7EWC1 P63086 A0A096MJ09 F1LQT3 Q04101	over	2.30412e-06	7.06597e-05	0.777778
map04510	Focal adhesion	15	100	50	1009	15	4.9554	F7EWC1 P63259 D4A7U1 A0A0G2JSW0 F1LQT3 P60711 Q62636 B0BMS8 P85972 C0JPT7 Q9Z1P2 Q9WUD9 A0A0G2K0Q7 P63086 G3V852	A0A096P6L8 Q71SA3 P60711 P63259 G3V852 C0JPT7 Q3KR94 P85972 E7CXR8 F1LMS5 F1M957 P02454 Q9Z1P2 M0RBU0 P02466 A0A0G2K013 G3V6B7 D3ZKG5 F1M614 B2LYI9 Q62636 A0A0G2K1L0 Q07009 B0BMS8 A0A0G2JSW0 F1MAA7 Q5RK13 P08721 D4A7U1 A0A0G2JSK5 D3ZUL3 A0A0G2K0Q7 P97523 Q99J82 F1M2P8 Q63768 F7EWC1 O55173 Q8R2H2 Q6RUV5 A0A0G2JSM8 P63086 Q9WUD9 Q5M7W9 F1LQT3 F1LRM7 D3ZQN7 A0A0G2JW10 A0A0G2K470 Q04101	over	3.64248e-05	0.000957451	0.3
map04270	Vascular smooth muscle contraction	6	100	9	1009	6	0.891972	P0DP31 A0A0G2K6J5 F1LQT3 B0BMS8 A0A0G2K0Q7 P63086	P01015 A0A0G2K6J5 P0DP31 B0BMS8 A0A0G2K0Q7 F1M2P8 P63086 F1LQT3 Q04101	over	5.30417e-05	0.00121996	0.666667
map04013	MAPK signaling pathway - fly	6	100	10	1009	6	0.99108	P35213 P68255 P63102 P62963 Q9WUD9 P63086	E7CXR8 P62963 P63102 P68255 P35213 P41499 Q6RUV5 P63086 Q9WUD9 G3V6L8	over	0.000122015	0.00249454	0.6
map04391	Hippo signaling pathway - fly	5	100	7	1009	5	0.693756	P35213 P68255 P63259 P63102 P60711	P60711 P63259 P62260 P63102 P68255 P35213 O35511	over	0.000153271	0.00275807	0.714286
map04015	Rap1 signaling pathway	10	100	28	1009	10	2.77502	G3V8L7 F7EWC1 P63259 P0DP31 P60711 Q62636 P62963 Q9WUD9 P63086 G3V852	Q71SA3 P60711 P63259 G3V852 E7CXR8 P62963 P0DP31 A0A0G2KBC4 G3V6B7 Q62636 Q6GMN4 Q5RK13 A0A0G2JSK5 Q9R0T4 P97523 F1M2P8 Q63768 F7EWC1 Q8R2H2 Q6RUV5 A0A0G2JSM8 P63086 Q9WUD9 Q9Z1C7 G3V8L7 F1LSB2 A0A0G2JW10 D3ZIE4	over	0.000164885	0.00275807	0.357143
map05131	Shigellosis	7	100	15	1009	7	1.48662	P63259 F1LQT3 P60711 P85972 P62963 Q9WUD9 P63086	P60711 P63259 P85972 P62963 A0A0G2K905 A0A0G2JSK5 Q63768 Q6RUV5 B2RZ72 A0A0G2JSM8 P63086 Q9WUD9 B2GV73 O70509 F1LQT3	over	0.000248501	0.00381035	0.466667
map05132	Salmonella infection	6	100	12	1009	6	1.1893	P63259 F1LQT3 P60711 C0JPT7 P62963 P63086	P60711 P63259 C0JPT7 P62963 Q3MID7 A0A0G2K905 Q6RUV5 B2RZ72 A0A0G2JSM8 P63086 B2GV73 F1LQT3	over	0.000454679	0.00597578	0.5
map04114	Oocyte meiosis	6	100	12	1009	6	1.1893	P35213 P68255 P0DP31 P63102 P68511 P63086	P62260 P63102 P68511 P61983 P68255 P0DP31 P35213 Q5RK13 O35511 B1WBY1 P63086 Q04101	over	0.000454679	0.00597578	0.5
map04520	Adherens junction	6	100	13	1009	6	1.2884	P63259 P60711 P85972 Q9Z1P2 Q9WUD9 P63086	P60711 P63259 P85972 E7CXR8 Q9Z1P2 A0A0G2K013 Q9R0T4 P97523 Q6RUV5 A0A0G2JSM8 P63086 Q9WUD9 F1M1R9	over	0.0007772	0.00898448	0.461538
map05161	Hepatitis B	5	100	9	1009	5	0.891972	P35213 P68255 P63102 Q9WUD9 P63086	P63102 P68255 P35213 F1LTJ5 D4A5L9 F1M2P8 P63086 Q9WUD9 P17246	over	0.00078126	0.00898448	0.555556
map04390	Hippo signaling pathway	6	100	14	1009	6	1.38751	P35213 P68255 P63259 P63102 P60711 P68511	P60711 P63259 P62260 P63102 P68511 P61983 P68255 P35213 Q9R0T4 O35511 P17246 F1M1R9 F1M077 Q04101	over	0.00125198	0.0135509	0.428571
map04024	cAMP signaling pathway	5	100	10	1009	5	0.99108	P0DP31 F1LQT3 Q62636 B0BMS8 P63086	P0DP31 Q62636 B0BMS8 Q6RUV5 P63086 Q9Z1C7 P07808 Q9ERU1 F1LQT3 Q04101	over	0.0014405	0.0147251	0.5
map04919	Thyroid hormone signaling pathway	5	100	11	1009	5	1.09019	P63259 A0A0G2JWA2 P60711 Q9WUD9 P63086	P60711 P63259 F1M2P8 O55173 Q8R2H2 P63086 Q9WUD9 B2RZ56 D3ZRN2 D3ZG00 A0A0G2JWA2	over	0.00243507	0.0235817	0.454545
map05169	Epstein-Barr virus infection	6	100	16	1009	6	1.58573	P35213 P68255 P06302 P63102 A0A0G2JWA2 P68511	D4A4S3 P62260 P63102 P68511 P61983 P68255 P35213 O78087 Q9QYQ0 Q9QYP7 F1LPR6 Q63569 P06302 O70509 D4A8Y5 A0A0G2JWA2	over	0.00282984	0.0260345	0.375
map04745	Phototransduction - fly	3	100	4	1009	3	0.396432	P63259 P0DP31 P60711	P60711 P63259 P0DP31 F1M2P8	over	0.00348473	0.0278778	0.75
map04212	Longevity regulating pathway - worm	3	100	4	1009	3	0.396432	P35213 P68255 P63102	P63102 P04762 P68255 P35213	over	0.00348473	0.0278778	0.75
map05110	Vibrio cholerae infection	3	100	4	1009	3	0.396432	P63259 A0A0G2JWA2 P60711	P60711 P63259 F1M2P8 A0A0G2JWA2	over	0.00348473	0.0278778	0.75
map04722	Neurotrophin signaling pathway	5	100	12	1009	5	1.1893	P0DP31 A0A0G2JWA2 Q62636 Q5XI73 P63086	P62260 P0DP31 Q5XI73 Q62636 Q5M860 P41499 Q63768 O55173 Q6RUV5 A0A0G2JSM8 P63086 A0A0G2JWA2	over	0.00384964	0.0295139	0.416667
map04360	Axon guidance	6	100	17	1009	6	1.68484	D3ZGX9 A0A0G2JWA2 F1LQT3 P45592 Q9WUD9 P63086	P45592 P41499 A0A0G2JSK5 P97523 Q99J82 F1M2P8 Q4KM50 D3ZQ57 D3ZGX9 Q6RUV5 A0A0G2JSM8 P63086 Q9WUD9 D4A6G2 F1LWK9 F1LQT3 A0A0G2JWA2	over	0.00402707	0.0296392	0.352941
map04110	Cell cycle	4	100	8	1009	4	0.792864	P35213 P68255 P63102 P68511	P62260 P63102 P68511 P61983 P68255 P35213 B1WBY1 P17246	over	0.00460777	0.0326089	0.5
map05203	Viral carcinogenesis	7	100	23	1009	7	2.27948	P35213 P68255 P63102 P68511 Q9Z1P2 Q9WUD9 P63086	M0RBF1 P01026 Q68FP1 P11980 P62260 Q9Z1P2 P63102 P68511 P61983 A0A0G2K013 P68255 P35213 O78087 Q9QYQ0 D4A2G9 Q9QYP7 P61980 D3ZJ08 Q6RUV5 A0A0G2JSM8 P63086 Q9WUD9 D4A8Y5	over	0.00484451	0.0330144	0.304348
map04915	Estrogen signaling pathway	4	100	9	1009	4	0.891972	P0DP31 A0A0A0MY09 Q9WUD9 P63086	E7CXR8 D4A4S3 P34058 P82995 A0A0A0MY09 P0DP31 P33436 P63086 Q9WUD9	over	0.00766899	0.0495969	0.444444
map04720	Long-term potentiation	3	100	5	1009	3	0.49554	P0DP31 Q62636 P63086	P0DP31 Q62636 F1M2P8 P63086 Q04101	over	0.00808646	0.0495969	0.6
map03018	RNA degradation	3	100	5	1009	3	0.49554	G3V9N0 A0A0A0MXY5 M0R5J4	M0R5J4 P15429 P30835 A0A0A0MXY5 G3V9N0	over	0.00808646	0.0495969	0.6
map04917	Prolactin signaling pathway	2	100	2	1009	2	0.198216	Q9WUD9 P63086	P63086 Q9WUD9	over	0.00967617	0.0574328	1
map04062	Chemokine signaling pathway	4	100	10	1009	4	0.99108	F1LQT3 Q62636 Q9WUD9 P63086	P06765 Q62636 Q99ME0 Q63768 Q6RUV5 A0A0G2JSM8 P63086 Q9WUD9 P43425 F1LQT3	over	0.0118213	0.0679725	0.4
map05214	Glioma	3	100	6	1009	3	0.594648	P0DP31 A0A0G2JWA2 P63086	E7CXR8 P0DP31 Q5RK13 F1M2P8 P63086 A0A0G2JWA2	over	0.0150172	0.0812697	0.5
map04012	ErbB signaling pathway	3	100	6	1009	3	0.594648	A0A0G2JWA2 Q9WUD9 P63086	E7CXR8 F1M2P8 Q63768 P63086 Q9WUD9 A0A0G2JWA2	over	0.0150172	0.0812697	0.5
map05205	Proteoglycans in cancer	8	100	35	1009	8	3.46878	P63259 A0A0G2JWA2 F1LQT3 P60711 C0JPT7 A0A096MK30 Q9WUD9 P63086	A0A096P6L8 Q71SA3 P60711 P63259 C0JPT7 Q3KR94 P51886 E7CXR8 P33436 F1LTJ5 Q5RK13 P41499 P07154 A0A096MK30 A0A0G2JSK5 P34901 P97523 F1M581 F1M2P8 O55173 Q8R2H2 Q6RUV5 A0A0G2JSM8 P63086 Q9WUD9 P17246 O70511 O70509 F1M077 F1LQT3 A0A0G2JWA2 A0A0G2K890 A0A0G2JW10 A0A0G2K470 Q04101	over	0.0168579	0.0878338	0.228571
map04066	HIF-1 signaling pathway	4	100	11	1009	4	1.09019	M0R590 A0A0G2JWA2 M0R5J4 P63086	E7CXR8 M0R5J4 P12346 P15429 G3V679 M0R590 Q5RK13 F1M2P8 P63086 F1LSB2 A0A0G2JWA2	over	0.0171849	0.0878338	0.363636
map04370	VEGF signaling pathway	3	100	7	1009	3	0.693756	A0A0G2JWA2 Q9WUD9 P63086	F1M2P8 Q6RUV5 A0A0G2JSM8 P63086 Q9WUD9 A0A0G2JWA2 A0A0G2JW10	over	0.024411	0.118201	0.428571
map04020	Calcium signaling pathway	3	100	7	1009	3	0.693756	P0DP31 A0A0G2JWA2 A0A0G2K0Q7	E7CXR8 P0DP31 A0A0G2K0Q7 F1LPR6 F1M2P8 A0A0G2JWA2 A0A0G2K9C8	over	0.024411	0.118201	0.428571
map05152	Tuberculosis	5	100	18	1009	5	1.78394	G3V8L7 Q91ZN1 P0DP31 Q9WUD9 P63086	M0RBF1 P01026 Q91ZN1 P0DP31 Q3MID7 D3ZZR3 D4A5L9 P14562 F1LPR6 Q9JLT6 P24268 P63086 Q9WUD9 P17246 G3V8L7 E9PTL5 P17046 D3ZD31	over	0.0257091	0.121294	0.277778
map04070	Phosphatidylinositol signaling system	2	100	3	1009	2	0.297324	P0DP31 A0A0G2JWA2	P0DP31 F1M2P8 A0A0G2JWA2	over	0.0271508	0.124893	0.666667
map05133	Pertussis	5	100	19	1009	5	1.88305	G3V8L7 Q63514 P0DP31 P45592 P63086	M0RBF1 P01026 P08649 A0A096P6L9 Q6P734 B5DEH7 G3V7L3 Q6P6T1 Q6MG73 G3V7N9 Q63514 P31720 A0A5C5 P0DP31 P31722 P45592 A0A0G2JSK5 P63086 G3V8L7	over	0.0322166	0.144582	0.263158
map04750	Inflammatory mediator regulation of TRP channels	3	100	8	1009	3	0.792864	P0DP31 A0A0G2JWA2 Q9WUD9	Q63621 P0DP31 F1LQ70 Q5RK13 F1M2P8 Q9WUD9 A0A0G2JWA2 Q04101	over	0.0362929	0.148398	0.375
map04912	GnRH signaling pathway	3	100	8	1009	3	0.792864	P0DP31 Q9WUD9 P63086	E7CXR8 P0DP31 P33436 F1M2P8 A0A0G2JSM8 P63086 Q9WUD9 F1M9D0	over	0.0362929	0.148398	0.375
map01521	EGFR tyrosine kinase inhibitor resistance	3	100	8	1009	3	0.792864	A0A0G2JWA2 Q9WUD9 P63086	E7CXR8 Q5RK13 P97523 F1M2P8 P63086 Q9WUD9 A0A0G2JWA2 A0A0G2JW10	over	0.0362929	0.148398	0.375
map04371	Apelin signaling pathway	3	100	8	1009	3	0.792864	P0DP31 A0A0G2K0Q7 P63086	P0DP31 P08721 Q9R0T4 A0A0G2K0Q7 P16409 P63086 P43425 A0A096MJ09	over	0.0362929	0.148398	0.375
map04261	Adrenergic signaling in cardiomyocytes	4	100	14	1009	4	1.38751	P68035 P0DP31 P09495 P63086	P68035 P09495 P58775 P04692 Q63583 Q91XN7 G3V8B0 P0DP31 F1M2P8 O35511 P16409 P63086 Q9Z1C7 Q04101	over	0.0413329	0.161814	0.285714
map04666	Fc gamma R-mediated phagocytosis	4	100	14	1009	4	1.38751	F7EWC1 A0A0G2JWA2 P45592 P63086	Q68FP1 A0A0G2K905 P45592 F1LPR6 F1M2P8 Q63768 F7EWC1 Q6RUV5 B2RZ72 A0A0G2JSM8 P63086 B2GV73 A0A0G2JWA2 A0A0G2K808	over	0.0413329	0.161814	0.285714	47 of 184 signaling pathways were significantly enriched
map05230	Central carbon metabolism in cancer	3	100	9	1009	3	0.891972	A0A0A0MXY5 P05370 P63086	E7CXR8 P11980 P16290 P25113 P05370 P97523 P30835 A0A0A0MXY5 P63086	over	0.0506049	0.181209	0.333333
map03013	RNA transport	2	100	4	1009	2	0.396432	G3V9N0 A0A0G2K8B7	A0A0G2K8B7 M0R757 G3V9N0 F1LWL5	over	0.0508168	0.181209	0.5
map04713	Circadian entrainment	2	100	4	1009	2	0.396432	P0DP31 P63086	P0DP31 F1M2P8 P63086 P43425	over	0.0508168	0.181209	0.5
map04662	B cell receptor signaling pathway	2	100	4	1009	2	0.396432	A0A0G2JWA2 P63086	F1LPR6 Q6RUV5 P63086 A0A0G2JWA2	over	0.0508168	0.181209	0.5
map05414	Dilated cardiomyopathy (DCM)	4	100	15	1009	4	1.48662	P63259 P68035 P60711 P09495	P60711 P63259 P68035 P09495 P58775 P04692 Q63583 Q91XN7 Q5RK13 A0A0G2JSK5 F1LPR6 P16409 Q8R2H2 P17246 A0A0G2K470	over	0.052196	0.181209	0.266667
map05167	Kaposi's sarcoma-associated herpesvirus infection	4	100	15	1009	4	1.48662	P0DP31 A0A0G2JWA2 Q9WUD9 P63086	M0RBF1 P01026 P0CG51 P0DP31 O78087 Q9QYQ0 Q9QYP7 D4A5L9 Q9JLT6 Q6RUV5 P63086 Q9WUD9 P43425 M0R8H7 A0A0G2JWA2	over	0.052196	0.181209	0.266667
map05410	Hypertrophic cardiomyopathy (HCM)	4	100	16	1009	4	1.58573	P63259 P68035 P60711 P09495	P60711 P63259 P01015 P68035 P09495 P58775 P04692 Q63583 Q91XN7 A0A0A0MXV4 Q5RK13 A0A0G2JSK5 P16409 Q8R2H2 P17246 A0A0G2K470	over	0.0644675	0.219667	0.25
map04210	Apoptosis	4	100	17	1009	4	1.68484	A0A0H2UHM7 P63259 P60711 P63086	P60711 P63259 Q5XIF6 Q6IN22 A0A0H2UHM7 Q6IRK8 Q68FR8 Q07009 P80067 F1LS29 D3ZZR3 P07154 D4A5L9 Q9JLT6 P24268 O55173 P63086	over	0.078115	0.239211	0.235294
map05130	Pathogenic Escherichia coli infection	4	100	17	1009	4	1.68484	A0A0H2UHM7 P63259 F1LQT3 P60711	P60711 P63259 M0R8B6 Q5XIF6 A0A0H2UHM7 P85108 P69897 Q68FR8 A0A0G2K905 A0A0G2JSK5 Q9R0T4 F1M2P8 B2RZ72 A0A0G2JSM8 B2GV73 F1LQT3 A0A0G2K890	over	0.078115	0.239211	0.235294
map05100	Bacterial invasion of epithelial cells	4	100	17	1009	4	1.68484	P63259 P60711 P85972 Q9WUD9	A0A096P6L8 P60711 P63259 P85972 A0A0G2K905 A0A0G2JSK5 Q9R0T4 P97523 Q99J82 Q63768 G3V9Z6 A0A0G2JUL7 Q6RUV5 B2RZ72 A0A0G2JSM8 Q9WUD9 B2GV73	over	0.078115	0.239211	0.235294
map04626	Plant-pathogen interaction	2	100	5	1009	2	0.49554	P0DP31 A0A0A0MY09	P34058 P82995 A0A0A0MY09 P0DP31 A0A0G2KA23	over	0.0793037	0.239211	0.4
map05223	Non-small cell lung cancer	2	100	5	1009	2	0.49554	A0A0G2JWA2 P63086	E7CXR8 F1M2P8 O55173 P63086 A0A0G2JWA2	over	0.0793037	0.239211	0.4
map04971	Gastric acid secretion	2	100	5	1009	2	0.49554	P0DP31 A0A0G2K0Q7	P27139 P0DP31 A0A0G2K0Q7 F1M2P8 A0A0G2K890	over	0.0793037	0.239211	0.4
map04916	Melanogenesis	2	100	5	1009	2	0.49554	P0DP31 P63086	P0DP31 F1M2P8 P63086 F1M1R9 F1M077	over	0.0793037	0.239211	0.4
map05164	Influenza A	3	100	11	1009	3	1.09019	P63259 P60711 P63086	Q01177 P60711 P63259 D4A4S3 P00762 F1LND7 D4A5L9 F1M2P8 P63086 Q9R0T3 M0R8H7	over	0.0859919	0.247227	0.272727
map04540	Gap junction	3	100	11	1009	3	1.09019	A0A0H2UHM7 Q9WUD9 P63086	E7CXR8 M0R8B6 Q5XIF6 A0A0H2UHM7 P85108 P69897 Q68FR8 F1M2P8 P63086 Q9WUD9 F1M9D0	over	0.0859919	0.247227	0.272727
map05134	Legionellosis	3	100	11	1009	3	1.09019	G3V8L7 G3V6H0 Q6AY18	M0RBF1 P01026 D4A4S3 P46462 Q6NYB7 G3V6H0 D4A5L9 Q6AY18 Q68FR6 G3V8L7 M0R757	over	0.0859919	0.247227	0.272727
map04014	Ras signaling pathway	4	100	18	1009	4	1.78394	P0DP31 A0A0G2JWA2 Q62636 P63086	E7CXR8 P0DP31 A0A0G2KBC4 G3V6B7 Q62636 Q6GMN4 Q5RK13 P41499 P97535 P97523 F1M2P8 Q6RUV5 A0A0G2JSM8 P63086 P43425 F1LSB2 A0A0G2JWA2 A0A0G2JW10	over	0.0930881	0.263511	0.222222
map03460	Fanconi anemia pathway	1	100	1	1009	1	0.099108	D3ZVU2	D3ZVU2	over	0.0988142	0.26738	1
map01503	Cationic antimicrobial peptide (CAMP) resistance	1	100	1	1009	1	0.099108	P10111	P10111	over	0.0988142	0.26738	1
map04744	Phototransduction	1	100	1	1009	1	0.099108	P0DP31	P0DP31	over	0.0988142	0.26738	1
map05219	Bladder cancer	2	100	6	1009	2	0.594648	Q9WUD9 P63086	Q71SA3 E7CXR8 P33436 Q9R0T4 P63086 Q9WUD9	over	0.111447	0.284809	0.333333
map05221	Acute myeloid leukemia	2	100	6	1009	2	0.594648	G3V8L7 P63086	A0A0G2KBC4 P63086 G3V8L7 F1M1R9 D3ZGE2 M5AK03	over	0.111447	0.284809	0.333333
map04664	Fc epsilon RI signaling pathway	2	100	6	1009	2	0.594648	A0A0G2JWA2 P63086	F1LPR6 F1M2P8 O55173 Q6RUV5 P63086 A0A0G2JWA2	over	0.111447	0.284809	0.333333
map01522	Endocrine resistance	2	100	6	1009	2	0.594648	Q9WUD9 P63086	E7CXR8 P33436 Q5RK13 P63086 Q9WUD9 D3ZRN2	over	0.111447	0.284809	0.333333
map04145	Phagosome	6	100	35	1009	6	3.46878	G3V8L7 Q91ZN1 A0A0H2UHM7 P63259 P60711 P18418	M0RBF1 P01026 Q71SA3 P60711 P63259 B5DEH7 F1LMS5 M0R8B6 Q5XIF6 M0RBU0 P08661 A0A0H2UHM7 P19999 P85108 P69897 Q91ZN1 Q68FR8 P18418 O78087 G3V679 D3ZZR3 Q9QYQ0 P07154 F1LSS7 Q9QYP7 A0A0G2JSK5 P14562 F1LPR6 Q8R2H2 Q6RUV5 G3V8L7 D3ZGE2 P17046 D3ZD31 A0A0G2K470	over	0.122528	0.308839	0.171429
map04010	MAPK signaling pathway	3	100	13	1009	3	1.2884	Q62636 C0JPT7 P63086	C0JPT7 E7CXR8 D4A4S3 Q62636 F1M2P8 Q63768 Q6RUV5 A0A0G2JSM8 P63086 P17246 P43303 F1M9D0 A0A096MJ09	over	0.12915	0.321129	0.230769
map05418	Fluid shear stress and atherosclerosis	5	100	28	1009	5	2.77502	P63259 P0DP31 P60711 A0A0A0MY09 Q9WUD9	P60711 P63259 G3V983 P34058 P04906 P08010 P29534 P82995 P04903 P00502 A0A0G2K0I6 A0A0A0MY09 P0DP31 P04904 P33436 P11232 A0A0G2K4U2 P09034 P07154 P34901 Q8R2H2 Q6RUV5 Q9WUD9 P14942 P43303 Q3SWT0 A0A096MJ09 A0A0G2JW10	over	0.134117	0.329033	0.178571
map04657	IL-17 signaling pathway	2	100	7	1009	2	0.693756	A0A0A0MY09 P63086	P34058 P82995 A0A0A0MY09 P50115 P30152 P50116 P63086	over	0.146261	0.332248	0.285714
map05120	Epithelial cell signaling in Helicobacter pylori infection	2	100	7	1009	2	0.693756	A0A0G2JWA2 Q9WUD9	E7CXR8 P41499 P97523 Q6RUV5 A0A0G2JSM8 Q9WUD9 A0A0G2JWA2	over	0.146261	0.332248	0.285714
map04072	Phospholipase D signaling pathway	2	100	7	1009	2	0.693756	A0A0G2JWA2 P63086	E7CXR8 P41499 F1LPR6 F1M2P8 P63086 Q9Z1C7 A0A0G2JWA2	over	0.146261	0.332248	0.285714
map05034	Alcoholism	2	100	7	1009	2	0.693756	P0DP31 P63086	P0DP31 D3ZJ08 P63086 P43425 P07808 Q9ERU1 Q04101	over	0.146261	0.332248	0.285714
map05412	Arrhythmogenic right ventricular cardiomyopathy (ARVC)	2	100	7	1009	2	0.693756	P63259 P60711	P60711 P63259 F1LYX9 A0A0G2JSK5 Q8R2H2 F1M1R9 A0A0G2K470	over	0.146261	0.332248	0.285714
map05140	Leishmaniasis	2	100	7	1009	2	0.693756	G3V8L7 P63086	M0RBF1 P01026 A0A0G2JSK5 F1LPR6 P63086 P17246 G3V8L7	over	0.146261	0.332248	0.285714
map05010	Alzheimer's disease	3	100	14	1009	3	1.38751	M0R590 P0DP31 P63086	P02650 P0DP31 Q07009 M0R590 F1LS29 D4A5L9 Q9JLT6 P63086 G3V909 Q6IE75 Q6P6Q5 B1WBP7 G3V928 F1LQN3	over	0.1531	0.343541	0.214286
map04380	Osteoclast differentiation	2	100	8	1009	2	0.792864	A0A0G2JWA2 P63086	A0A0G2KBC4 Q6GMN4 Q8R2H2 Q6RUV5 P63086 P17246 M0R8H7 A0A0G2JWA2	over	0.182917	0.375905	0.25
map05215	Prostate cancer	2	100	8	1009	2	0.792864	A0A0A0MY09 P63086	E7CXR8 P34058 P82995 A0A0A0MY09 Q5RK13 O55173 P63086 F1M1R9	over	0.182917	0.375905	0.25
map04972	Pancreatic secretion	2	100	8	1009	2	0.792864	Q62636 Q99P74	P27139 Q9EQV9 P00762 Q62636 Q99P74 F1M2P8 P62494 Q6RUV5	over	0.182917	0.375905	0.25
map04260	Cardiac muscle contraction	2	100	8	1009	2	0.792864	P68035 P09495	P68035 P09495 P58775 P04692 Q63583 Q91XN7 G3V8B0 P16409	over	0.182917	0.375905	0.25
map04141	Protein processing in endoplasmic reticulum	4	100	23	1009	4	2.27948	Q5XFX7 P18418 A0A0A0MY09 Q6AY18	P06761 D4A4S3 P34058 P04785 D3ZAN3 G3V9N9 P82995 A0A0A0MY09 P46462 P18418 Q07009 F1LS29 Q6P6S4 Q6P136 B1WC34 Q63081 P11598 Q6AY18 B1WBY1 G3V909 Q9R0T3 Q5XFX7 F1M853	over	0.185116	0.375905	0.173913
map04925	Aldosterone synthesis and secretion	1	100	2	1009	1	0.198216	P0DP31	P0DP31 F1M2P8	over	0.187952	0.375905	0.5
map04137	Mitophagy - animal	1	100	2	1009	1	0.198216	Q9WUD9	P0CG51 Q9WUD9	over	0.187952	0.375905	0.5
map04320	Dorso-ventral axis formation	1	100	2	1009	1	0.198216	P63086	E7CXR8 P63086	over	0.187952	0.375905	0.5
map04624	Toll and Imd signaling pathway	1	100	2	1009	1	0.198216	A0A0G2JU07	A0A0G2JU07 O70511	over	0.187952	0.375905	0.5
map04658	Th1 and Th2 cell differentiation	1	100	2	1009	1	0.198216	P63086	D3JTH7 P63086	over	0.187952	0.375905	0.5
map05211	Renal cell carcinoma	2	100	9	1009	2	0.891972	Q62636 P63086	Q62636 P14408 P41499 P97523 Q63768 Q6RUV5 A0A0G2JSM8 P63086 P17246	over	0.220721	0.43205	0.222222
map04071	Sphingolipid signaling pathway	2	100	9	1009	2	0.891972	F1LQT3 P63086	Q5XIA6 F1M2P8 Q9JLT6 O35511 P24268 O55173 Q6RUV5 P63086 F1LQT3	over	0.220721	0.43205	0.222222
map04218	Cellular senescence	2	100	10	1009	2	0.99108	P0DP31 P63086	P15473 P0DP31 Q07009 O78087 F1LS29 Q9QYQ0 Q9QYP7 P63086 P17246 Q04101	over	0.259095	0.474778	0.2
map04926	Relaxin signaling pathway	2	100	10	1009	2	0.99108	Q9WUD9 P63086	E7CXR8 P02454 P02466 P13941 P33436 F1M2P8 P63086 Q9WUD9 P17246 P43425	over	0.259095	0.474778	0.2
map05142	Chagas disease (American trypanosomiasis)	2	100	10	1009	2	0.99108	P18418 P63086	M0RBF1 P01026 G3V7N9 P31720 P31722 P18418 A0A0A0MXV4 O35511 P63086 P17246	over	0.259095	0.474778	0.2
map04668	TNF signaling pathway	1	100	3	1009	1	0.297324	P63086	P29534 Q6GMN4 P63086	over	0.268353	0.474778	0.333333
map03015	mRNA surveillance pathway	1	100	3	1009	1	0.297324	G3V9N0	O35511 G3V9N0 Q04101	over	0.268353	0.474778	0.333333
map00562	Inositol phosphate metabolism	1	100	3	1009	1	0.297324	A0A0G2JWA2	G3V7H2 P48500 A0A0G2JWA2	over	0.268353	0.474778	0.333333
map04723	Retrograde endocannabinoid signaling	1	100	3	1009	1	0.297324	P63086	F1M2P8 P63086 P43425	over	0.268353	0.474778	0.333333
map01212	Fatty acid metabolism	1	100	3	1009	1	0.297324	P15650	P15650 P14604 Q5XI22	over	0.268353	0.474778	0.333333
map00140	Steroid hormone biosynthesis	1	100	3	1009	1	0.297324	P49889	P22734 A0A0G2KAV5 P49889	over	0.268353	0.474778	0.333333
map04660	T cell receptor signaling pathway	1	100	3	1009	1	0.297324	P63086	O55173 A0A0G2JSM8 P63086	over	0.268353	0.474778	0.333333
map04910	Insulin signaling pathway	2	100	11	1009	2	1.09019	P0DP31 P63086	P0DP31 P09811 B1WBU9 B1WBN9 A0A0G2K5G0 F1LRT1 Q63768 O55173 P63086 A0A0G2K9C8 Q04101	over	0.297562	0.497771	0.181818
map05416	Viral myocarditis	2	100	11	1009	2	1.09019	P63259 P60711	P60711 P63259 G3V8B0 O78087 Q9QYQ0 Q9QYP7 D4A5L9 F1LPR6 Q9JLT6 Q6RUV5 A9CMA5	over	0.297562	0.497771	0.181818
map04151	PI3K-Akt signaling pathway	6	100	48	1009	6	4.75719	P35213 P68255 P63102 P68511 A0A0A0MY09 P63086	A0A096P6L8 Q71SA3 Q3KR94 E7CXR8 F1LMS5 F1M957 P62260 P02454 P63102 P68511 M0RBU0 P34058 P02466 P61983 P82995 A0A0A0MY09 P68255 Q5RJL5 A0A0G2KBC4 G3V6B7 P35213 F1M614 B2LYI9 A0A0G2K1L0 Q6GMN4 F1MAA7 Q5RK13 P08721 A0A0G2JSK5 D3ZUL3 D3JTH7 P97523 F1LPR6 F1M2P8 O35511 O55173 Q8R2H2 Q6RUV5 P63086 P43425 M0R8H7 Q5M7W9 F1LSB2 F1LRM7 D3ZQN7 A0A0G2JW10 A0A0G2K470 A0A0G2JY76	over	0.334874	0.497771	0.125
map04933	AGE-RAGE signaling pathway in diabetic complications	2	100	12	1009	2	1.1893	A0A0G2JWA2 P63086	A0A096P6L8 P02454 P02466 P29534 P13941 P33436 F1M2P8 Q6RUV5 A0A0G2JSM8 P63086 P17246 A0A0G2JWA2	over	0.335733	0.497771	0.166667
map04650	Natural killer cell mediated cytotoxicity	2	100	12	1009	2	1.1893	A0A0G2JWA2 P63086	O78087 Q9QYQ0 P41499 Q9QYP7 F1LPR6 F1M2P8 Q9JLT6 P10252 Q6RUV5 P63086 M0R8H7 A0A0G2JWA2	over	0.335733	0.497771	0.166667
map00680	Methane metabolism	2	100	12	1009	2	1.1893	A0A0A0MXY5 M0R5J4	P05065 M0R5J4 P00884 P15429 P16290 P25113 Q4KLZ6 F1LRT1 P30835 A0A0A0MXY5 P12711 Q4KLG7	over	0.335733	0.497771	0.166667
map04930	Type II diabetes mellitus	1	100	4	1009	1	0.396432	P63086	P11980 A0A0G2K845 B1WBN9 P63086	over	0.340865	0.497771	0.25
map04730	Long-term depression	1	100	4	1009	1	0.396432	P63086	Q5RK13 F1M2P8 O35511 P63086	over	0.340865	0.497771	0.25
map04724	Glutamatergic synapse	1	100	4	1009	1	0.396432	P63086	P09606 F1M2P8 P63086 P43425	over	0.340865	0.497771	0.25
map05216	Thyroid cancer	1	100	4	1009	1	0.396432	P63086	Q91XN7 Q9R0T4 P63086 F1M1R9	over	0.340865	0.497771	0.25
map04924	Renin secretion	1	100	4	1009	1	0.396432	P0DP31	P01015 Q6IN22 P0DP31 A0A0A0MXV4	over	0.340865	0.497771	0.25
map04550	Signaling pathways regulating pluripotency of stem cells	1	100	4	1009	1	0.396432	P63086	G3V7K2 Q5RK13 P63086 F1M077	over	0.340865	0.497771	0.25
map04960	Aldosterone-regulated sodium reabsorption	1	100	4	1009	1	0.396432	P63086	Q5RK13 F1M2P8 O55173 P63086	over	0.340865	0.497771	0.25
map04914	Progesterone-mediated oocyte maturation	1	100	4	1009	1	0.396432	P63086	P34058 P82995 Q5RK13 P63086	over	0.340865	0.497771	0.25
map05220	Chronic myeloid leukemia	1	100	4	1009	1	0.396432	P63086	P41499 Q63768 P63086 P17246	over	0.340865	0.497771	0.25
map04727	GABAergic synapse	1	100	4	1009	1	0.396432	Q9WUD9	P09606 F1M2P8 Q9WUD9 P43425	over	0.340865	0.497771	0.25
map05031	Amphetamine addiction	1	100	4	1009	1	0.396432	P0DP31	P0DP31 F1M2P8 Q9ERU1 Q04101	over	0.340865	0.497771	0.25
map04064	NF-kappa B signaling pathway	1	100	4	1009	1	0.396432	A0A0G2JWA2	P29534 Q3MID7 F1LPR6 A0A0G2JWA2	over	0.340865	0.497771	0.25
map04016	MAPK signaling pathway - plant	1	100	4	1009	1	0.396432	P0DP31	P04762 P0DP31 Q05982 P19804	over	0.340865	0.497771	0.25
map04725	Cholinergic synapse	1	100	4	1009	1	0.396432	P63086	F1M2P8 P63086 P43425 M0R4A5	over	0.340865	0.497771	0.25
map04214	Apoptosis - fly	1	100	4	1009	1	0.396432	P63086	E7CXR8 A0A0G2JSH9 D4A5L9 P63086	over	0.340865	0.497771	0.25
map03420	Nucleotide excision repair	1	100	4	1009	1	0.396432	Q5XFX7	Q5XFX7 G3V8M1 Q4V7D0 A0A096MIZ9	over	0.340865	0.497771	0.25
map05146	Amoebiasis	3	100	22	1009	3	2.18038	G3V8L7 P85972 Q9Z1P2	A0A096P6L8 Q62930 D3ZWD6 P55314 P85972 D3ZPI8 P02454 Q9Z1P2 P02466 A0A0G2K013 P13941 F1M614 G3V6B2 F1MAA7 P07824 F1LPR6 F1M2P8 P17246 P43303 G3V8L7 Q5M7W9 D3ZQN7	over	0.372781	0.535026	0.136364
map05200	Pathways in cancer	4	100	32	1009	4	3.17146	A0A0G2JWA2 F1LQT3 A0A0A0MY09 P63086	A0A096P6L8 E7CXR8 P34058 Q91XN7 P82995 A0A0A0MY09 A0A0G2KBC4 P33436 F1M614 F1MAA7 P14408 Q5RK13 A0A0G2JSK5 D4A5L9 Q9R0T4 P97523 F1M2P8 Q9JLT6 Q63768 Q6RUV5 A0A0G2JSM8 P63086 P17246 P43425 F1M1R9 Q5M7W9 F1M077 F1LQT3 A0A0G2JWA2 D3ZQN7 M5AK03 A0A0G2K470	over	0.390988	0.535026	0.125
map05160	Hepatitis C	1	100	5	1009	1	0.49554	P63086	E7CXR8 O35511 O55173 P63086 M0R8H7	over	0.406256	0.535026	0.2
map04726	Serotonergic synapse	1	100	5	1009	1	0.49554	P63086	F1LQ70 F1M2P8 P63086 P43425 Q6P6Q5	over	0.406256	0.535026	0.2
map05231	Choline metabolism in cancer	1	100	5	1009	1	0.49554	P63086	E7CXR8 F1M2P8 O55173 Q6RUV5 P63086	over	0.406256	0.535026	0.2
map05218	Melanoma	1	100	5	1009	1	0.49554	P63086	E7CXR8 Q5RK13 Q9R0T4 P97523 P63086	over	0.406256	0.535026	0.2
map04970	Salivary secretion	1	100	5	1009	1	0.49554	P0DP31	P14841 P0DP31 Q8CIZ5 F1M2P8 F1M8E9	over	0.406256	0.535026	0.2
map04975	Fat digestion and absorption	1	100	5	1009	1	0.49554	A0A0A0MY01	P04639 F1M6Z1 P02651 P02692 A0A0A0MY01	over	0.406256	0.535026	0.2
map04120	Ubiquitin mediated proteolysis	1	100	5	1009	1	0.49554	Q3T1H9	Q5U300 B2RZA9 B1WBY1 Q3T1H9 A0A0G2JTD5	over	0.406256	0.535026	0.2
map05162	Measles	1	100	5	1009	1	0.49554	A0A096MK30	D4A4S3 A0A096MK30 D3JTH7 F1LPR6 M0R8H7	over	0.406256	0.535026	0.2
map05212	Pancreatic cancer	1	100	5	1009	1	0.49554	P63086	E7CXR8 Q6RUV5 A0A0G2JSM8 P63086 P17246	over	0.406256	0.535026	0.2
map04962	Vasopressin-regulated water reabsorption	1	100	5	1009	1	0.49554	Q5XI73	Q5XI73 Q5M860 P62494 A0A0G2JU43 Q78P75	over	0.406256	0.535026	0.2
map05210	Colorectal cancer	1	100	5	1009	1	0.49554	P63086	D4A5L9 Q6RUV5 P63086 P17246 F1M1R9	over	0.406256	0.535026	0.2
map00030	Pentose phosphate pathway	2	100	14	1009	2	1.38751	A0A0A0MXY5 P05370	P05065 Q03336 P50137 P00884 P85968 D4A7D7 Q6P6V0 P05370 Q499Q4 Q9EQS0 F1LRT1 P30835 A0A0A0MXY5 D3ZPV2	over	0.409993	0.535026	0.142857
map05166	HTLV-I infection	2	100	14	1009	2	1.38751	P18418 G3V852	G3V852 P29534 P18418 O78087 F1LND7 Q9QYQ0 D4A2G9 Q9QYP7 D3JTH7 P17246 P43303 G3V8M1 F1M077 Q4V7D0	over	0.409993	0.535026	0.142857
map00010	Glycolysis / Gluconeogenesis	3	100	24	1009	3	2.37859	M0R590 A0A0A0MXY5 M0R5J4	P05065 P04642 P11980 M0R5J4 P42123 G3V7H2 P16617 Q9JLJ3 P00884 P15429 P06757 P16290 P25113 M0R590 P48500 Q6P6V0 P51635 B1WBN9 Q499Q4 Q6P6G4 F1LRT1 P30835 A0A0A0MXY5 P12711	over	0.428738	0.555548	0.125
map01200	Carbon metabolism	4	100	34	1009	4	3.36967	M0R590 A0A0A0MXY5 P05370 M0R5J4	P05065 P11980 M0R5J4 P04762 Q03336 P16617 P50137 P00884 P13697 P85968 P13221 P15429 D4A7D7 P16290 P25113 M0R590 P48500 P14408 Q4KLZ6 Q6P6V0 B1WBN9 P05370 A0A1L1WKG3 Q9EQS0 F1LRT1 G3V6S2 O88989 P30835 A0A0A0MXY5 P14604 P12711 Q5XI22 D3ZPV2 Q4KLG7	over	0.437869	0.563412	0.117647
map03320	PPAR signaling pathway	2	100	15	1009	2	1.48662	P15650 A0A0A0MY01	P04639 A0A0G2K8Q1 P04638 A0A0G2K845 P02692 P15650 Q9QUH3 P11030 E9PSP1 P70623 Q99J82 P55053 A0A0G2KA23 O55173 A0A0A0MY01	over	0.445634	0.566887	0.133333
map04740	Olfactory transduction	1	100	6	1009	1	0.594648	P0DP31	P0DP31 P43425 Q63394 D3ZCS8 A0A0G2JYC1 D3Z819	over	0.465217	0.566887	0.166667
map04350	TGF-beta signaling pathway	1	100	6	1009	1	0.594648	P63086	Q71SA3 D3ZAA3 O35511 B1WBY1 P63086 P17246	over	0.465217	0.566887	0.166667
map05213	Endometrial cancer	1	100	6	1009	1	0.594648	P63086	E7CXR8 Q9R0T4 Q99J82 O55173 P63086 F1M1R9	over	0.465217	0.566887	0.166667
map05224	Breast cancer	1	100	6	1009	1	0.594648	P63086	E7CXR8 G3V6B7 Q5RK13 P63086 F1M1R9 F1M077	over	0.465217	0.566887	0.166667
map04659	Th17 cell differentiation	1	100	6	1009	1	0.594648	P63086	Q63621 P34058 P82995 D3JTH7 P63086 P17246	over	0.465217	0.566887	0.166667
map04068	FoxO signaling pathway	1	100	6	1009	1	0.594648	P63086	E7CXR8 P04762 Q5RK13 O55173 P63086 P17246	over	0.465217	0.566887	0.166667
map04620	Toll-like receptor signaling pathway	1	100	6	1009	1	0.594648	P63086	Q3MID7 P08721 Q6RUV5 P63086 M0R8H7 E9PTL5	over	0.465217	0.566887	0.166667
map01230	Biosynthesis of amino acids	3	100	27	1009	3	2.67592	M0R590 A0A0A0MXY5 M0R5J4	P05065 P11980 M0R5J4 P16617 P50137 P00884 P13221 P15429 P16290 P25113 P07824 M0R590 P48500 P09034 B1WBN9 P09606 A0A0G2K5G2 P04176 A0A1L1WKG3 Q9EQS0 F1LZ34 G3V6S2 P30835 A0A0A0MXY5 P20673 D3ZPV2 Q4KLG7	over	0.509098	0.603679	0.111111
map04150	mTOR signaling pathway	1	100	7	1009	1	0.693756	P63086	Q5RK13 F1M2P8 O55173 P63086 Q794F9 D3ZJ77 F1M077	over	0.518377	0.603679	0.142857
map00071	Fatty acid degradation	1	100	7	1009	1	0.693756	P15650	P15650 Q9JLJ3 P06757 P14604 P12711 Q5XI22 A0A0G2K2R2	over	0.518377	0.603679	0.142857
map04728	Dopaminergic synapse	1	100	7	1009	1	0.693756	P0DP31	P0DP31 P22734 F1M2P8 O35511 P43425 Q9ERU1 Q04101	over	0.518377	0.603679	0.142857
map00052	Galactose metabolism	1	100	7	1009	1	0.693756	A0A0A0MXY5	D3ZTX4 A0A0G2K542 Q499Q4 P30835 A0A0A0MXY5 P07943 A0A0G2K499	over	0.518377	0.603679	0.142857
map04140	Autophagy - animal	1	100	7	1009	1	0.693756	P63086	Q6IN22 P07154 P14562 P24268 O55173 P63086 P17046	over	0.518377	0.603679	0.142857
map00330	Arginine and proline metabolism	1	100	7	1009	1	0.693756	P07335	Q68FS4 P07335 Q9JLJ3 P13221 P07824 A0A0G2JSP8 A0A0G2JYL4	over	0.518377	0.603679	0.142857
map04011	MAPK signaling pathway - yeast	1	100	8	1009	1	0.792864	P63086	P62260 P04762 F1M2P8 O35077 O55173 A0A0G2JSM8 P63086 D3ZAP9	over	0.566299	0.647199	0.125
map04621	NOD-like receptor signaling pathway	1	100	8	1009	1	0.792864	P63086	Q6IN22 P34058 P82995 P11232 P63086 M0R8H7 Q5UDR0 A0A0G2K0I3	over	0.566299	0.647199	0.125
map04310	Wnt signaling pathway	1	100	8	1009	1	0.792864	F1LQT3	Q80ZA3 Q6AYK6 F1M2P8 Q6RUV5 B1WBY1 F1M1R9 F1M077 F1LQT3	over	0.566299	0.647199	0.125
map04922	Glucagon signaling pathway	1	100	9	1009	1	0.891972	P0DP31	P04642 P11980 P42123 P0DP31 P09811 B1WBU9 P16290 P25113 A0A0G2K9C8	over	0.609497	0.683825	0.111111
map04152	AMPK signaling pathway	1	100	9	1009	1	0.891972	A0A0A0MXY5	A0A0G2K845 P05197 Q5RK13 F1LRT1 O35511 P30835 A0A0A0MXY5 O55173 D3ZJ77	over	0.609497	0.683825	0.111111
map04918	Thyroid hormone synthesis	1	100	9	1009	1	0.891972	A0A0A0MY09	A0A0G2K531 P06761 P02767 Q6PDW8 A0A0A0MY09 P02770 A0A0G2JSH5 P35577 F1M2P8	over	0.609497	0.683825	0.111111
map05202	Transcriptional misregulation in cancer	1	100	10	1009	1	0.99108	G3V8L7	P15473 A0A0G2KBC4 Q5RK13 P97523 F1LPR6 P43303 G3V8L7 D3ZGE2 A0A096MJ09 M5AK03	over	0.64843	0.710185	0.1
map05145	Toxoplasmosis	1	100	10	1009	1	0.99108	P63086	D4A4S3 F1M614 F1MAA7 A0A0G2JSK5 D4A5L9 O55173 P63086 P17246 Q5M7W9 D3ZQN7	over	0.64843	0.710185	0.1
map00051	Fructose and mannose metabolism	1	100	10	1009	1	0.99108	A0A0A0MXY5	P05065 P00884 P27867 P48500 Q4KLZ6 F1LRT1 Q02974 P30835 A0A0A0MXY5 P07943	over	0.64843	0.710185	0.1
map04630	Jak-STAT signaling pathway	1	100	10	1009	1	0.99108	Q8K3G3	Q5RJL5 G3V7K2 P41499 D3JTH7 M0R8H7 B5DF55 M0R9L2 Q8K3G3 A0A0G2JTD5 A0A0G2JY76	over	0.64843	0.710185	0.1
map00240	Pyrimidine metabolism	1	100	11	1009	1	1.09019	Q4KM73	Q05982 P85973 P19804 Q63150 Q03248 Q4KM73 F1LPB8 F1M632 G3V7V4 G3V8M1 Q4V7D0	under	0.683517	0.739807	0.0909091
map00710	Carbon fixation in photosynthetic organisms	1	100	11	1009	1	1.09019	M0R590	P05065 P16617 P50137 P00884 P13697 P13221 M0R590 P48500 F1LRT1 O88989 D3ZPV2	under	0.683517	0.739807	0.0909091
map01524	Platinum drug resistance	1	100	12	1009	1	1.1893	P63086	G3V983 P04906 P08010 P04903 P00502 P04904 A0A0G2K4U2 D4A5L9 Q9JLT6 O55173 P63086 P14942	under	0.715134	0.7695	0.0833333
map04217	Necroptosis	1	100	13	1009	1	1.2884	P10111	P10111 P34058 P82995 P09811 B1WBU9 Q07009 F1LS29 Q5XIA6 P09606 Q9JLT6 P19132 M0R8H7 F1M5T1	under	0.74362	0.795501	0.0769231
map04640	Hematopoietic cell lineage	1	100	14	1009	1	1.38751	G3V8L7	G3V9H9 A0A0G2JVE6 A0A0G2KBC4 D3ZQU7 G3V679 Q6GMN4 F1LPR6 P40241 Q8R2H2 P43303 G3V8L7 O70509 A9CMA5 A0A0G2K470	under	0.769284	0.818198	0.0714286
map04144	Endocytosis	2	100	28	1009	2	2.77502	B2GUZ5 Q9WUD9	E7CXR8 D4A4S3 A0A0G2KBC4 B2GUZ5 A0A0G2K905 A0A0G2JV81 O78087 G3V679 Q9QYQ0 Q3T1K5 Q5XI32 Q9QYP7 Q8R491 D3JTH7 P97523 P62494 G3V8A5 P84083 P62944 B2RZ72 A0A0G2JSM8 Q9WUD9 P17246 B2GV73 B5DF55 Q63002 A0A0G2K808 A0A0G2JW10	under	0.783149	0.82374	0.0714286
map05206	MicroRNAs in cancer	1	100	15	1009	1	1.48662	A0A0G2JWA2	Q71SA3 E7CXR8 P04692 Q63583 B2LYI9 A0A0G2K1L0 P97523 F1M2P8 Q63768 P61980 Q8R2H2 O70509 F1M077 A0A0G2JWA2 A0A0G2K890	under	0.792402	0.82374	0.0666667
map04612	Antigen processing and presentation	1	100	15	1009	1	1.48662	P18418	D4A4S3 P07151 Q6IN22 P34058 P82995 P18418 F1LRV4 O78087 D3ZZR3 Q9QYQ0 P07154 Q9QYP7 P11598 Q63798 Q63797	under	0.792402	0.82374	0.0666667
map00480	Glutathione metabolism	1	100	15	1009	1	1.48662	P05370	A0A0G2K531 G3V983 A0A0G2JVE6 P04906 P08010 Q6PDW8 P04903 P00502 Q68FS4 P04904 P85968 A0A0G2K4U2 P05370 A0A1L1WKG3 P14942	under	0.792402	0.82374	0.0666667
map05020	Prion diseases	1	100	16	1009	1	1.58573	P63086	Q62930 A0A096P6L9 A0A0G2K7X7 D3ZWD6 F1M7F7 P55314 P06761 G3V7N9 D3ZPI8 P31720 Q6LDS4 F1LUV9 P31722 F1MAA7 P63086 O35814	under	0.813224	0.840636	0.0625
map04514	Cell adhesion molecules (CAMs)	1	100	18	1009	1	1.78394	G3V8L7	F1LVL2 P29534 A0A0G2K0I6 F1LUV9 O78087 P30836 Q9QYQ0 Q9QYP7 A0A0G2JSK5 Q9R0T4 P34901 G3V9L4 F1M0Z6 Q63198 Q3SWT0 G3V8L7 F1LWK9 Q6PW35	under	0.848863	0.872575	0.0555556
map00230	Purine metabolism	1	100	21	1009	1	2.08127	G3V7V8	P11980 F1LQS6 O35567 Q9JKB7 Q05982 P85973 P19804 A0A0G2JSL8 G3V7V8 F1LRV6 B1WBN9 F1LPB8 D3ZW08 Q499Q4 P39069 F1M632 G3V7V4 D3ZW55 Q76KC5 G3V8M1 Q4V7D0	under	0.89008	0.904833	0.047619
map05322	Systemic lupus erythematosus	1	100	21	1009	1	2.08127	Q9Z1P2	M0RBF1 P01026 P08649 Q62930 A0A096P6L9 A0A0G2K7X7 D3ZWD6 F1M7F7 P55314 B5DEH7 G3V7L3 Q6P6T1 Q6MG73 G3V7N9 D3ZPI8 Q9Z1P2 P31720 A0A0G2K013 P31722 F1LPR6 D3ZJ08	under	0.89008	0.904833	0.047619
map05150	Staphylococcus aureus infection	1	100	24	1009	1	2.37859	G3V8L7	M0RBF1 P01026 F1M983 G3V9R2 Q01177 P08649 Q9WUW3 Q6MG74 A0A096P6L9 B5DEH7 G3V7L3 Q6P6T1 Q6MG73 P32038 A0A0H2UHA1 G3V7N9 P31720 P08661 A2VCV7 P19999 P31722 P02680 F1LPR6 G3V8L7	under	0.920138	0.930249	0.0416667
map05165	Human papillomavirus infection	1	100	31	1009	1	3.07235	P63086	A0A096P6L8 Q71SA3 Q3KR94 E7CXR8 F1LMS5 F1M957 P11980 P02454 M0RBU0 P02466 F1M614 B2LYI9 A0A0G2K1L0 O78087 F1MAA7 Q9QYQ0 P08721 Q9QYP7 A0A0G2JSK5 D3ZUL3 O35511 Q8R2H2 A0A0G2JSM8 P63086 F1M1R9 M0R8H7 Q5M7W9 F1M077 F1LRM7 D3ZQN7 A0A0G2K470	under	0.962252	0.967511	0.0322581
map04610	Complement and coagulation cascades	2	100	62	1009	2	6.1447	G3V8L7 Q63514	M0RBF1 P01026 P08932 Q5PQU1 P06238 A0A0G2JY31 P08934 F1M983 G3V9R2 Q01177 P08649 Q5M7T5 Q9WUW3 Q6MG74 Q62930 A0A096P6L9 G3V843 A0A0G2K7X7 Q68FT8 Q6P734 D3ZWD6 F1M7F7 G3V836 Q3KR94 P14272 P55314 Q63207 Q7TPK2 B5DEH7 G3V7L3 D3ZTE0 Q6P6T1 Q6MG73 F6Q1N1 Q64268 P32038 P16296 A0A0H2UHA1 F1M957 G3V7N9 Q63514 Q7TQ70 D3ZPI8 P31394 G3V811 A0A0G2K4I9 O08619 P31720 P08661 A2VCV7 P14480 P19999 A0A5C5 Q9EQV9 M…	under	0.989436	0.989436	0.0322581
